# Supplementary material for: Biosynthetic Potentials of Metabolites and Their Hierarchical Organization
Source: PLoS Comput Biol. 2008 Apr 4;4(4):e1000049. doi: 10.1371/journal.pcbi.1000049 (PMC2289774; doi:10.1371/journal.pcbi.1000049)
Supplement: Dataset S1 — Definition, clusters, and consensus scopes of the network discussed in the text. The metabolic network which was retrieved from the KEGG database and subsequently curated is available as a list of KEGG reaction IDs (file ‘reaction_list.txt’). A full list of the hierarchical clusters (‘hierarchical_clusters.txt’) is provided along with a list of all corresponding consensus scopes (‘consensus_scopes.txt’). In total, 350 clusters and their consensus scopes are presented; clusters 1–12 correspond to clusters I-XII in the text, and cluster 63 is cluster XIII. (0.33 MB TAR) [file pcbi.1000049.s008.txt]

Archive with 3 entries (3 files):
- reaction_list.txt
- consensus_scopes.txt
- hierarchical_clusters.txt
