# Supplementary material for: Biosynthetic Potentials of Metabolites and Their Hierarchical Organization
Source: PLoS Comput Biol. 2008 Apr 4;4(4):e1000049. doi: 10.1371/journal.pcbi.1000049 (PMC2289774; doi:10.1371/journal.pcbi.1000049)
Supplement: Dataset S1 — Definition, clusters, and consensus scopes of the network discussed in the text. The metabolic network which was retrieved from the KEGG database and subsequently curated is available as a list of KEGG reaction IDs (file ‘reaction_list.txt’). A full list of the hierarchical clusters (‘hierarchical_clusters.txt’) is provided along with a list of all corresponding consensus scopes (‘consensus_scopes.txt’). In total, 350 clusters and their consensus scopes are presented; clusters 1–12 correspond to clusters I-XII in the text, and cluster 63 is cluster XIII. (0.33 MB TAR) [file pcbi.1000049.s008.txt › consensus_scopes.txt]

Consensus scope of cluster 1
C00001 H2O
C00007 Oxygen
C00011 CO2
C00014 NH3
C00022 Pyruvate
C00025 L-Glutamate
C00026 2-Oxoglutarate
C00027 H2O2
C00033 Acetate
C00036 Oxaloacetate
C00037 Glycine
C00041 L-Alanine
C00042 Succinate
C00048 Glyoxylate
C00049 L-Aspartate
C00058 Formate
C00062 L-Arginine
C00064 L-Glutamine
C00065 L-Serine
C00067 Formaldehyde
C00077 L-Ornithine
C00078 L-Tryptophan
C00079 L-Phenylalanine
C00080 H+
C00082 L-Tyrosine
C00084 Acetaldehyde
C00086 Urea
C00088 Nitrite
C00090 Catechol
C00099 beta-Alanine
C00106 Uracil
C00108 Anthranilate
C00109 2-Oxobutanoate
C00122 Fumarate
C00132 Methanol
C00133 D-Alanine
C00134 Putrescine
C00135 L-Histidine
C00146 Phenol
C00147 Adenine
C00148 L-Proline
C00149 S-Malate
C00152 L-Asparagine
C00156 4-Hydroxybenzoate
C00158 Citrate
C00160 Glycolate
C00164 Acetoacetate
C00166 Phenylpyruvate
C00168 Hydroxypyruvate
C00179 Agmatine
C00186 S-Lactate
C00188 L-Threonine
C00189 Ethanolamine
C00192 Hydroxylamine
C00196 2,3-Dihydroxybenzoate
C00207 Acetone
C00209 Oxalate
C00213 Sarcosine
C00217 D-Glutamate
C00218 Methylamine
C00222 3-Oxopropanoate
C00230 3,4-Dihydroxybenzoate
C00232 Succinatesemialdehyde
C00237 CO
C00242 Guanine
C00244 Nitrate
C00251 Chorismate
C00254 Prephenate
C00256 R-Lactate
C00258 D-Glycerate
C00262 Hypoxanthine
C00266 Glycolaldehyde
C00282 Hydrogen
C00292 Aniline
C00295 Orotate
C00300 Creatine
C00311 Isocitrate
C00327 L-Citrulline
C00328 L-Kynurenine
C00331 Indolepyruvate
C00334 4-Aminobutanoate
C00337 S-Dihydroorotate
C00355 3,4-Dihydroxy-L-phenylalanine
C00366 Urate
C00380 Cytosine
C00385 Xanthine
C00386 Carnosine
C00388 1H-Imidazole-4-ethanamine
C00398 Tryptamine
C00402 D-Aspartate
C00417 cis-Aconitate
C00423 trans-Cinnamate
C00429 5,6-Dihydrouracil
C00433 2,5-Dioxopentanoate
C00436 N-Carbamoylputrescine
C00437 N-Acetylornithine
C00438 N-Carbamoyl-L-aspartate
C00439 N-Formimino-L-glutamate
C00441 L-Aspartate4-semialdehyde
C00463 Indole
C00472 p-Benzoquinone
C00483 Tyramine
C00488 Formamide
C00490 Itaconate
C00497 R-Malate
C00499 Allantoate
C00502 D-Xylonate
C00515 D-Ornithine
C00530 p-Benzenediol
C00544 Homogentisate
C00545 L-Arabinonate
C00548 Phenylacetate
C00552 meso-Tartaricacid
C00555 4-Aminobutanal
C00568 4-Aminobenzoate
C00581 Guanidinoacetate
C00596 2-Hydroxy-2,4-pentadienoate
C00601 Phenylacetaldehyde
C00603 --Ureidoglycolate
C00624 N-Acetyl-L-glutamate
C00628 2,5-Dihydroxybenzoate
C00633 4-Hydroxybenzaldehyde
C00637 Indole-3-acetaldehyde
C00642 4-Hydroxyphenylacetate
C00650 4-Hydroxymandelonitrile
C00679 5-Dehydro-4-deoxy-D-glucarate
C00682 2-Hydroxymuconatesemialdehyde
C00684 2-Dehydro-3-deoxy-L-arabinonate
C00697 Nitrogen
C00704 O2.-
C00711 Malate
C00716 Serine
C00740 D-Serine
C00763 D-Proline
C00785 Urocanate
C00791 Creatinine
C00792 D-Arginine
C00804 Propynoate
C00805 Salicylate
C00810 R-Acetoin
C00811 4-Coumarate
C00815 Citramalate
C00818 D-Glucarate
C00819 D-Glutamine
C00820 D-Threonine
C00822 Dopaquinone
C00826 L-Arogenate
C00846 3-Oxoadipate
C00879 D-Galactarate
C00884 Homocarnosine
C00885 Isochorismate
C00898 R,R-Tartaricacid
C00900 2-Acetolactate
C00940 2-Oxoglutaramate
C00944 3-Dehydroquinate
C00954 Indole-3-acetate
C00975 Dihydroxyfumarate
C00977 L-Tryptophanamide
C01010 Urea-1-carboxylate
C01020 6-Hydroxynicotinate
C01026 N,N-Dimethylglycine
C01035 4-Guanidinobutanoate
C01036 4-Maleylacetoacetate
C01042 N-Acetyl-L-aspartate
C01043 N-Carbamoylsarcosine
C01044 N-Formyl-L-aspartate
C01045 N-Formyl-L-glutamate
C01046 N-Methyl-L-glutamate
C01059 2,5-Dihydroxypyridine
C01061 4-Fumarylacetoacetate
C01073 N-Acetyl-beta-alanine
C01108 1,2,3-Trihydroxybenzene
C01110 5-Amino-2-oxopentanoicacid
C01114 L-Arabinono-1,4-lactone
C01118 O-Succinyl-L-homoserine
C01127 4-Hydroxy-2-oxoglutarate
C01146 2-Hydroxy-3-oxopropanoate
C01157 trans-4-Hydroxy-L-proline
C01163 3-Carboxy-cis,cis-muconate
C01165 L-Glutamate5-semialdehyde
C01179 3-4-Hydroxyphenylpyruvate
C01197 3,4-Dihydroxy-trans-cinnamate
C01215 2-Acetamidomethylenesuccinate
C01234 1-Aminocyclopropane-1-carboxylate
C01250 N-Acetyl-L-glutamate5-semialdehyde
C01252 4-2-Aminophenyl-2,4-dioxobutanoate
C01278 2-Carboxy-2,5-dihydro-5-oxofuran-2-acetate
C01326 Hydrogencyanide
C01328 HO-
C01353 Carbonicacid
C01384 Maleicacid
C01405 Aspirin
C01424 Gallate
C01456 Tropate
C01548 Acetylene
C01551 Allantoin
C01566 Cyanamide
C01572 Digallate
C01596 Maleamate
C01602 Ornithine
C01717 4-Hydroxy-2-quinolinecarboxylicacid
C01732 Mesaconate
C01769 S-Acetoin
C01837 Nitroethane
C01990 3-Oxalomalate
C02083 Styreneoxide
C02091 Ureidoglycine
C02107 S,S-Tartaricacid
C02116 2-Nitropropane
C02132 Acetylpyruvate
C02167 Maleylpyruvate
C02218 2-Aminoacrylate
C02220 2-Aminomuconate
C02222 2-Maleylacetate
C02225 2-Methylcitrate
C02226 2-Methylmaleate
C02235 4-Nitrocatechol
C02237 5-Oxo-D-proline
C02265 D-Phenylalanine
C02266 D-Xylonolactone
C02294 Methylguanidine
C02341 trans-Aconitate
C02348 R--Allantoin
C02350 S+-Allantoin
C02351 1,2-Benzoquinone
C02362 2-Oxosuccinamate
C02372 4-Hydroxyaniline
C02406 
C02480 cis,cis-Muconate
C02501 2-Hydroxymuconate
C02505 2-Phenylacetamide
C02512 3-Cyano-L-alanine
C02514 3-Fumarylpyruvate
C02565 N-Methylhydantoin
C02612 R-2-Methylmalate
C02614 S-2-Methylmalate
C02637 3-Dehydroshikimate
C02642 3-Ureidopropionate
C02647 4-Guanidinobutanal
C02659 Acetonecyanohydrin
C02693 Indole-3-acetamide
C02700 L-Formylkynurenine
C02714 N-Acetylputrescine
C02718 N-Formiminoglycine
C02730 2-Succinylbenzoate
C02753 D-Xylono-1,4-lactone
C02763 enol-Phenylpyruvate
C02775 2,3-Dihydroxyindole
C02814 Benzene-1,2,4-triol
C02835 Imidazole-4-acetate
C02916 S-Norlaudanosoline
C02923 2,3-Dihydroxytoluene
C02937 3-Indoleacetaldoxime
C02938 3-Indoleacetonitrile
C02946 4-Acetamidobutanoate
C03015 O-Carbamoyl-L-serine
C03030 Uracil5-carboxylate
C03047 1,4-Diguanidinobutane
C03063 2-Oxohept-3-enedioate
C03065 3-Guanidinopropanoate
C03078 4-Guanidinobutanamide
C03079 4-Hydroxy-L-glutamate
C03124 L-Aspartylhydroxamate
C03139 N-Amidino-L-aspartate
C03198 S-4-Hydroxymandelate
C03217 2-Hydroxy-3-oxoadipate
C03223 3,4-Dihydroxyphthalate
C03230 3-Indoleglycolaldehyde
C03233 4,5-Dihydroxyphthalate
C03248 Acetylenedicarboxylate
C03277 Imidazol-5-yl-pyruvate
C03283 L-2,4-Diaminobutanoate
C03340 L-2,3-Dihydrodipicolinate
C03406 N-L-Argininosuccinate
C03409 N-Formimino-L-aspartate
C03440 cis-4-Hydroxy-D-proline
C03453 Z-5-Oxohex-2-enedioate
C03459 2-Hydroxy-3-oxosuccinate
C03493 D-4-Hydroxyphenylglycine
C03548 trans-2,3-Epoxysuccinate
C03564 1-Pyrroline-2-carboxylate
C03569 2,2',3-Trihydroxybiphenyl
C03574 2-Formylaminobenzaldehyde
C03586 2-Oxo-2,3-dihydrofuran-5-acetate
C03589 4-Hydroxy-2-oxopentanoate
C03590 4-Hydroxyphenylglyoxylate
C03600 Carboxymethyloxysuccinate
C03618 L-threo-3-Methylaspartate
C03623 N-Methyl-2-oxoglutaramate
C03666 2-Carboxy-cis,cis-muconate
C03671 2-Pyrone-4,6-dicarboxylate
C03676 3-Hydroxy-cis,cis-muconate
C03680 4-Imidazolone-5-propanoate
C03703 L-5-Carboxymethylhydantoin
C03716 Oxaloacetate4-methylester
C03738 gamma-L-Glutamyl-D-alanine
C03758 4-2-Aminoethyl-1,2-benzenediol
C03765 4-Hydroxyphenylacetaldehyde
C03771 5-Guanidino-2-oxopentanoate
C03826 2-Dehydro-3-deoxy-D-xylonate
C03861 Dibenzo1,4dioxin-2,3-dione
C03912 S-1-Pyrroline-5-carboxylate
C03921 2-Dehydro-3-deoxy-D-glucarate
C03943 2R,4S-2,4-Diaminopentanoate
C03961 erythro-3-Hydroxy-L-aspartate
C03978 
C03981 2-Hydroxyethylenedicarboxylate
C04043 3,4-Dihydroxyphenylacetaldehyde
C04044 3-2,3-Dihydroxyphenylpropanoate
C04045 3-3,4-Dihydroxyphenylpyruvate
C04052 5-Carboxy-2-oxohept-3-enedioate
C04105 2,5-Dihydro-5-oxofuran-2-acetate
C04115 4-Carboxy-4-hydroxy-2-oxoadipate
C04171 2,3-Dihydro-2,3-dihydroxybenzoate
C04181 3-Hydroxy-3-methyl-2-oxobutanoicacid
C04184 
C04186 5-Carboxymethyl-2-hydroxymuconate
C04225 Z-But-2-ene-1,2,3-tricarboxylate
C04227 1-4-Hydroxyphenyl-2-aminoethanol
C04282 1-Pyrroline-4-hydroxy-2-carboxylate
C04322 3,4-Dihydro-2H-Pyrrole-2-carboxylate
C04324 4-Carboxy-2-hydroxy-cis,cis-muconate
C04366 3-2-Carboxyethenyl-cis,cis-muconate
C04368 3-Amino-3-4-hydroxyphenylpropanoate
C04431 cis-4-Carboxymethylenebut-2-en-4-olide
C04451 4-Carboxy-2-hydroxyhexa-2,4-dienedioate
C04479 2-Hydroxy-6-oxonona-2,4-diene-1,9-dioate
C04480 3-Carboxy-2-hydroxymuconatesemialdehyde
C04484 4-Carboxy-2-hydroxymuconatesemialdehyde
C04548 1-4-Hydroxyphenyl-2-methylaminoethanol
C04553 3-Carboxy-2,5-dihydro-5-oxofuran-2-acetate
C04593 2S,3R-3-Hydroxybutane-1,2,3-tricarboxylate
C04796 4-L-Alanin-3-yl-2-hydroxy-cis,cis-muconate6-semialdehyde
C04797 5-L-Alanin-3-yl-2-hydroxy-cis,cis-muconate6-semialdehyde
C05130 Imidazole-4-acetaldehyde
C05133 4-Imidazolone-5-acetate
C05239 5-Aminoimidazole
C05332 Phenethylamine
C05343 R-4-Hydroxymandelate
C05350 2-Hydroxy-3-4-hydroxyphenylpropenoate
C05359 e-
C05360 Diimine
C05361 Hydrazine
C05364 4-Carboxy-2-oxo-3-hexenedioate
C05375 2-Hydroxy-2-hydropyrone-4,6-dicarboxylate
C05379 Oxalosuccinate
C05405 L-Arabinono-1,5-lactone
C05406 4S-5-Hydroxy-2,4-dioxopentanoate
C05515 5-Ureido-4-imidazolecarboxylate
C05516 5-Amino-4-imidazolecarboxylate
C05519 L-Allothreonine
C05565 Hydantoin-5-propionate
C05572 4-Oxoglutaramate
C05573 Formylisoglutamate
C05574 Isoglutamate
C05585 Gentisatealdehyde
C05600 2-Hydroxyhepta-2,4-dienedioate
C05601 4-Hydroxy-2-oxo-heptanedioate
C05616 3-O-Methylgallate
C05627 4-Hydroxystyrene
C05653 Formylanthranilate
C05655 5-2'-Carboxyethyl-4,6-dihydroxypicolinate
C05658 Indoxyl
C05670 beta-Aminopropionitrile
C05711 gamma-Glutamyl-beta-cyanoalanine
C05817 2-Succinyl-6-hydroxy-2,4-cyclohexadiene-1-carboxylate
C05829 N-Carbamyl-L-glutamate
C05834 3-Methyldioxyindole
C05835 2-Formaminobenzoylacetate
C05840 Iminoaspartate
C05852 2-Hydroxyphenylacetate
C05854 4-Carboxy-2-oxo-4-pentanoate
C05931 N-Succinyl-L-glutamate
C05935 2-Oxoarginine
C05936 N4-Acetylaminobutanal
C05939 Linatine
C05941 2-Oxo-4-hydroxy-5-aminovalerate
C05942 Pyrrole-2-carboxylate
C05946 D-4-Hydroxy-2-oxoglutarate
C05947 L-erythro-4-Hydroxyglutamate
C06010 S-2-Acetolactate
C06029 L-threo-3-Methylmalate
C06030 Methyloxaloacetate
C06031 D-threo-3-Methylmalate
C06032 D-erythro-3-Methylmalate
C06033 Parapyruvate
C06034 4-Hydroxy-4-methylglutamate
C06035 4-Methylene-2-oxoglutarate
C06144 3-Butynoate
C06160 S-Norcoclaurine
C06195 Imidazolone
C06201 2,4-Dihydroxyhept-2-enedioate
C06210 2-Hydroxy-6-keto-2,4-heptadienoate
C06224 3,4-Dihydroxystyrene
C06234 4-Methyl-L-glutamate
C06237 
C06244 Acetamide
C06330 Quinoline-3,4-diol
C06366 Homospermidine
C06393 2,3-Diaminopropanoate
C06554 Cyanuricacid
C06555 Biuret
C06603 cis,trans-4-Hydroxymuconicsemialdehyde
C06732 alpha,beta-Didehydrotryptophan
C06771 Triethanolamine
C06772 Diethanolamine
C06986 Spirodilactone
C07086 Phenylaceticacid
C07103 2-Hydroxy-1,4-benzoquinone
C07272 Maleimide
C07731 2-Hydroxy-6-oxo-6-2-hydroxyphenyl-hexa-2,4-dienoate
C07733 2,2',3-Trihydroxydiphenylether
C07734 2-Hydroxy-6-oxo-6-2-hydroxyphenoxy-hexa-2,4-dienoate
C08061 2'-Aminobiphenyl-2,3-diol
C08062 2-Hydroxy-6-oxo-2'-aminophenyl-hexa-2,4-dienoate
C11355 4-Amino-4-deoxychorismate
C11503 3-Hydroxy-1H-quinolin-4-one
C11511 threo-3-Hydroxy-L-aspartate
C11527 4-Hydroxymandelate
C11821 5-Hydroxyisourate
C12248 5-Hydroxy-2-oxo-4-ureido-2,5-dihydro-1H-imidazole-5-carboxylate
C12323 L-4-Hydroxyphenylglycine
C12623 trans-2,3-Dihydroxycinnamate
C12624 2-Hydroxy-6-ketononatrienedioate
C12838 trans-4-Carboxymethylenebut-2-en-4-olide
C13634 2,3-Bis4-hydroxyphenyl-1,2-propanediol
C13635 4-Hydroxyphenacylalcohol
C13636 4-Hydroxyphenylacetate

Consensus scope of cluster 2
C00001 H2O
C00007 Oxygen
C00011 CO2
C00022 Pyruvate
C00027 H2O2
C00033 Acetate
C00036 Oxaloacetate
C00042 Succinate
C00048 Glyoxylate
C00058 Formate
C00080 H+
C00084 Acetaldehyde
C00090 Catechol
C00122 Fumarate
C00149 S-Malate
C00158 Citrate
C00160 Glycolate
C00164 Acetoacetate
C00168 Hydroxypyruvate
C00186 S-Lactate
C00196 2,3-Dihydroxybenzoate
C00207 Acetone
C00209 Oxalate
C00230 3,4-Dihydroxybenzoate
C00237 CO
C00256 R-Lactate
C00258 D-Glycerate
C00266 Glycolaldehyde
C00311 Isocitrate
C00417 cis-Aconitate
C00433 2,5-Dioxopentanoate
C00472 p-Benzoquinone
C00490 Itaconate
C00497 R-Malate
C00502 D-Xylonate
C00530 p-Benzenediol
C00544 Homogentisate
C00545 L-Arabinonate
C00552 meso-Tartaricacid
C00596 2-Hydroxy-2,4-pentadienoate
C00628 2,5-Dihydroxybenzoate
C00633 4-Hydroxybenzaldehyde
C00642 4-Hydroxyphenylacetate
C00679 5-Dehydro-4-deoxy-D-glucarate
C00682 2-Hydroxymuconatesemialdehyde
C00684 2-Dehydro-3-deoxy-L-arabinonate
C00704 O2.-
C00711 Malate
C00810 R-Acetoin
C00815 Citramalate
C00818 D-Glucarate
C00846 3-Oxoadipate
C00879 D-Galactarate
C00898 R,R-Tartaricacid
C00900 2-Acetolactate
C00944 3-Dehydroquinate
C00975 Dihydroxyfumarate
C01036 4-Maleylacetoacetate
C01061 4-Fumarylacetoacetate
C01108 1,2,3-Trihydroxybenzene
C01114 L-Arabinono-1,4-lactone
C01127 4-Hydroxy-2-oxoglutarate
C01146 2-Hydroxy-3-oxopropanoate
C01163 3-Carboxy-cis,cis-muconate
C01179 3-4-Hydroxyphenylpyruvate
C01278 2-Carboxy-2,5-dihydro-5-oxofuran-2-acetate
C01353 Carbonicacid
C01384 Maleicacid
C01424 Gallate
C01548 Acetylene
C01572 Digallate
C01732 Mesaconate
C01769 S-Acetoin
C01990 3-Oxalomalate
C02107 S,S-Tartaricacid
C02132 Acetylpyruvate
C02167 Maleylpyruvate
C02222 2-Maleylacetate
C02225 2-Methylcitrate
C02226 2-Methylmaleate
C02266 D-Xylonolactone
C02341 trans-Aconitate
C02351 1,2-Benzoquinone
C02480 cis,cis-Muconate
C02501 2-Hydroxymuconate
C02514 3-Fumarylpyruvate
C02612 R-2-Methylmalate
C02614 S-2-Methylmalate
C02637 3-Dehydroshikimate
C02753 D-Xylono-1,4-lactone
C02814 Benzene-1,2,4-triol
C02923 2,3-Dihydroxytoluene
C03198 S-4-Hydroxymandelate
C03223 3,4-Dihydroxyphthalate
C03233 4,5-Dihydroxyphthalate
C03248 Acetylenedicarboxylate
C03453 Z-5-Oxohex-2-enedioate
C03459 2-Hydroxy-3-oxosuccinate
C03548 trans-2,3-Epoxysuccinate
C03586 2-Oxo-2,3-dihydrofuran-5-acetate
C03589 4-Hydroxy-2-oxopentanoate
C03590 4-Hydroxyphenylglyoxylate
C03600 Carboxymethyloxysuccinate
C03666 2-Carboxy-cis,cis-muconate
C03671 2-Pyrone-4,6-dicarboxylate
C03676 3-Hydroxy-cis,cis-muconate
C03765 4-Hydroxyphenylacetaldehyde
C03826 2-Dehydro-3-deoxy-D-xylonate
C03861 Dibenzo1,4dioxin-2,3-dione
C03921 2-Dehydro-3-deoxy-D-glucarate
C03978 
C03981 2-Hydroxyethylenedicarboxylate
C04044 3-2,3-Dihydroxyphenylpropanoate
C04105 2,5-Dihydro-5-oxofuran-2-acetate
C04115 4-Carboxy-4-hydroxy-2-oxoadipate
C04181 3-Hydroxy-3-methyl-2-oxobutanoicacid
C04184 
C04225 Z-But-2-ene-1,2,3-tricarboxylate
C04324 4-Carboxy-2-hydroxy-cis,cis-muconate
C04431 cis-4-Carboxymethylenebut-2-en-4-olide
C04451 4-Carboxy-2-hydroxyhexa-2,4-dienedioate
C04479 2-Hydroxy-6-oxonona-2,4-diene-1,9-dioate
C04480 3-Carboxy-2-hydroxymuconatesemialdehyde
C04484 4-Carboxy-2-hydroxymuconatesemialdehyde
C04553 3-Carboxy-2,5-dihydro-5-oxofuran-2-acetate
C04593 2S,3R-3-Hydroxybutane-1,2,3-tricarboxylate
C05343 R-4-Hydroxymandelate
C05350 2-Hydroxy-3-4-hydroxyphenylpropenoate
C05364 4-Carboxy-2-oxo-3-hexenedioate
C05375 2-Hydroxy-2-hydropyrone-4,6-dicarboxylate
C05405 L-Arabinono-1,5-lactone
C05406 4S-5-Hydroxy-2,4-dioxopentanoate
C05585 Gentisatealdehyde
C05854 4-Carboxy-2-oxo-4-pentanoate
C05946 D-4-Hydroxy-2-oxoglutarate
C06010 S-2-Acetolactate
C06029 L-threo-3-Methylmalate
C06031 D-threo-3-Methylmalate
C06032 D-erythro-3-Methylmalate
C06033 Parapyruvate
C06035 4-Methylene-2-oxoglutarate
C06144 3-Butynoate
C06210 2-Hydroxy-6-keto-2,4-heptadienoate
C06237 
C06603 cis,trans-4-Hydroxymuconicsemialdehyde
C07103 2-Hydroxy-1,4-benzoquinone
C07733 2,2',3-Trihydroxydiphenylether
C07734 2-Hydroxy-6-oxo-6-2-hydroxyphenoxy-hexa-2,4-dienoate
C11527 4-Hydroxymandelate
C12623 trans-2,3-Dihydroxycinnamate
C12624 2-Hydroxy-6-ketononatrienedioate
C12838 trans-4-Carboxymethylenebut-2-en-4-olide
C13636 4-Hydroxyphenylacetate

Consensus scope of cluster 3
C00001 H2O
C00002 ATP
C00003 NAD+
C00004 NADH
C00005 NADPH
C00006 NADP+
C00007 Oxygen
C00008 ADP
C00009 Orthophosphate
C00011 CO2
C00013 Pyrophosphate
C00014 NH3
C00015 UDP
C00018 Pyridoxalphosphate
C00020 AMP
C00022 Pyruvate
C00025 L-Glutamate
C00026 2-Oxoglutarate
C00027 H2O2
C00029 UDP-glucose
C00031 D-Glucose
C00033 Acetate
C00035 GDP
C00036 Oxaloacetate
C00037 Glycine
C00041 L-Alanine
C00042 Succinate
C00043 UDP-N-acetyl-D-glucosamine
C00044 GTP
C00047 L-Lysine
C00048 Glyoxylate
C00049 L-Aspartate
C00052 UDP-D-galactose
C00054 Adenosine3',5'-bisphosphate
C00055 CMP
C00058 Formate
C00062 L-Arginine
C00063 CTP
C00064 L-Glutamine
C00065 L-Serine
C00067 Formaldehyde
C00072 Ascorbate
C00074 Phosphoenolpyruvate
C00075 UTP
C00077 L-Ornithine
C00078 L-Tryptophan
C00079 L-Phenylalanine
C00080 H+
C00081 ITP
C00082 L-Tyrosine
C00084 Acetaldehyde
C00085 D-Fructose6-phosphate
C00086 Urea
C00088 Nitrite
C00089 Sucrose
C00090 Catechol
C00092 D-Glucose6-phosphate
C00093 sn-Glycerol3-phosphate
C00095 D-Fructose
C00096 GDP-mannose
C00099 beta-Alanine
C00101 Tetrahydrofolate
C00103 D-Glucose1-phosphate
C00104 IDP
C00105 UMP
C00106 Uracil
C00108 Anthranilate
C00109 2-Oxobutanoate
C00111 Glyceronephosphate
C00112 CDP
C00116 Glycerol
C00117 D-Ribose5-phosphate
C00118 2R-2-Hydroxy-3-phosphonooxy-propanal
C00119 5-Phospho-alpha-D-ribose1-diphosphate
C00121 D-Ribose
C00122 Fumarate
C00124 D-Galactose
C00128 CMP-N-acetylneuraminate
C00129 Isopentenyldiphosphate
C00130 IMP
C00131 dATP
C00132 Methanol
C00133 D-Alanine
C00134 Putrescine
C00135 L-Histidine
C00137 myo-Inositol
C00140 N-Acetyl-D-glucosamine
C00141 3-Methyl-2-oxobutanoicacid
C00143 5,10-Methylenetetrahydrofolate
C00144 GMP
C00146 Phenol
C00147 Adenine
C00148 L-Proline
C00149 S-Malate
C00152 L-Asparagine
C00153 Nicotinamide
C00156 4-Hydroxybenzoate
C00158 Citrate
C00159 D-Mannose
C00160 Glycolate
C00164 Acetoacetate
C00166 Phenylpyruvate
C00167 UDP-glucuronate
C00168 Hydroxypyruvate
C00169 Carbamoylphosphate
C00178 Thymine
C00179 Agmatine
C00180 Benzoate
C00181 D-Xylose
C00183 L-Valine
C00184 Glycerone
C00185 Cellobiose
C00186 S-Lactate
C00187 Cholesterol
C00188 L-Threonine
C00189 Ethanolamine
C00190 UDP-D-xylose
C00191 D-Glucuronate
C00192 Hydroxylamine
C00196 2,3-Dihydroxybenzoate
C00197 3-Phospho-D-glycerate
C00198 D-Glucono-1,5-lactone
C00199 D-Ribulose5-phosphate
C00203 UDP-N-acetyl-D-galactosamine
C00204 2-Dehydro-3-deoxy-D-gluconate
C00206 dADP
C00207 Acetone
C00208 Maltose
C00209 Oxalate
C00212 Adenosine
C00213 Sarcosine
C00214 Thymidine
C00216 D-Arabinose
C00217 D-Glutamate
C00218 Methylamine
C00221 beta-D-Glucose
C00222 3-Oxopropanoate
C00227 Acetylphosphate
C00230 3,4-Dihydroxybenzoate
C00231 D-Xylulose5-phosphate
C00232 Succinatesemialdehyde
C00234 10-Formyltetrahydrofolate
C00235 Dimethylallyldiphosphate
C00236 3-Phospho-D-glyceroylphosphate
C00237 CO
C00239 dCMP
C00242 Guanine
C00243 Lactose
C00244 Nitrate
C00250 Pyridoxal
C00251 Chorismate
C00252 Isomaltose
C00253 Nicotinate
C00254 Prephenate
C00256 R-Lactate
C00257 D-Gluconicacid
C00258 D-Glycerate
C00259 L-Arabinose
C00261 Benzaldehyde
C00262 Hypoxanthine
C00263 L-Homoserine
C00266 Glycolaldehyde
C00267 alpha-D-Glucose
C00268 Dihydrobiopterin
C00270 N-Acetylneuraminate
C00272 Tetrahydrobiopterin
C00275 D-Mannose6-phosphate
C00279 D-Erythrose4-phosphate
C00280 Androst-4-ene-3,17-dione
C00281 Sedoheptulose7-phosphate
C00282 Hydrogen
C00286 dGTP
C00288 HCO3-
C00292 Aniline
C00293 Glucose
C00294 Inosine
C00295 Orotate
C00296 Quinate
C00299 Uridine
C00300 Creatine
C00301 ADP-ribose
C00309 D-Ribulose
C00310 D-Xylulose
C00311 Isocitrate
C00312 L-Xylulose
C00314 Pyridoxine
C00315 Spermidine
C00322 2-Oxoadipate
C00325 GDP-L-fucose
C00327 L-Citrulline
C00328 L-Kynurenine
C00329 D-Glucosamine
C00330 Deoxyguanosine
C00331 Indolepyruvate
C00333 D-Galacturonate
C00334 4-Aminobutanoate
C00337 S-Dihydroorotate
C00341 Geranyldiphosphate
C00345 6-Phospho-D-gluconate
C00346 Ethanolaminephosphate
C00352 D-Glucosamine6-phosphate
C00353 Geranylgeranyldiphosphate
C00354 D-Fructose1,6-bisphosphate
C00355 3,4-Dihydroxy-L-phenylalanine
C00357 N-Acetyl-D-glucosamine6-phosphate
C00360 dAMP
C00361 dGDP
C00362 dGMP
C00363 dTDP
C00364 dTMP
C00365 dUMP
C00366 Urate
C00379 Xylitol
C00380 Cytosine
C00383 Malonate
C00385 Xanthine
C00386 Carnosine
C00387 Guanosine
C00388 1H-Imidazole-4-ethanamine
C00392 Mannitol
C00394 GDP-glucose
C00398 Tryptamine
C00402 D-Aspartate
C00408 L-Pipecolate
C00415 Dihydrofolate
C00417 cis-Aconitate
C00418 R-Mevalonate
C00423 trans-Cinnamate
C00424 S-Lactaldehyde
C00425 Dehydroascorbate
C00429 5,6-Dihydrouracil
C00430 5-Aminolevulinate
C00431 5-Aminopentanoate
C00433 2,5-Dioxopentanoate
C00436 N-Carbamoylputrescine
C00437 N-Acetylornithine
C00438 N-Carbamoyl-L-aspartate
C00439 N-Formimino-L-glutamate
C00440 5-Methyltetrahydrofolate
C00441 L-Aspartate4-semialdehyde
C00442 
C00445 5,10-Methenyltetrahydrofolate
C00446 alpha-D-Galactose1-phosphate
C00447 D-Sedoheptulose1,7-bisphosphate
C00448 trans,trans-Farnesyldiphosphate
C00449 N6-L-1,3-Dicarboxypropyl-L-lysine
C00450 2,3,4,5-Tetrahydropyridine-2-carboxylate
C00455 NicotinamideD-ribonucleotide
C00458 dCTP
C00459 dTTP
C00460 dUTP
C00463 Indole
C00466 Acetoin
C00468 Estrone
C00469 Ethanol
C00472 p-Benzoquinone
C00474 Ribitol
C00475 Cytidine
C00476 D-Lyxose
C00479 Propanal
C00483 Tyramine
C00488 Formamide
C00489 Glutarate
C00490 Itaconate
C00492 Raffinose
C00493 Shikimate
C00497 R-Malate
C00498 ADP-glucose
C00499 Allantoate
C00501 CDP-glucose
C00502 D-Xylonate
C00504 Folate
C00507 L-Rhamnose
C00508 L-Ribulose
C00513 CDP-glycerol
C00514 D-Mannonate
C00515 D-Ornithine
C00521 --Limonene
C00522 R-Pantoate
C00526 Deoxyuridine
C00530 p-Benzenediol
C00532 L-Arabitol
C00533 Nitricoxide
C00534 Pyridoxamine
C00535 Testosterone
C00536 Triphosphate
C00544 Homogentisate
C00545 L-Arabinonate
C00546 Methylglyoxal
C00547 L-Noradrenaline
C00548 Phenylacetate
C00552 meso-Tartaricacid
C00555 4-Aminobutanal
C00556 Benzylalcohol
C00558 D-Tagaturonate
C00559 Deoxyadenosine
C00561 Mandelonitrile
C00568 4-Aminobenzoate
C00570 CDP-ethanolamine
C00575 3',5'-CyclicAMP
C00577 D-Glyceraldehyde
C00581 Guanidinoacetate
C00583 Propane-1,2-diol
C00587 3-Hydroxybenzoate
C00596 2-Hydroxy-2,4-pentadienoate
C00597 3-Phosphoglycerate
C00599 Cholest-4-en-3-one
C00601 Phenylacetaldehyde
C00603 --Ureidoglycolate
C00611 N-Acetyllactosamine
C00612 N1-Acetylspermidine
C00617 UDP-D-galacturonate
C00618 3-Dehydro-L-gulonate
C00620 alpha-D-Ribose1-phosphate
C00623 Glycerol1-phosphate
C00624 N-Acetyl-L-glutamate
C00627 Pyridoxinephosphate
C00628 2,5-Dihydroxybenzoate
C00629 2-Dehydro-D-gluconate
C00631 2-Phospho-D-glycerate
C00632 3-Hydroxyanthranilate
C00633 4-Hydroxybenzaldehyde
C00636 D-Mannose1-phosphate
C00637 Indole-3-acetaldehyde
C00642 4-Hydroxyphenylacetate
C00643 5-Hydroxy-L-tryptophan
C00644 D-Mannitol1-phosphate
C00645 N-Acetyl-D-mannosamine
C00647 Pyridoxaminephosphate
C00650 4-Hydroxymandelonitrile
C00652 D-Arabinono-1,4-lactone
C00655 Xanthosine5'-phosphate
C00660 D-Glucose1,6-bisphosphate
C00661 DL-Glyceraldehyde3-phosphate
C00663 beta-D-Glucose1-phosphate
C00664 5-Formiminotetrahydrofolate
C00665 beta-D-Fructose2,6-bisphosphate
C00666 LL-2,6-Diaminoheptanedioate
C00668 alpha-D-Glucose6-phosphate
C00672 2-Deoxy-D-ribose1-phosphate
C00673 2-Deoxy-D-ribose5-phosphate
C00679 5-Dehydro-4-deoxy-D-glucarate
C00680 meso-2,6-Diaminoheptanedioate
C00682 2-Hydroxymuconatesemialdehyde
C00684 2-Dehydro-3-deoxy-L-arabinonate
C00687 dTDP-4-dehydro-6-deoxy-alpha-D-glucose
C00688 dTDP-4-dehydro-6-deoxy-L-mannose
C00689 alpha,alpha'-Trehalose6-phosphate
C00691 2,4,6/3,5-Pentahydroxycyclohexanone
C00692 UDP-N-acetylmuramoyl-L-alanyl-D-glutamate
C00697 Nitrogen
C00700 XTP
C00704 O2.-
C00705 dCDP
C00711 Malate
C00716 Serine
C00735 Cortisol
C00739 D-Lysine
C00740 D-Serine
C00741 Diacetyl
C00751 Squalene
C00755 4-Hydroxy-3-methoxy-benzaldehyde
C00762 Cortisone
C00763 D-Proline
C00770 L-Idonate
C00772 Mevaldate
C00780 3-2-Aminoethyl-1H-indol-5-ol
C00785 Urocanate
C00788 L-Adrenaline
C00789 CDP-ribitol
C00791 Creatinine
C00792 D-Arginine
C00794 D-Sorbitol
C00795 D-Tagatose
C00800 L-Gulonate
C00802 Oxalureate
C00804 Propynoate
C00805 Salicylate
C00810 R-Acetoin
C00811 4-Coumarate
C00813 Barbiturate
C00815 Citramalate
C00817 D-Altronate
C00818 D-Glucarate
C00819 D-Glutamine
C00820 D-Threonine
C00822 Dopaquinone
C00826 L-Arogenate
C00829 Naphthalene
C00842 dTDP-glucose
C00844 R-Prunasin
C00846 3-Oxoadipate
C00847 4-Pyridoxate
C00857 Deamino-NAD+
C00860 L-Histidinol
C00861 L-Rhamnulose
C00864 Pantothenate
C00870 4-Nitrophenol
C00878 D-Arabinonate
C00879 D-Galactarate
C00880 D-Galactonate
C00881 Deoxycytidine
C00884 Homocarnosine
C00885 Isochorismate
C00898 R,R-Tartaricacid
C00900 2-Acetolactate
C00905 D-Fructuronate
C00906 5,6-Dihydrothymine
C00921 Dihydropteroate
C00931 Porphobilinogen
C00935 UDP-L-arabinose
C00937 R-Lactaldehyde
C00940 2-Oxoglutaramate
C00941 3',5'-CyclicCMP
C00942 3',5'-CyclicGMP
C00944 3-Dehydroquinate
C00951 Estradiol-17beta
C00954 Indole-3-acetate
C00955 Indole-3-ethanol
C00956 L-2-Aminoadipate
C00964 --trans-Carveol
C00966 2-Dehydropantoate
C00969 3-Hydroxypropanal
C00971 4-Pyridoxolactone
C00975 Dihydroxyfumarate
C00976 GDP-D-mannuronate
C00977 L-Tryptophanamide
C00986 1,3-Diaminopropane
C00988 2-Phosphoglycolate
C00989 4-Hydroxybutanoicacid
C00990 5-Aminopentanamide
C00993 D-Alanyl-D-alanine
C01005 O-Phospho-L-serine
C01010 Urea-1-carboxylate
C01013 3-Hydroxypropanoate
C01019 6-Deoxy-L-galactose
C01020 6-Hydroxynicotinate
C01024 Hydroxymethylbilane
C01026 N,N-Dimethylglycine
C01028 N6-Hydroxy-L-lysine
C01035 4-Guanidinobutanoate
C01036 4-Maleylacetoacetate
C01040 L-Gulono-1,4-lactone
C01041 Monodehydroascorbate
C01042 N-Acetyl-L-aspartate
C01043 N-Carbamoylsarcosine
C01044 N-Formyl-L-aspartate
C01045 N-Formyl-L-glutamate
C01046 N-Methyl-L-glutamate
C01050 UDP-N-acetylmuramate
C01051 UroporphyrinogenIII
C01053 R-4-Dehydropantoate
C01054 S-2,3-Epoxysqualene
C01059 2,5-Dihydroxypyridine
C01061 4-Fumarylacetoacetate
C01062 5-Dehydro-D-gluconate
C01068 D-Ribitol5-phosphate
C01073 N-Acetyl-beta-alanine
C01079 ProtoporphyrinogenIX
C01083 alpha,alpha-Trehalose
C01088 R-3,3-Dimethylmalate
C01089 R-3-Hydroxybutanoate
C01093 Cellobiono-1,5-lactone
C01094 D-Fructose1-phosphate
C01096 Sorbitol6-phosphate
C01097 D-Tagatose6-phosphate
C01099 L-Fuculose1-phosphate
C01100 L-Histidinolphosphate
C01101 L-Ribulose5-phosphate
C01102 O-Phospho-L-homoserine
C01103 Orotidine5'-phosphate
C01107 R-5-Phosphomevalonate
C01108 1,2,3-Trihydroxybenzene
C01110 5-Amino-2-oxopentanoicacid
C01111 7,8-Dihydroxykynurenate
C01112 D-Arabinose5-phosphate
C01113 D-Galactose6-phosphate
C01114 L-Arabinono-1,4-lactone
C01115 L-Galactono-1,4-lactone
C01118 O-Succinyl-L-homoserine
C01123 --trans-Isopiperitenol
C01127 4-Hydroxy-2-oxoglutarate
C01131 L-Rhamnulose1-phosphate
C01133 N-Acetyl-D-glucosaminate
C01142 3S-3,6-Diaminohexanoate
C01143 R-5-Diphosphomevalonate
C01146 2-Hydroxy-3-oxopropanoate
C01151 D-Ribose1,5-bisphosphate
C01157 trans-4-Hydroxy-L-proline
C01158 1-O-Galloyl-beta-D-glucose
C01159 2,3-Bisphospho-D-glycerate
C01161 3,4-Dihydroxyphenylacetate
C01163 3-Carboxy-cis,cis-muconate
C01164 Cholesta-5,7-dien-3beta-ol
C01165 L-Glutamate5-semialdehyde
C01168 Pseudouridine5'-phosphate
C01170 UDP-N-acetyl-D-mannosamine
C01172 beta-D-Glucose6-phosphate
C01176 17alpha-Hydroxyprogesterone
C01177 Inositol1-phosphate
C01179 3-4-Hydroxyphenylpyruvate
C01182 D-Ribulose1,5-bisphosphate
C01185 NicotinateD-ribonucleotide
C01186 3S,5S-3,5-Diaminohexanoate
C01187 3-Deoxy-D-manno-octulosonate
C01189 5alpha-Cholest-7-en-3beta-ol
C01195 
C01197 3,4-Dihydroxy-trans-cinnamate
C01198 3-2-Hydroxyphenylpropanoate
C01201 Nomega-ADP-D-ribosyl-L-arginine
C01204 myo-Inositolhexakisphosphate
C01207 3-3,4-Dihydroxyphenyllactate
C01212 UDP-N-acetylmuramoyl-L-alanine
C01214 1-Amino-1-deoxy-scyllo-inositol
C01215 2-Acetamidomethylenesuccinate
C01216 2-Dehydro-3-deoxy-D-galactonate
C01218 6-Phospho-2-dehydro-D-gluconate
C01219 CDP-4-dehydro-6-deoxy-D-glucose
C01220 1D-myo-Inositol1,4-bisphosphate
C01222 GDP-4-dehydro-6-deoxy-D-mannose
C01225 sn-glycero-3-Phospho-1-inositol
C01227 3beta-Hydroxyandrost-5-en-17-one
C01228 Guanosine3',5'-bisdiphosphate
C01231 alpha-D-Glucose1,6-bisphosphate
C01233 sn-glycero-3-Phosphoethanolamine
C01234 1-Aminocyclopropane-1-carboxylate
C01235 1-alpha-D-Galactosyl-myo-inositol
C01236 D-Glucono-1,5-lactone6-phosphate
C01239 N-Acetyl-beta-D-glucosaminylamine
C01243 1D-myo-Inositol1,3,4-trisphosphate
C01245 D-myo-Inositol1,4,5-trisphosphate
C01249 7,8-Dihydro-7,8-dihydroxykynurenate
C01250 N-Acetyl-L-glutamate5-semialdehyde
C01251 2-Hydroxybutane-1,2,4-tricarboxylate
C01252 4-2-Aminophenyl-2,4-dioxobutanoate
C01258 1,2-Didehydropiperidine-2-carboxylate
C01260 P1,P4-Bis5'-adenosyltetraphosphate
C01261 P1,P4-Bis5'-guanosyltetraphosphate
C01267 3-Imidazol-4-yl-2-oxopropylphosphate
C01268 5-Amino-6-5'-phosphoribosylaminouracil
C01269 5-O-1-Carboxyvinyl-3-phosphoshikimate
C01270 3-Hydroxy-2-methylpyridine-5-carboxylate
C01272 1D-myo-Inositol1,3,4,5-tetrakisphosphate
C01273 2-Hydroxy-6-oxo-6-phenylhexa-2,4-dienoate
C01275 3E-4-2-Carboxyphenyl-2-oxobut-3-enoate
C01278 2-Carboxy-2,5-dihydro-5-oxofuran-2-acetate
C01279 4-Amino-5-hydroxymethyl-2-methylpyrimidine
C01283 1-Amino-1-deoxy-scyllo-inositol4-phosphate
C01284 1D-myo-Inositol1,3,4,5,6-pentakisphosphate
C01286 2-Dehydro-3-deoxy-D-galactonate6-phosphate
C01294 1-Guanidino-1-deoxy-scyllo-inositol4-phosphate
C01300 2-Amino-4-hydroxy-6-hydroxymethyl-7,8-dihydropteridine
C01301 3alpha,7alpha,12alpha-Trihydroxy-5beta-cholestan-26-al
C01302 1-2-Carboxyphenylamino-1'-deoxy-D-ribulose5'-phosphate
C01304 2,5-Diamino-6-5'-phosphoribosylamino-4-pyrimidineone
C01326 Hydrogencyanide
C01328 HO-
C01346 dUDP
C01353 Carbonicacid
C01358 NH4OH
C01367 3'-AMP
C01368 3'-UMP
C01380 Ethyleneglycol
C01384 Maleicacid
C01390 Prenol
C01405 Aspirin
C01407 Benzene
C01408 Benzoin
C01414 Casbene
C01417 Cyanate
C01424 Gallate
C01438 Methane
C01444 Oxamate
C01454 Toluate
C01455 Toluene
C01456 Tropate
C01467 3-Cresol
C01468 4-Cresol
C01469 ADP-sugar
C01475 Allysine
C01504 Indanone
C01508 L-Lyxose
C01537 Urethane
C01542 o-Cresol
C01548 Acetylene
C01551 Allantoin
C01563 Carbamate
C01566 Cyanamide
C01572 Digallate
C01582 Galactose
C01586 Hippurate
C01594 Linamarin
C01596 Maleamate
C01602 Ornithine
C01606 Phthalate
C01613 Stachyose
C01620 Threonate
C01623 UDP-apiose
C01672 Cadaverine
C01674 Chitobiose
C01680 D-Fuconate
C01682 D-Nopaline
C01685 D-Ribonate
C01697 Galactitol
C01710 Indan-1-ol
C01717 4-Hydroxy-2-quinolinecarboxylicacid
C01721 L-Fuculose
C01724 Lanosterol
C01732 Mesaconate
C01742 Palatinose
C01751 Resorcinol
C01762 Xanthosine
C01767 --Carvone
C01769 S-Acetoin
C01772 trans-2-Hydroxycinnamate
C01781 
C01801 Deoxyribose
C01802 Desmosterol
C01818 Hyponitrite
C01837 Nitroethane
C01841 Pentalenene
C01845 Propan-2-ol
C01855 Taxiphyllin
C01860 Trichodiene
C01877 4-Oxoproline
C01879 5-Oxoproline
C01888 Aminoacetone
C01902 Cycloartenol
C01904 D-Arabitol
C01929 L-Histidinal
C01934 L-Rhamnonate
C01982 R-Amygdalin
C01983 R-Mandelate
C01984 S-Mandelate
C01987 2-Aminophenol
C01988 2-Nitrophenol
C01990 3-Oxalomalate
C01993 5'-Oxoinosine
C02004 Aristolochene
C02013 Cellotetraose
C02024 D-Mannuronate
C02043 Indolelactate
C02048 Laminaribiose
C02067 Pseudouridine
C02076 Sedoheptulose
C02083 Styreneoxide
C02091 Ureidoglycine
C02097 dTDP-galactose
C02107 S,S-Tartaricacid
C02115 2-Methylserine
C02116 2-Nitropropane
C02132 Acetylpyruvate
C02137 alpha-Oxo-benzeneaceticacid
C02161 Isophenoxazine
C02167 Maleylpyruvate
C02191 Protoporphyrin
C02199 UDP-L-rhamnose
C02207 beta-Alanopine
C02218 2-Aminoacrylate
C02220 2-Aminomuconate
C02222 2-Maleylacetate
C02225 2-Methylcitrate
C02226 2-Methylmaleate
C02235 4-Nitrocatechol
C02237 5-Oxo-D-proline
C02253 Benzoylagmatine
C02265 D-Phenylalanine
C02266 D-Xylonolactone
C02274 Dihydrocoumarin
C02280 GDP-L-galactose
C02294 Methylguanidine
C02305 Phosphocreatine
C02330 UDP-L-iduronate
C02336 beta-D-Fructose
C02341 trans-Aconitate
C02344 --endo-Fenchol
C02348 R--Allantoin
C02350 S+-Allantoin
C02351 1,2-Benzoquinone
C02353 2',3'-CyclicAMP
C02354 2',3'-CyclicCMP
C02355 2',3'-CyclicUMP
C02360 2-Hydroxyadipate
C02362 2-Oxosuccinamate
C02372 4-Hydroxyaniline
C02373 4-Methylpentanal
C02376 5-Methylcytosine
C02385 AminoacidArg-
C02405 Formylphosphate
C02406 
C02427 L-Homocitrulline
C02431 L-Rhamnofuranose
C02452 Perillylalcohol
C02457 Propane-1,3-diol
C02462 Sabinenehydrate
C02466 Trimetaphosphate
C02470 Xanthurenicacid
C02480 cis,cis-Muconate
C02485 --Isopiperitenone
C02499 2-Hydroxybiphenyl
C02501 2-Hydroxymuconate
C02505 2-Phenylacetamide
C02512 3-Cyano-L-alanine
C02514 3-Fumarylpyruvate
C02526 Biphenyl-2,3-diol
C02532 D-O-Phosphoserine
C02537 Estradiol-17alpha
C02565 N-Methylhydantoin
C02569 Neryldiphosphate
C02576 Perillylaldehyde
C02591 Sucrose6-phosphate
C02612 R-2-Methylmalate
C02614 S-2-Methylmalate
C02637 3-Dehydroshikimate
C02642 3-Ureidopropionate
C02647 4-Guanidinobutanal
C02652 5-Dehydroshikimate
C02655 6-Acetyl-D-glucose
C02657 6-Methylsalicylate
C02659 Acetonecyanohydrin
C02669 D-Galactono-1,5-lactone
C02670 D-Glucuronolactone
C02674 Deoxyribonolactone
C02693 Indole-3-acetamide
C02700 L-Formylkynurenine
C02714 N-Acetylputrescine
C02718 N-Formiminoglycine
C02720 N-Hydroxyarylamine
C02721 N-Methyl-L-alanine
C02726 N4-Phosphoagmatine
C02727 N6-Acetyl-L-lysine
C02728 N6-Methyl-L-lysine
C02730 2-Succinylbenzoate
C02734 Phenolicphosphate
C02739 Phosphoribosyl-ATP
C02741 Phosphoribosyl-AMP
C02753 D-Xylono-1,4-lactone
C02763 enol-Phenylpyruvate
C02775 2,3-Dihydroxyindole
C02779 2-Dehydro-D-glucose
C02780 2,5-Didehydro-D-gluconate
C02787 2-Methylpropanamine
C02798 3-Phosphonopyruvate
C02800 4,5-Dioxopentanoate
C02814 Benzene-1,2,4-triol
C02835 Imidazole-4-acetate
C02837 L-Lysine1,6-lactam
C02888 Sorbose1-phosphate
C02895 Xylitol5-phosphate
C02912 R-Propane-1,2-diol
C02916 S-Norlaudanosoline
C02917 S-Propane-1,2-diol
C02923 2,3-Dihydroxytoluene
C02937 3-Indoleacetaldoxime
C02938 3-Indoleacetonitrile
C02946 4-Acetamidobutanoate
C02948 4-Hydroxyhexan-3-one
C02964 D-Glucosyl-D-mannose
C02977 GDP-6-deoxy-D-talose
C02979 Glycerol2-phosphate
C02985 L-Fucose1-phosphate
C02991 L-Rhamnono-1,4-lactone
C02993 L-Tyrosyl-L-arginine
C02995 Maltose6'-phosphate
C03003 N-Glucosylnicotinate
C03004 N-Hydroxy-L-tyrosine
C03012 Naphthalene-1,2-diol
C03015 O-Carbamoyl-L-serine
C03030 Uracil5-carboxylate
C03034 dTDP-D-galacturonate
C03044 R,R-Butane-2,3-diol
C03046 S,S-Butane-2,3-diol
C03047 1,4-Diguanidinobutane
C03057 2-Carboxybenzaldehyde
C03063 2-Oxohept-3-enedioate
C03064 3-Dehydro-L-threonate
C03065 3-Guanidinopropanoate
C03078 4-Guanidinobutanamide
C03079 4-Hydroxy-L-glutamate
C03082 4-Phospho-L-aspartate
C03087 5-Acetamidopentanoate
C03088 5-Hydroxymethyluracil
C03090 5-Phosphoribosylamine
C03091 5beta-Cholestan-3-one
C03097 Arylbeta-D-glucoside
C03107 D-Glucono-1,4-lactone
C03115 Farnesyltriphosphate
C03117 GDP-6-deoxy-D-mannose
C03124 L-Aspartylhydroxamate
C03139 N-Amidino-L-aspartate
C03150 N-Ribosylnicotinamide
C03153 N5-Methyl-L-glutamine
C03164 Phenanthrene-3,4-diol
C03166 Phosphoguanidinoacetate
C03167 Phosphonoacetaldehyde
C03175 Shikimate3-phosphate
C03187 dTDP-6-deoxy-L-talose
C03190 +-Bornyl-diphosphate
C03194 R-1-Aminopropan-2-ol
C03198 S-4-Hydroxymandelate
C03203 1-Hydroxy-2-naphthoate
C03204 10-Formyldihydrofolate
C03210 2,2'-Iminodipropanoate
C03217 2-Hydroxy-3-oxoadipate
C03223 3,4-Dihydroxyphthalate
C03227 3-Hydroxy-L-kynurenine
C03230 3-Indoleglycolaldehyde
C03232 3-Phosphonooxypyruvate
C03233 4,5-Dihydroxyphthalate
C03238 5alpha-Cholestan-3-one
C03239 6-Amino-2-oxohexanoate
C03246 ADPribose2'-phosphate
C03248 Acetylenedicarboxylate
C03263 CoproporphyrinogenIII
C03267 beta-D-Fructose2-phosphate
C03269 D-galacto-Hexodialdose
C03273 5-Oxopentanoate
C03277 Imidazol-5-yl-pyruvate
C03283 L-2,4-Diaminobutanoate
C03287 L-Glutamyl5-phosphate
C03288 
C03289 L-xylo-Hexulonolactone
C03290 L-threo-3-Phenylserine
C03291 L-Xylulose5-phosphate
C03293 N-Adenylylanthranilate
C03319 dTDP-6-deoxy-L-mannose
C03340 L-2,3-Dihydrodipicolinate
C03341 2-Amino-4-oxopentanoicacid
C03360 4-Nitrophenylphosphate
C03373 Aminoimidazoleribotide
C03383 D-Galactono-1,4-lactone
C03387 D-Glucurono-6,2-lactone
C03393 4-Phospho-D-erythronate
C03394 Erythrulose1-phosphate
C03406 N-L-Argininosuccinate
C03409 N-Formimino-L-aspartate
C03410 N-Glycoloyl-neuraminate
C03415 N2-Succinyl-L-ornithine
C03427 Prephytoenediphosphate
C03428 Presqualenediphosphate
C03440 cis-4-Hydroxy-D-proline
C03442 dTDP-L-dihydrostreptose
C03453 Z-5-Oxohex-2-enedioate
C03459 2-Hydroxy-3-oxosuccinate
C03472 
C03479 5-Formyltetrahydrofolate
C03483 Adenosinetetraphosphate
C03492 D-4'-Phosphopantothenate
C03493 D-4-Hydroxyphenylglycine
C03495 Deoxy-5-methylcytidylate
C03496 
C03506 Indoleglycerolphosphate
C03508 L-2-Amino-3-oxobutanoicacid
C03546 myo-Inositol4-phosphate
C03548 trans-2,3-Epoxysuccinate
C03557 2-Aminoethylphosphonate
C03564 1-Pyrroline-2-carboxylate
C03569 2,2',3-Trihydroxybiphenyl
C03574 2-Formylaminobenzaldehyde
C03586 2-Oxo-2,3-dihydrofuran-5-acetate
C03588 4,5alpha-Dihydrocortisone
C03589 4-Hydroxy-2-oxopentanoate
C03590 4-Hydroxyphenylglyoxylate
C03594 7alpha-Hydroxycholesterol
C03598 CDP-3,6-dideoxy-D-glucose
C03599 CDP-3,6-dideoxy-D-mannose
C03600 Carboxymethyloxysuccinate
C03614 Inosine5'-tetraphosphate
C03618 L-threo-3-Methylaspartate
C03623 N-Methyl-2-oxoglutaramate
C03656 S-5-Amino-3-oxohexanoicacid
C03661 1F-beta-D-Fructosylsucrose
C03666 2-Carboxy-cis,cis-muconate
C03671 2-Pyrone-4,6-dicarboxylate
C03672 3-4-Hydroxyphenyllactate
C03676 3-Hydroxy-cis,cis-muconate
C03680 4-Imidazolone-5-propanoate
C03684 6-Pyruvoyltetrahydropterin
C03691 CMP-N-glycoloylneuraminate
C03703 L-5-Carboxymethylhydantoin
C03709 N-Adenylyl-L-phenylalanine
C03710 N-Benzyloxycarbonylglycine
C03716 Oxaloacetate4-methylester
C03722 Pyridine-2,3-dicarboxylate
C03733 UDP-alpha-D-galacto-1,4-furanose
C03734 alpha-D-Glutamylphosphate
C03736 alpha-D-Ribose5-phosphate
C03737 alpha-D-Xylose1-phosphate
C03738 gamma-L-Glutamyl-D-alanine
C03741 S-4-Amino-5-oxopentanoate
C03742 S-4-Hydroxymandelonitrile
C03750 2,6-Dioxo-6-phenylhexanoate
C03752 2-Amino-2-deoxy-D-gluconate
C03758 4-2-Aminoethyl-1,2-benzenediol
C03765 4-Hydroxyphenylacetaldehyde
C03766 4-Hydroxyphenylacetonitrile
C03771 5-Guanidino-2-oxopentanoate
C03775 7-Hydroxycholest-4-en-3-one
C03785 D-Tagatose1,6-bisphosphate
C03790 N-Carboxymethyl-D-alanine
C03794 N6-1,2-Dicarboxyethyl-AMP
C03817 S-3-Imidazol-5-yllactate
C03824 2-Aminomuconatesemialdehyde
C03825 
C03826 2-Dehydro-3-deoxy-D-xylonate
C03838 5'-Phosphoribosylglycinamide
C03845 5alpha-Cholest-8-en-3beta-ol
C03848 6F-alpha-D-Galactosylsucrose
C03855 Cholesteryl-beta-D-glucoside
C03861 Dibenzo1,4dioxin-2,3-dione
C03871 L-2-Amino-6-oxoheptanedioate
C03872 L-Serine-phosphoethanolamine
C03883 
C03906 beta-L-Arabinose1-phosphate
C03910 24R,24'R-Fucosterolepoxide
C03912 S-1-Pyrroline-5-carboxylate
C03921 2-Dehydro-3-deoxy-D-glucarate
C03932 5-Dehydro-2-deoxy-D-gluconate
C03943 2R,4S-2,4-Diaminopentanoate
C03947 Glycerol1,2-cyclicphosphate
C03961 erythro-3-Hydroxy-L-aspartate
C03964 R-3-4-Hydroxyphenyllactate
C03971 1F-alpha-D-Galactosylraffinose
C03972 2,3,4,5-Tetrahydrodipicolinate
C03978 
C03979 2-Dehydro-3-deoxy-L-rhamnonate
C03981 2-Hydroxyethylenedicarboxylate
C03993 4-beta-D-Glucosyloxybenzoate
C03996 5'-O-beta-D-Glucosylpyridoxine
C03997 5-Hydroxymethyldeoxycytidylate
C04002 But-1-ene-1,2,4-tricarboxylate
C04006 1D-myo-Inositol3-phosphate
C04020 N2-D-1-Carboxyethyl-L-lysine
C04030 2,3-Dihydroxybenzoyladenylate
C04037 1-Phospho-alpha-D-galacturonate
C04039 2,3-Dihydroxy-3-methylbutanoate
C04041 
C04043 3,4-Dihydroxyphenylacetaldehyde
C04044 3-2,3-Dihydroxyphenylpropanoate
C04045 3-3,4-Dihydroxyphenylpyruvate
C04051 5-Amino-4-imidazolecarboxyamide
C04052 5-Carboxy-2-oxohept-3-enedioate
C04053 5-Dehydro-4-deoxy-D-glucuronate
C04062 D-myo-Inositol1,3-bisphosphate
C04063 D-myo-Inositol3,4-bisphosphate
C04076 L-2-Aminoadipate6-semialdehyde
C04089 UDP-4-dehydro-6-deoxy-D-glucose
C04091 cis-1,2-Dihydrobenzene-1,2-diol
C04092 delta1-Piperideine-2-carboxylate
C04101 1-O,6-O-Digalloyl-beta-D-glucose
C04105 2,5-Dihydro-5-oxofuran-2-acetate
C04112 3-Methyl-cis,cis-hexadienedioate
C04115 4-Carboxy-4-hydroxy-2-oxoadipate
C04121 CMP-3-deoxy-D-manno-octulosonate
C04124 Indole-3-acetyl-beta-1-D-glucose
C04133 N-Acetyl-L-glutamate5-phosphate
C04137 N2-D-1-Carboxyethyl-L-arginine
C04138 Nalpha-gamma-L-Glutamylhistamine
C04164 trans-Cinnamoylbeta-D-glucoside
C04171 2,3-Dihydro-2,3-dihydroxybenzoate
C04181 3-Hydroxy-3-methyl-2-oxobutanoicacid
C04184 
C04186 5-Carboxymethyl-2-hydroxymuconate
C04187 5-Methyldeoxycytidinediphosphate
C04204 N-2,3-Dihydroxybenzoyl-L-serine
C04210 N5-L-1-Carboxyethyl-L-ornithine
C04211 N6-Indol-3-ylacetyl-L-lysine
C04221 trans-1,2-Dihydrobenzene-1,2-diol
C04225 Z-But-2-ene-1,2,3-tricarboxylate
C04227 1-4-Hydroxyphenyl-2-aminoethanol
C04244 6-Lactoyl-5,6,7,8-tetrahydropterin
C04256 N-Acetyl-D-glucosamine1-phosphate
C04257 N-Acetyl-D-mannosamine6-phosphate
C04268 dTDP-4-amino-4,6-dideoxy-D-glucose
C04272 R-2,3-Dihydroxy-3-methylbutanoate
C04280 1-Guanidino-1-deoxy-scyllo-inositol
C04281 L-1-Pyrroline-3-hydroxy-5-carboxylate
C04282 1-Pyrroline-4-hydroxy-2-carboxylate
C04287 3,5/4-Trihydroxycyclohexa-1,2-dione
C04290 4-3-Methylbut-2-enyl-L-tryptophan
C04295 Androst-5-ene-3beta,17beta-diol
C04297 CDP-4-dehydro-3,6-dideoxy-D-glucose
C04299 D-myo-Inositol1,2-cyclicphosphate
C04302 N-5-Phospho-D-ribosylanthranilate
C04307 P1,P2-Bis5'-adenosyltriphosphate
C04314 cis-1,2-Dihydronaphthalene-1,2-diol
C04322 3,4-Dihydro-2H-Pyrrole-2-carboxylate
C04324 4-Carboxy-2-hydroxy-cis,cis-muconate
C04349 4S-4,6-Dihydroxy-2,5-dioxohexanoate
C04359 1-Deoxy-D-altro-heptulose7-phosphate
C04366 3-2-Carboxyethenyl-cis,cis-muconate
C04368 3-Amino-3-4-hydroxyphenylpropanoate
C04376 5'-Phosphoribosyl-N-formylglycinamide
C04389 
C04390 N6-Acetyl-LL-2,6-diaminoheptanedioate
C04392 P1,P4-Bis5'-xanthosyltetraphosphate
C04409 2-Amino-3-carboxymuconatesemialdehyde
C04415 4-O-beta-D-Glucosyl-4-hydroxycinnamate
C04421 N-Succinyl-LL-2,6-diaminoheptanedioate
C04431 cis-4-Carboxymethylenebut-2-en-4-olide
C04437 1-5-Phosphoribosylimidazole-4-acetate
C04442 2-Dehydro-3-deoxy-6-phospho-D-gluconate
C04451 4-Carboxy-2-hydroxyhexa-2,4-dienedioate
C04454 5-Amino-6-5'-phosphoribitylaminouracil
C04456 6-Phospho-5-dehydro-2-deoxy-D-gluconate
C04462 N-Succinyl-2-L-amino-6-oxoheptanedioate
C04468 +-cis-3,4-Dihydrophenanthrene-3,4-diol
C04471 4S,5S-4,5-Dihydroxy-2,6-dioxohexanoate
C04477 1D-myo-Inositol1,3,4,6-tetrakisphosphate
C04478 3-Deoxy-D-manno-octulosonate8-phosphate
C04479 2-Hydroxy-6-oxonona-2,4-diene-1,9-dioate
C04480 3-Carboxy-2-hydroxymuconatesemialdehyde
C04484 4-Carboxy-2-hydroxymuconatesemialdehyde
C04494 Guanosine3'-diphosphate5'-triphosphate
C04501 N-Acetyl-alpha-D-glucosamine1-phosphate
C04514 1S,2S-1,2-Dihydronaphthalene-1,2-diol
C04518 17alpha,20alpha-Dihydroxypregn-4-en-3-one
C04520 1D-myo-Inositol3,4,5,6-tetrakisphosphate
C04534 6-Phospho-beta-D-glucosyl-1,4-D-glucose
C04540 N4-Acetyl-beta-D-glucosaminylasparagine
C04546 R-3-R-3-Hydroxybutanoyloxybutanoate
C04547 1,2-Bis4-hydroxy-3-methoxyphenylethylene
C04548 1-4-Hydroxyphenyl-2-methylaminoethanol
C04553 3-Carboxy-2,5-dihydro-5-oxofuran-2-acetate
C04554 3alpha,7alpha-Dihydroxy-5beta-cholestanate
C04556 4-Amino-2-methyl-5-phosphomethylpyrimidine
C04558 4-Carboxymethyl-3-methylbut-2-en-1,4-olide
C04559 4-Carboxymethyl-4-methylbut-2-en-1,4-olide
C04563 D-myo-Inositol1,2,4,5,6-pentakisphosphate
C04573 UDP-N-acetyl-2-amino-2-deoxy-D-glucuronate
C04574 di-trans,poly-cis-Undecaprenyldiphosphate
C04575 4R,5S-4,5,6-Trihydroxy-2,3-dioxohexanoate
C04579 Inositol1,2,3,4,5-pentakisphosphate
C04584 6-Imino-5-oxocyclohexa-1,3-dienecarboxylate
C04592 Toluene-cis-dihydrodiol
C04593 2S,3R-3-Hydroxybutane-1,2,3-tricarboxylate
C04604 3-Hydroxy-2-methylpyridine-4,5-dicarboxylate
C04631 UDP-N-acetyl-3-1-carboxyvinyl-D-glucosamine
C04634 1,6-Dihydroxycyclohexa-2,4-diene-1-carboxylate
C04640 2-Formamido-N1-5'-phosphoribosylacetamidine
C04641 2-alpha-D-Galactosyl-sn-glycerol3-phosphate
C04642 2-Hydroxy-5-carboxymethylmuconatesemialdehyde
C04666 D-erythro-1-Imidazol-4-ylglycerol3-phosphate
C04677 1-5'-Phosphoribosyl-5-amino-4-imidazolecarboxamide
C04691 2-Dehydro-3-deoxy-D-arabino-heptonate7-phosphate
C04700 UDP-N-acetylmuramoyl-L-alanyl-D-glutamyl-L-lysine
C04702 UDPMurAcoyl-L-Ala-D-gamma-Glu-L-Lys-D-Ala-D-Ala
C04703 alpha-D-Galactosyl-1,1'-sn-glycerol3-phosphate
C04713 N6-delta2-Isopentenyl-adenosine5'-monophosphate
C04722 3alpha,7alpha,12alpha-Trihydroxy-5beta-cholestanoate
C04733 4-4-Deoxy-beta-D-gluc-4-enuronosyl-D-galacturonate
C04734 1-5'-Phosphoribosyl-5-formamido-4-imidazolecarboxamide
C04739 UDP-N-acetyl-6-D-galactose-1-phospho-D-glucosamine
C04751 1-5-Phospho-D-ribosyl-5-amino-4-imidazolecarboxylate
C04752 2-Methyl-4-amino-5-hydroxymethylpyrimidinediphosphate
C04783 cis-4,5-Dihydroxycyclohexa-16,2-diene-1,2-dicarboxylate
C04796 4-L-Alanin-3-yl-2-hydroxy-cis,cis-muconate6-semialdehyde
C04797 5-L-Alanin-3-yl-2-hydroxy-cis,cis-muconate6-semialdehyde
C04807 2-Amino-7,8-dihydro-4-hydroxy-6-diphosphooxymethylpteridine
C04823 1-5'-Phosphoribosyl-5-amino-4-N-succinocarboxamide-imidazole
C04826 5-3-Carboxy-3-oxopropenyl-4,6-dihydroxypyridine-2-carboxylate
C04846 UDP-N-acetylmuramoyl-L-alanyl-D-glutamyl-L-lysyl-D-alanyl-D-alanine
C04847 alpha-D-Galactosyl-1,3-beta-D-galactosyl-1,4-N-acetyl-D-glucosamine
C04856 6S-6-beta-Hydroxy-1,4,5,6-tetrahydronicotinamide-adeninedinucleotide
C04874 2-Amino-4-hydroxy-6-D-erythro-1,2,3-trihydroxypropyl-7,8-dihydropteridine
C04877 UDP-N-acetylmuramoyl-L-alanyl-D-gamma-glutamyl-meso-2,6-diaminopimelate
C04882 UDP-N-acetylmuramoyl-L-alanyl-D-glutamyl-6-carboxy-L-lysyl-D-alanyl-D-alanine
C04886 alpha-N-Acetylneuraminyl-2,6-beta-D-galactosyl-1,4-N-acetyl-beta-D-glucosamine
C04895 2-Amino-4-hydroxy-6-erythro-1,2,3-trihydroxypropyldihydropteridinetriphosphate
C04896 5-5-Phospho-D-ribosylaminoformimino-1-5-phosphoribosyl-imidazole-4-carboxamide
C04916 N-5'-Phospho-D-1'-ribulosylformimino-5-amino-1-5''-phospho-D-ribosyl-4-imidazolecarboxamide
C05005 Glycolipid
C05100 3-Ureidoisobutyrate
C05108 14-Demethyllanosterol
C05109 24,25-Dihydrolanosterol
C05110 4alpha-Methylcholesta-8-en-3beta-ol
C05111 Methostenol
C05114 Mucopolysaccharide
C05130 Imidazole-4-acetaldehyde
C05131 1-Ribosylimidazole-4-acetate
C05133 4-Imidazolone-5-acetate
C05134 
C05138 17alpha-Hydroxypregnenolone
C05139 16alpha-Hydroxydehydroepiandrosterone
C05140 16alpha-Hydroxyandrost-4-ene-3,17-dione
C05141 Estriol
C05143 Dhurrin
C05145 3-Aminoisobutanoate
C05158 trans-beta-D-Glucosyl-2-hydroxycinnamate
C05161 2,5-Diaminohexanoate
C05182 
C05235 Hydroxyacetone
C05239 5-Aminoimidazole
C05290 19-Hydroxyandrost-4-ene-3,17-dione
C05294 19-Hydroxytestosterone
C05295 19-Oxotestosterone
C05297 19-Oxoandrost-4-ene-3,17-dione
C05298 2-Hydroxyestrone
C05300 16alpha-Hydroxyestrone
C05301 2-Hydroxyestradiol-17beta
C05309 Semiquinone
C05332 Phenethylamine
C05340 beta-Alanyl-L-arginine
C05341 beta-Alanyl-L-lysine
C05343 R-4-Hydroxymandelate
C05345 beta-D-Fructose6-phosphate
C05350 2-Hydroxy-3-4-hydroxyphenylpropenoate
C05359 e-
C05360 Diimine
C05361 Hydrazine
C05364 4-Carboxy-2-oxo-3-hexenedioate
C05375 2-Hydroxy-2-hydropyrone-4,6-dicarboxylate
C05378 beta-D-Fructose1,6-bisphosphate
C05379 Oxalosuccinate
C05380 Nicotinurate
C05382 D-Sedoheptulose7-phosphate
C05383 Aminosugars
C05384 
C05385 D-Glucuronate1-phosphate
C05396 Lactose6-phosphate
C05399 Melibiitol
C05400 Epimelibiose
C05401 3-beta-D-Galactosyl-sn-glycerol
C05402 Melibiose
C05404 D-Galalpha1->6D-Galalpha1->6D-Glucose
C05405 L-Arabinono-1,5-lactone
C05406 4S-5-Hydroxy-2,4-dioxopentanoate
C05411 L-Xylonate
C05412 L-Lyxonate
C05418 Cholesterol-5beta,6beta-epoxide
C05419 Cholesterol-5alpha,6beta-epoxide
C05421 15-cis-Phytoene
C05422 L-Dehydroascorbate
C05425 3beta,5alpha,6beta-Cholestanetriol
C05427 Phytyldiphosphate
C05437 Zymosterol
C05439 5alpha-Cholesta-7,24-dien-3beta-ol
C05443 VitaminD3
C05444 3alpha,7alpha,26-Trihydroxy-5beta-cholestane
C05445 3alpha,7alpha-Dihydroxy-5beta-cholestan-26-al
C05446 3alpha,7alpha,12alpha,26-Tetrahydroxy-5beta-cholestane
C05451 7alpha-Hydroxy-5beta-cholestan-3-one
C05452 3alpha,7alpha-Dihydroxy-5beta-cholestane
C05453 7alpha,12alpha-Dihydroxy-5beta-cholestan-3-one
C05454 3alpha,7alpha,12alpha-Trihydroxy-5beta-cholestane
C05455 7alpha-Hydroxycholest-4-en-3-one
C05457 7alpha,12alpha-Dihydroxycholest-4-en-3-one
C05458 7alpha,12alpha-Dihydroxy-5alpha-cholestan-3-one
C05469 17alpha,21-Dihydroxy-5beta-pregnane-3,11,20-trione
C05470 Urocortisone
C05471 11beta,17alpha,21-Trihydroxy-5beta-pregnane-3,20-dione
C05472 Urocortisol
C05481 Cortolone
C05482 Cortol
C05487 17alpha,21-Dihydroxypregnenolone
C05488 11-Deoxycortisol
C05489 11beta,17alpha,21-Trihydroxypregnenolone
C05497 21-Deoxycortisol
C05499 17alpha,20alpha-Dihydroxycholesterol
C05500 20alpha-Hydroxycholesterol
C05501 20alpha,22beta-Dihydroxycholesterol
C05502 22beta-Hydroxycholesterol
C05503 Estradiol-17beta3-glucuronide
C05504 16-Glucuronide-estriol
C05512 Deoxyinosine
C05513 Urate-3-ribonucleoside
C05515 5-Ureido-4-imidazolecarboxylate
C05516 5-Amino-4-imidazolecarboxylate
C05519 L-Allothreonine
C05520 2-Amino-3-oxoadipate
C05533 Oxaloglutarate
C05539 N-Acetyl-L-2-amino-6-oxopimelate
C05548 6-Acetamido-2-oxohexanoate
C05560 L-2-Aminoadipateadenylate
C05565 Hydantoin-5-propionate
C05568 Imidazolelactate
C05569 5'-Phospho-D-1-ribulosylformimine
C05572 4-Oxoglutaramate
C05573 Formylisoglutamate
C05574 Isoglutamate
C05576 3,4-Dihydroxyphenylethyleneglycol
C05577 3,4-Dihydroxymandelaldehyde
C05580 3,4-Dihydroxymandelate
C05585 Gentisatealdehyde
C05593 3-Hydroxyphenylacetate
C05600 2-Hydroxyhepta-2,4-dienedioate
C05601 4-Hydroxy-2-oxo-heptanedioate
C05602 4-Hydroxyphenylacetaldoxime
C05607 Phenyllactate
C05616 3-O-Methylgallate
C05627 4-Hydroxystyrene
C05629 Phenylpropanoate
C05634 5-Hydroxyindoleacetaldehyde
C05635 5-Hydroxyindoleacetate
C05636 3-Hydroxykynurenamine
C05637 4,8-Dihydroxyquinoline
C05638 5-Hydroxykynurenamine
C05639 4,6-Dihydroxyquinoline
C05640 Cinnavalininate
C05641 5-3'-Carboxy-3'-oxopropenyl-4,6-dihydroxypicolinate
C05645 4-2-Amino-3-hydroxyphenyl-2,4-dioxobutanoate
C05646 5-Hydroxyindolepyruvate
C05647 Formyl-5-hydroxykynurenamine
C05648 5-Hydroxy-N-formylkynurenine
C05651 5-Hydroxykynurenine
C05653 Formylanthranilate
C05654 5-2'-Formylethyl-4,6-dihydroxypicolinate
C05655 5-2'-Carboxyethyl-4,6-dihydroxypicolinate
C05656 5-3'-Carboxy-3'-oxopropyl-4,6-dihydroxypicolinate
C05657 6-Hydroxyindolelactate
C05658 Indoxyl
C05662 Homoisocitrate
C05665 beta-Aminopropionaldehyde
C05670 beta-Aminopropionitrile
C05672 2-Amino-3-phosphonopropanoate
C05673 CMP-2-aminoethylphosphonate
C05682 Phosphonoacetate
C05711 gamma-Glutamyl-beta-cyanoalanine
C05765 L-Glutamyl1-phosphate
C05766 UroporphyrinogenI
C05768 CoproporphyrinogenI
C05817 2-Succinyl-6-hydroxy-2,4-cyclohexadiene-1-carboxylate
C05820 L-Seryladenylate
C05822 3'-CMP
C05825 2-Amino-5-oxohexanoate
C05829 N-Carbamyl-L-glutamate
C05834 3-Methyldioxyindole
C05835 2-Formaminobenzoylacetate
C05838 cis-2-Hydroxycinnamate
C05839 cis-beta-D-Glucosyl-2-hydroxycinnamate
C05840 Iminoaspartate
C05841 NicotinateD-ribonucleoside
C05851 Coumarin
C05852 2-Hydroxyphenylacetate
C05853 Phenylethylalcohol
C05854 4-Carboxy-2-oxo-4-pentanoate
C05892 UDP-N-acetylmuramoyl-L-alanyl-gamma-D-glutamyl-L-lysine
C05922 Formamidopyrimidinenucleosidetriphosphate
C05923 2,5-Diaminopyrimidinenucleosidetriphosphate
C05925 Dihydroneopterinphosphate
C05928 10-FormyltetrahydrofolylL-glutamate
C05931 N-Succinyl-L-glutamate
C05932 N-Succinyl-L-glutamate5-semialdehyde
C05933 N-omega-Hydroxyarginine
C05935 2-Oxoarginine
C05936 N4-Acetylaminobutanal
C05938 L-4-Hydroxyglutamatesemialdehyde
C05939 Linatine
C05941 2-Oxo-4-hydroxy-5-aminovalerate
C05942 Pyrrole-2-carboxylate
C05945 L-Argininephosphate
C05946 D-4-Hydroxy-2-oxoglutarate
C05947 L-erythro-4-Hydroxyglutamate
C05979 Propane-1-ol
C05984 2-Hydroxybutanoicacid
C05985 2-Propyn-1-al
C05993 Acetyladenylate
C05999 Lactaldehyde
C06010 S-2-Acetolactate
C06016 Pentosans
C06017 dTDP-D-glucuronate
C06019 D-arabino-3-Hexulose6-phosphate
C06029 L-threo-3-Methylmalate
C06030 Methyloxaloacetate
C06031 D-threo-3-Methylmalate
C06032 D-erythro-3-Methylmalate
C06033 Parapyruvate
C06034 4-Hydroxy-4-methylglutamate
C06035 4-Methylene-2-oxoglutarate
C06044 4-Hydroxyphenylethanol
C06046 Salidroside
C06047 Stizolobate
C06048 Stizolobinate
C06050 2-Methyl-3-hydroxy-5-formylpyridine-4-carboxylate
C06051 Isopyridoxal
C06054 2-Oxo-3-hydroxy-4-phosphobutanoate
C06055 O-Phospho-4-hydroxy-L-threonine
C06056 4-Hydroxy-L-threonine
C06057 3-Aminopropane-1,2-diol
C06059 Cyclicamidines
C06074 Myrcene
C06075 Terpinolene
C06076 Comphene
C06077 Pinene
C06083 Tetrahymanol
C06084 Hopanoid
C06085 Triterpenoid
C06086 Pimaradiene
C06089 ent-Copalyldiphosphate
C06090 ent-Kaurene
C06099 +-Limonene
C06111 Nerolidyldiphosphate
C06118 4-4-Deoxy-alpha-D-gluc-4-enuronosyl-D-galacturonate
C06144 3-Butynoate
C06145 3-Butyn-1-al
C06148 2,5-Diamino-6-5'-triphosphoryl-3',4'-trihydroxy-2'-oxopentyl-amino-4-oxopyrimidine
C06156 alpha-D-Glucosamine1-phosphate
C06159 2-Dehydro-3-deoxy-D-fuconate
C06160 S-Norcoclaurine
C06180 Anabasine
C06181 Piperideine
C06186 Arbutin
C06187 Arbutin6-phosphate
C06189 Cyclic2,3-bisphospho-D-glycerate
C06192 ADP-mannose
C06193 Guanosine3'-phosphate
C06194 2',3'-CyclicGMP
C06195 Imidazolone
C06197 P1,P3-Bis5'-adenosyltriphosphate
C06198 P1,P4-Bis5'-uridyltetraphosphate
C06201 2,4-Dihydroxyhept-2-enedioate
C06202 Salicylaldehyde
C06203 trans-O-Hydroxybenzylidenepyruvate
C06204 2-Hydroxychromene-2-carboxylate
C06206 Benzoylphosphate
C06210 2-Hydroxy-6-keto-2,4-heptadienoate
C06216 Celloheptaose
C06217 Cellohexaose
C06218 Cellopentaose
C06219 Cellotriose
C06222 Sedoheptulose1-phosphate
C06224 3,4-Dihydroxystyrene
C06234 4-Methyl-L-glutamate
C06237 
C06238 L-Arabinose1-phosphate
C06240 UDP-N-acetyl-D-mannosaminouronate
C06241 N-Acetylneuraminate9-phosphate
C06244 Acetamide
C06307 --beta-Pinene
C06308 --alpha-Pinene
C06311 Galactitol1-phosphate
C06312 L-Tagatose6-phosphate
C06313 Biopterin
C06316 D-erythro-Ascorbate
C06317 4-Hydroxy-3-methoxy-benzenemethanol
C06318 3S,4R-3,4-Dihydroxycyclohexa-1,5-diene-1,4-dicarboxylate
C06321 1,6-Dihydroxy-cis-2,4-cyclohexadiene-1-carboxylicacid
C06330 Quinoline-3,4-diol
C06337 Terephthalate
C06343 Quinolin-4-ol
C06358 Methylcinnamate
C06359 Ethylcinnamate
C06360 Propylcinnamate
C06366 Homospermidine
C06372 Lacto-N-biose
C06393 2,3-Diaminopropanoate
C06394 +-delta-Cadinene
C06397 ADP-D-glycero-D-manno-heptose
C06398 ADP-L-glycero-D-manno-heptose
C06430 D-Galacturonolactone
C06432 UDP-N-acetylmuramoyl-L-alanyl-D-glutamyl-L-lysyl-D-alanine
C06433 5'-Benzoylphosphoadenosine
C06434 
C06440 2-Dehydro-D-glucono-1,5-lactone
C06441 L-Xylulose1-phosphate
C06455 Hydroxymethylphosphonate
C06547 Ethylene
C06548 Ethyleneoxide
C06554 Cyanuricacid
C06555 Biuret
C06588 Biphenyl
C06589 cis-2,3-Dihydro-2,3-dihydroxybiphenyl
C06603 cis,trans-4-Hydroxymuconicsemialdehyde
C06617 dTDP-3-oxo-6-deoxy-alpha-D-glucose
C06620 dTDP-3,4-dioxo-2,6-dideoxy-D-glucose
C06621 dTDP-4-oxo-2,6-dideoxy-alpha-D-glucose
C06622 dTDP-4-oxo-2,6-dideoxy-L-glucose
C06672 Vanillate
C06680 4-Hydroxyphthalate
C06701 Phosphonate
C06711 Fluoren-9-ol
C06712 Fluoren-9-one
C06720 1,6-Dihydroxy-5-methylcyclohexa-2,4-dienecarboxylate
C06729 cis-1,2-Dihydroxy-4-methylcyclohexa-3,5-diene-1-carboxylate
C06730 4-Methylcatechol
C06731 1,2-Dihydroxy-6-methylcyclohexa-3,5-dienecarboxylate
C06732 alpha,beta-Didehydrotryptophan
C06735 Aminoacetaldehyde
C06756 p-Xylene
C06757 4-Methylbenzylalcohol
C06758 p-Tolualdehyde
C06760 2-Hydroxy-5-methyl-cis,cis-muconicsemialdehyde
C06761 4E-2-Oxohexenoicacid
C06762 4-Hydroxy-2-oxohexanoicacid
C06771 Triethanolamine
C06772 Diethanolamine
C06813 Nitrobenzene
C06876 Nitrosobenzene
C06891 D-2,3-Diketo4-deoxy-epi-inositol
C06892 2-Deoxy-5-keto-D-gluconicacid
C06893 2-Deoxy-5-keto-D-gluconicacid6-phosphate
C06986 Spirodilactone
C07024 3'-Keto-3'-deoxy-ATP
C07025 3'-Keto-3'-deoxy-AMP
C07086 Phenylaceticacid
C07103 2-Hydroxy-1,4-benzoquinone
C07208 m-Xylene
C07209 3-Methylbenzaldehyde
C07211 m-Methylbenzoate
C07212 o-Xylene
C07213 2-Methylbenzylalcohol
C07214 2-Methylbenzaldehyde
C07215 o-Toluate
C07216 3-Methylbenzylalcohol
C07271 Limonene-1,2-epoxide
C07272 Maleimide
C07276 Limonene-1,2-diol
C07277 dTDP-D-fucose
C07301 R-Mandelamide
C07335 2-Amino-3-oxo-4-phosphonooxybutyrate
C07478 2-Hydroxy-5-methyl-cis,cis-muconate
C07479 2-Oxo-5-methyl-cis-muconate
C07715 Fluorene
C07717 3,4-Dihydroxyfluorene
C07718 2-Hydroxy-4-1-oxo-1,3-dihydro-2H-inden-2-ylidene-but-2-enoicacid
C07719 2-Formyl-1-indanone
C07720 3-Hydroxy-1-indanone
C07721 +-3S,4R-cis-3,4-Dihydroxy-3,4-dihydrofluorene
C07722 3,4-Dihydroxy-3,4-dihydro-9-fluorenone
C07723 4-Hydroxy-9-fluorenone
C07724 1,2-Dihydroxyfluorene
C07725 2-Hydroxy-4-2-oxo-1,3-dihydro-2H-inden-1-ylidenebut-2-enoicacid
C07726 1-Formyl-2-indanone
C07729 Dibenzofuran
C07731 2-Hydroxy-6-oxo-6-2-hydroxyphenyl-hexa-2,4-dienoate
C07732 Dibenzo-p-dioxin
C07733 2,2',3-Trihydroxydiphenylether
C07734 2-Hydroxy-6-oxo-6-2-hydroxyphenoxy-hexa-2,4-dienoate
C07836 D-glycero-D-manno-Heptose7-phosphate
C07838 D-glycero-D-manno-Heptose1-phosphate
C08060 Carbazole
C08061 2'-Aminobiphenyl-2,3-diol
C08062 2-Hydroxy-6-oxo-2'-aminophenyl-hexa-2,4-dienoate
C08481 Indican
C08615 alpha-Amyrin
C08616 beta-Amyrin
C08628 Lupeol
C08980 SoyasapogenolB
C09332 Tetrahydrofolyl-Glu2
C09814 Benzonitrile
C09815 Benzamide
C09816 Benzylsuccinate
C10517 2-beta-D-Glucosyl-sn-glycerol3-phosphate
C10700 4'-Hydroxyacetophenone
C11038 2'-Deoxy-5-hydroxymethylcytidine-5'-diphosphate
C11039 2'-Deoxy-5-hydroxymethylcytidine-5'-triphosphate
C11133 Estroneglucuronide
C11134 Testosteroneglucuronide
C11140 
C11174 1-Diphosinositolpentakisphosphate
C11205 Hexadimethrinebromide
C11354 2-Hydroxy-cis-hex-2,4-dienoate
C11355 4-Amino-4-deoxychorismate
C11356 trans,trans,cis-Geranylgeranyldiphosphate
C11383 +-S-Carvone
C11395 4R,6R-cis-Carveol
C11402 4R,7R-4-Isopropenyl-7-methyl-2-oxo-oxepanone
C11404 3R-6-Hydroxy-3-isopropenyl-heptanoate
C11405 3R-3-Isopropenyl-6-oxoheptanoate
C11408 4S,6S-cis-Carveol
C11409 +-trans-Carveol
C11410 1R,2S,4S-Neoiso-dihydrocarveol
C11411 1R,2R,4S-Iso-dihydrocarveol
C11412 1R,4S-Iso-dihydrocarvone
C11413 1S,2S,4S-Dihydrocarveol
C11415 1S,4S-Dihydrocarvone
C11416 1S,2R,4S-Neo-dihydrocarveol
C11425 2-Hydroxy-2H-benzohchromene-2-carboxylate
C11426 cis-4-1'-Hydroxynaphth-2'-yl-2-oxobut-3-enoate
C11427 1-Hydroxy-2-naphthaldehyde
C11434 2-C-Methyl-D-erythritol4-phosphate
C11435 4-Cytidine5'-diphospho-2-C-methyl-D-erythritol
C11436 2-Phospho-4-cytidine5'-diphospho-2-C-methyl-D-erythritol
C11437 1-Deoxy-D-xylulose5-phosphate
C11453 2-C-Methyl-D-erythritol2,4-cyclodiphosphate
C11455 4,4-Dimethyl-5alpha-cholesta-8,14,24-trien-3beta-ol
C11457 3-3-Hydroxy-phenyl-propanoicacid
C11472 D-glycero-D-manno-Heptose1,7-bisphosphate
C11500 5'-Dehydroadenosine
C11501 9-Riburonosyladenine
C11503 3-Hydroxy-1H-quinolin-4-one
C11505 Propene
C11506 R-1,2-Epoxypropane
C11507 S-1,2-Epoxypropane
C11511 threo-3-Hydroxy-L-aspartate
C11516 2-alpha-D-Mannosyl-3-phosphoglycerate
C11526 5-PP-InsP5
C11527 4-Hydroxymandelate
C11544 2alpha-D-Mannosyl-D-glycerate
C11546 2-beta-D-Glucosyl-sn-glycerol
C11555 1D-myo-Inositol1,4,5,6-tetrakisphosphate
C11588 cis-3-Carboxy-ethyl-3,5-cyclo-hexadiene-1,2-diol
C11631 9-Riburonosylhypoxanthine
C11638 3-Amino-2-oxopropylphosphate
C11811 1-Hydroxy-2-methyl-2-butenyl4-diphosphate
C11821 5-Hydroxyisourate
C11822 2-Aminomalonatesemialdehyde
C11824 Cyclicamide
C11877 +-Sandaracopimaradiene
C11878 --Abietadiene
C11879 Levopimaradiene
C11880 Neoabietadiene
C11881 Palustradiene
C11891 Aphidicol-16-ene
C11892 Aphidicol-15-ene
C11893 Cembrene
C11894 Taxa-45,1112-diene
C11901 Copalyldiphosphate
C11902 syn-Copalyldiphosphate
C11907 4,6-Dideoxy-4-oxo-dTDP-D-glucose
C11908 3,6-Dideoxy-3-oxo-dTDP-D-glucose
C11912 dTDP-6-deoxy-D-allose
C11918 Maltol
C11920 dTDP-L-olivose
C11922 dTDP-4-oxo-2,6-dideoxy-D-glucose
C11923 dTDP-D-olivose
C11924 Perillicacid
C11925 dTDP-3-amino-3,6-dideoxy-D-glucose
C11926 dTDP-4-oxo-6-deoxy-D-allose
C11927 dTDP-4-oxo-2,6-dideoxy-L-mannose
C11928 dTDP-4-oxo-2,6-dideoxy-D-allose
C11930 dTDP1-esterwith6R-5,6-dihydro-4-hydroxy-6-methyl-5-oxo-2H-pyran
C11931 dTDP1-esterwith6S-5,6-dihydro-4-hydroxy-6-methyl-5-oxo-2H-pyran
C11932 dTDP1-esterwith2,6-dideoxy-L-erythro-hexopyranos-3-ulose
C11937 1S,4R-1-Hydroxy-2-oxolimonene
C12142 Vetispiradiene
C12210 UDP-3-ketoglucose
C12248 5-Hydroxy-2-oxo-4-ureido-2,5-dihydro-1H-imidazole-5-carboxylate
C12318 dTDP-3-amino-2,3,6-trideoxy-D-threo-hexopyranos-4-ulose
C12323 L-4-Hydroxyphenylglycine
C12455 5-Aminopentanal
C12456 3-Dimethylallyl-4-hydroxyphenylpyruvate
C12457 3-Dimethylallyl-4-hydroxymandelicacid
C12458 3-Dimethylallyl-4-hydroxybenzoate
C12621 trans-3-Hydroxycinnamate
C12622 cis-3-3-Carboxyethenyl-3,5-cyclohexadiene-1,2-diol
C12623 trans-2,3-Dihydroxycinnamate
C12624 2-Hydroxy-6-ketononatrienedioate
C12838 trans-4-Carboxymethylenebut-2-en-4-olide
C12986 N2-Acetyl-L-aminoadipate
C12987 N2-Acetyl-L-aminoadipyl-delta-phosphate
C12988 N2-Acetyl-L-aminoadipatesemialdehyde
C12989 N2-Acetyl-L-lysine
C13624 BisphenolA
C13629 1,2-Bis4-hydroxyphenyl-2-propanol
C13631 2,2-Bis4-hydroxyphenyl-1-propanol
C13632 4,4'-Dihydroxy-alpha-methylstilbene
C13633 2,2-Bis4-hydroxyphenyl-propanoicacid
C13634 2,3-Bis4-hydroxyphenyl-1,2-propanediol
C13635 4-Hydroxyphenacylalcohol
C13636 4-Hydroxyphenylacetate
C13637 4-Ethylphenol
C13638 1-4'-Hydroxyphenylethanol
C13952 UDP-N-acetyl-D-galactosaminuronicacid

Consensus scope of cluster 4
C00001 H2O
C00007 Oxygen
C00009 Orthophosphate
C00013 Pyrophosphate
C00027 H2O2
C00031 D-Glucose
C00033 Acetate
C00058 Formate
C00067 Formaldehyde
C00080 H+
C00085 D-Fructose6-phosphate
C00089 Sucrose
C00092 D-Glucose6-phosphate
C00093 sn-Glycerol3-phosphate
C00095 D-Fructose
C00103 D-Glucose1-phosphate
C00111 Glyceronephosphate
C00116 Glycerol
C00117 D-Ribose5-phosphate
C00118 2R-2-Hydroxy-3-phosphonooxy-propanal
C00132 Methanol
C00137 myo-Inositol
C00159 D-Mannose
C00184 Glycerone
C00185 Cellobiose
C00191 D-Glucuronate
C00198 D-Glucono-1,5-lactone
C00199 D-Ribulose5-phosphate
C00204 2-Dehydro-3-deoxy-D-gluconate
C00208 Maltose
C00221 beta-D-Glucose
C00227 Acetylphosphate
C00231 D-Xylulose5-phosphate
C00252 Isomaltose
C00257 D-Gluconicacid
C00267 alpha-D-Glucose
C00275 D-Mannose6-phosphate
C00279 D-Erythrose4-phosphate
C00281 Sedoheptulose7-phosphate
C00354 D-Fructose1,6-bisphosphate
C00392 Mannitol
C00447 D-Sedoheptulose1,7-bisphosphate
C00514 D-Mannonate
C00536 Triphosphate
C00546 Methylglyoxal
C00577 D-Glyceraldehyde
C00620 alpha-D-Ribose1-phosphate
C00623 Glycerol1-phosphate
C00629 2-Dehydro-D-gluconate
C00636 D-Mannose1-phosphate
C00644 D-Mannitol1-phosphate
C00660 D-Glucose1,6-bisphosphate
C00661 DL-Glyceraldehyde3-phosphate
C00663 beta-D-Glucose1-phosphate
C00665 beta-D-Fructose2,6-bisphosphate
C00668 alpha-D-Glucose6-phosphate
C00689 alpha,alpha'-Trehalose6-phosphate
C00704 O2.-
C00794 D-Sorbitol
C00817 D-Altronate
C00905 D-Fructuronate
C00969 3-Hydroxypropanal
C01083 alpha,alpha-Trehalose
C01093 Cellobiono-1,5-lactone
C01094 D-Fructose1-phosphate
C01101 L-Ribulose5-phosphate
C01112 D-Arabinose5-phosphate
C01172 beta-D-Glucose6-phosphate
C01177 Inositol1-phosphate
C01220 1D-myo-Inositol1,4-bisphosphate
C01225 sn-glycero-3-Phospho-1-inositol
C01231 alpha-D-Glucose1,6-bisphosphate
C01243 1D-myo-Inositol1,3,4-trisphosphate
C01245 D-myo-Inositol1,4,5-trisphosphate
C01272 1D-myo-Inositol1,3,4,5-tetrakisphosphate
C01742 Palatinose
C02013 Cellotetraose
C02048 Laminaribiose
C02336 beta-D-Fructose
C02466 Trimetaphosphate
C02591 Sucrose6-phosphate
C02655 6-Acetyl-D-glucose
C02670 D-Glucuronolactone
C02779 2-Dehydro-D-glucose
C02964 D-Glucosyl-D-mannose
C02979 Glycerol2-phosphate
C02995 Maltose6'-phosphate
C03267 beta-D-Fructose2-phosphate
C03291 L-Xylulose5-phosphate
C03387 D-Glucurono-6,2-lactone
C03394 Erythrulose1-phosphate
C03546 myo-Inositol4-phosphate
C03661 1F-beta-D-Fructosylsucrose
C03785 D-Tagatose1,6-bisphosphate
C03947 Glycerol1,2-cyclicphosphate
C04006 1D-myo-Inositol3-phosphate
C04062 D-myo-Inositol1,3-bisphosphate
C04063 D-myo-Inositol3,4-bisphosphate
C04299 D-myo-Inositol1,2-cyclicphosphate
C04534 6-Phospho-beta-D-glucosyl-1,4-D-glucose
C05182 
C05345 beta-D-Fructose6-phosphate
C05378 beta-D-Fructose1,6-bisphosphate
C05382 D-Sedoheptulose7-phosphate
C05682 Phosphonoacetate
C05999 Lactaldehyde
C06019 D-arabino-3-Hexulose6-phosphate
C06216 Celloheptaose
C06217 Cellohexaose
C06218 Cellopentaose
C06219 Cellotriose
C06440 2-Dehydro-D-glucono-1,5-lactone
C07836 D-glycero-D-manno-Heptose7-phosphate
C11140 

Consensus scope of cluster 5
C00001 H2O
C00007 Oxygen
C00027 H2O2
C00031 D-Glucose
C00080 H+
C00089 Sucrose
C00095 D-Fructose
C00159 D-Mannose
C00185 Cellobiose
C00198 D-Glucono-1,5-lactone
C00204 2-Dehydro-3-deoxy-D-gluconate
C00208 Maltose
C00221 beta-D-Glucose
C00252 Isomaltose
C00257 D-Gluconicacid
C00267 alpha-D-Glucose
C00392 Mannitol
C00514 D-Mannonate
C00629 2-Dehydro-D-gluconate
C00704 O2.-
C00794 D-Sorbitol
C00817 D-Altronate
C01083 alpha,alpha-Trehalose
C01093 Cellobiono-1,5-lactone
C01742 Palatinose
C02013 Cellotetraose
C02336 beta-D-Fructose
C02779 2-Dehydro-D-glucose
C02964 D-Glucosyl-D-mannose
C03661 1F-beta-D-Fructosylsucrose
C05182 
C06216 Celloheptaose
C06217 Cellohexaose
C06218 Cellopentaose
C06219 Cellotriose
C06440 2-Dehydro-D-glucono-1,5-lactone

Consensus scope of cluster 6
C00001 H2O
C00007 Oxygen
C00009 Orthophosphate
C00011 CO2
C00013 Pyrophosphate
C00022 Pyruvate
C00027 H2O2
C00031 D-Glucose
C00033 Acetate
C00036 Oxaloacetate
C00042 Succinate
C00048 Glyoxylate
C00058 Formate
C00067 Formaldehyde
C00074 Phosphoenolpyruvate
C00080 H+
C00084 Acetaldehyde
C00085 D-Fructose6-phosphate
C00089 Sucrose
C00090 Catechol
C00092 D-Glucose6-phosphate
C00093 sn-Glycerol3-phosphate
C00095 D-Fructose
C00103 D-Glucose1-phosphate
C00111 Glyceronephosphate
C00116 Glycerol
C00117 D-Ribose5-phosphate
C00118 2R-2-Hydroxy-3-phosphonooxy-propanal
C00121 D-Ribose
C00122 Fumarate
C00132 Methanol
C00137 myo-Inositol
C00149 S-Malate
C00158 Citrate
C00159 D-Mannose
C00160 Glycolate
C00164 Acetoacetate
C00168 Hydroxypyruvate
C00178 Thymine
C00184 Glycerone
C00185 Cellobiose
C00186 S-Lactate
C00191 D-Glucuronate
C00196 2,3-Dihydroxybenzoate
C00197 3-Phospho-D-glycerate
C00198 D-Glucono-1,5-lactone
C00199 D-Ribulose5-phosphate
C00204 2-Dehydro-3-deoxy-D-gluconate
C00207 Acetone
C00208 Maltose
C00209 Oxalate
C00214 Thymidine
C00216 D-Arabinose
C00221 beta-D-Glucose
C00227 Acetylphosphate
C00230 3,4-Dihydroxybenzoate
C00231 D-Xylulose5-phosphate
C00236 3-Phospho-D-glyceroylphosphate
C00237 CO
C00252 Isomaltose
C00256 R-Lactate
C00257 D-Gluconicacid
C00258 D-Glycerate
C00266 Glycolaldehyde
C00267 alpha-D-Glucose
C00275 D-Mannose6-phosphate
C00279 D-Erythrose4-phosphate
C00281 Sedoheptulose7-phosphate
C00309 D-Ribulose
C00311 Isocitrate
C00345 6-Phospho-D-gluconate
C00354 D-Fructose1,6-bisphosphate
C00363 dTDP
C00364 dTMP
C00392 Mannitol
C00417 cis-Aconitate
C00433 2,5-Dioxopentanoate
C00446 alpha-D-Galactose1-phosphate
C00447 D-Sedoheptulose1,7-bisphosphate
C00459 dTTP
C00472 p-Benzoquinone
C00490 Itaconate
C00497 R-Malate
C00502 D-Xylonate
C00514 D-Mannonate
C00530 p-Benzenediol
C00536 Triphosphate
C00544 Homogentisate
C00545 L-Arabinonate
C00546 Methylglyoxal
C00552 meso-Tartaricacid
C00577 D-Glyceraldehyde
C00596 2-Hydroxy-2,4-pentadienoate
C00620 alpha-D-Ribose1-phosphate
C00623 Glycerol1-phosphate
C00628 2,5-Dihydroxybenzoate
C00629 2-Dehydro-D-gluconate
C00631 2-Phospho-D-glycerate
C00633 4-Hydroxybenzaldehyde
C00636 D-Mannose1-phosphate
C00642 4-Hydroxyphenylacetate
C00644 D-Mannitol1-phosphate
C00660 D-Glucose1,6-bisphosphate
C00661 DL-Glyceraldehyde3-phosphate
C00663 beta-D-Glucose1-phosphate
C00665 beta-D-Fructose2,6-bisphosphate
C00668 alpha-D-Glucose6-phosphate
C00672 2-Deoxy-D-ribose1-phosphate
C00673 2-Deoxy-D-ribose5-phosphate
C00679 5-Dehydro-4-deoxy-D-glucarate
C00682 2-Hydroxymuconatesemialdehyde
C00684 2-Dehydro-3-deoxy-L-arabinonate
C00687 dTDP-4-dehydro-6-deoxy-alpha-D-glucose
C00688 dTDP-4-dehydro-6-deoxy-L-mannose
C00689 alpha,alpha'-Trehalose6-phosphate
C00704 O2.-
C00711 Malate
C00794 D-Sorbitol
C00810 R-Acetoin
C00815 Citramalate
C00817 D-Altronate
C00818 D-Glucarate
C00842 dTDP-glucose
C00846 3-Oxoadipate
C00879 D-Galactarate
C00898 R,R-Tartaricacid
C00900 2-Acetolactate
C00905 D-Fructuronate
C00944 3-Dehydroquinate
C00969 3-Hydroxypropanal
C00975 Dihydroxyfumarate
C00988 2-Phosphoglycolate
C01036 4-Maleylacetoacetate
C01061 4-Fumarylacetoacetate
C01083 alpha,alpha-Trehalose
C01093 Cellobiono-1,5-lactone
C01094 D-Fructose1-phosphate
C01101 L-Ribulose5-phosphate
C01108 1,2,3-Trihydroxybenzene
C01112 D-Arabinose5-phosphate
C01114 L-Arabinono-1,4-lactone
C01127 4-Hydroxy-2-oxoglutarate
C01146 2-Hydroxy-3-oxopropanoate
C01159 2,3-Bisphospho-D-glycerate
C01163 3-Carboxy-cis,cis-muconate
C01172 beta-D-Glucose6-phosphate
C01177 Inositol1-phosphate
C01179 3-4-Hydroxyphenylpyruvate
C01182 D-Ribulose1,5-bisphosphate
C01187 3-Deoxy-D-manno-octulosonate
C01220 1D-myo-Inositol1,4-bisphosphate
C01225 sn-glycero-3-Phospho-1-inositol
C01231 alpha-D-Glucose1,6-bisphosphate
C01236 D-Glucono-1,5-lactone6-phosphate
C01243 1D-myo-Inositol1,3,4-trisphosphate
C01245 D-myo-Inositol1,4,5-trisphosphate
C01272 1D-myo-Inositol1,3,4,5-tetrakisphosphate
C01278 2-Carboxy-2,5-dihydro-5-oxofuran-2-acetate
C01286 2-Dehydro-3-deoxy-D-galactonate6-phosphate
C01353 Carbonicacid
C01384 Maleicacid
C01424 Gallate
C01548 Acetylene
C01572 Digallate
C01732 Mesaconate
C01742 Palatinose
C01769 S-Acetoin
C01990 3-Oxalomalate
C02013 Cellotetraose
C02048 Laminaribiose
C02097 dTDP-galactose
C02107 S,S-Tartaricacid
C02132 Acetylpyruvate
C02167 Maleylpyruvate
C02222 2-Maleylacetate
C02225 2-Methylcitrate
C02226 2-Methylmaleate
C02266 D-Xylonolactone
C02336 beta-D-Fructose
C02341 trans-Aconitate
C02351 1,2-Benzoquinone
C02466 Trimetaphosphate
C02480 cis,cis-Muconate
C02501 2-Hydroxymuconate
C02514 3-Fumarylpyruvate
C02591 Sucrose6-phosphate
C02612 R-2-Methylmalate
C02614 S-2-Methylmalate
C02637 3-Dehydroshikimate
C02655 6-Acetyl-D-glucose
C02670 D-Glucuronolactone
C02753 D-Xylono-1,4-lactone
C02779 2-Dehydro-D-glucose
C02798 3-Phosphonopyruvate
C02814 Benzene-1,2,4-triol
C02923 2,3-Dihydroxytoluene
C02964 D-Glucosyl-D-mannose
C02979 Glycerol2-phosphate
C02995 Maltose6'-phosphate
C03167 Phosphonoacetaldehyde
C03198 S-4-Hydroxymandelate
C03223 3,4-Dihydroxyphthalate
C03233 4,5-Dihydroxyphthalate
C03248 Acetylenedicarboxylate
C03267 beta-D-Fructose2-phosphate
C03291 L-Xylulose5-phosphate
C03387 D-Glucurono-6,2-lactone
C03394 Erythrulose1-phosphate
C03453 Z-5-Oxohex-2-enedioate
C03459 2-Hydroxy-3-oxosuccinate
C03546 myo-Inositol4-phosphate
C03548 trans-2,3-Epoxysuccinate
C03586 2-Oxo-2,3-dihydrofuran-5-acetate
C03589 4-Hydroxy-2-oxopentanoate
C03590 4-Hydroxyphenylglyoxylate
C03600 Carboxymethyloxysuccinate
C03661 1F-beta-D-Fructosylsucrose
C03666 2-Carboxy-cis,cis-muconate
C03671 2-Pyrone-4,6-dicarboxylate
C03676 3-Hydroxy-cis,cis-muconate
C03716 Oxaloacetate4-methylester
C03765 4-Hydroxyphenylacetaldehyde
C03785 D-Tagatose1,6-bisphosphate
C03826 2-Dehydro-3-deoxy-D-xylonate
C03861 Dibenzo1,4dioxin-2,3-dione
C03921 2-Dehydro-3-deoxy-D-glucarate
C03947 Glycerol1,2-cyclicphosphate
C03978 
C03981 2-Hydroxyethylenedicarboxylate
C04006 1D-myo-Inositol3-phosphate
C04044 3-2,3-Dihydroxyphenylpropanoate
C04062 D-myo-Inositol1,3-bisphosphate
C04063 D-myo-Inositol3,4-bisphosphate
C04105 2,5-Dihydro-5-oxofuran-2-acetate
C04115 4-Carboxy-4-hydroxy-2-oxoadipate
C04181 3-Hydroxy-3-methyl-2-oxobutanoicacid
C04184 
C04225 Z-But-2-ene-1,2,3-tricarboxylate
C04299 D-myo-Inositol1,2-cyclicphosphate
C04324 4-Carboxy-2-hydroxy-cis,cis-muconate
C04431 cis-4-Carboxymethylenebut-2-en-4-olide
C04442 2-Dehydro-3-deoxy-6-phospho-D-gluconate
C04451 4-Carboxy-2-hydroxyhexa-2,4-dienedioate
C04478 3-Deoxy-D-manno-octulosonate8-phosphate
C04479 2-Hydroxy-6-oxonona-2,4-diene-1,9-dioate
C04480 3-Carboxy-2-hydroxymuconatesemialdehyde
C04484 4-Carboxy-2-hydroxymuconatesemialdehyde
C04534 6-Phospho-beta-D-glucosyl-1,4-D-glucose
C04553 3-Carboxy-2,5-dihydro-5-oxofuran-2-acetate
C04593 2S,3R-3-Hydroxybutane-1,2,3-tricarboxylate
C04691 2-Dehydro-3-deoxy-D-arabino-heptonate7-phosphate
C05182 
C05343 R-4-Hydroxymandelate
C05345 beta-D-Fructose6-phosphate
C05350 2-Hydroxy-3-4-hydroxyphenylpropenoate
C05364 4-Carboxy-2-oxo-3-hexenedioate
C05375 2-Hydroxy-2-hydropyrone-4,6-dicarboxylate
C05378 beta-D-Fructose1,6-bisphosphate
C05382 D-Sedoheptulose7-phosphate
C05405 L-Arabinono-1,5-lactone
C05406 4S-5-Hydroxy-2,4-dioxopentanoate
C05585 Gentisatealdehyde
C05616 3-O-Methylgallate
C05682 Phosphonoacetate
C05854 4-Carboxy-2-oxo-4-pentanoate
C05946 D-4-Hydroxy-2-oxoglutarate
C05999 Lactaldehyde
C06010 S-2-Acetolactate
C06019 D-arabino-3-Hexulose6-phosphate
C06029 L-threo-3-Methylmalate
C06031 D-threo-3-Methylmalate
C06032 D-erythro-3-Methylmalate
C06033 Parapyruvate
C06035 4-Methylene-2-oxoglutarate
C06144 3-Butynoate
C06187 Arbutin6-phosphate
C06210 2-Hydroxy-6-keto-2,4-heptadienoate
C06216 Celloheptaose
C06217 Cellohexaose
C06218 Cellopentaose
C06219 Cellotriose
C06237 
C06440 2-Dehydro-D-glucono-1,5-lactone
C06441 L-Xylulose1-phosphate
C06455 Hydroxymethylphosphonate
C06603 cis,trans-4-Hydroxymuconicsemialdehyde
C06617 dTDP-3-oxo-6-deoxy-alpha-D-glucose
C06620 dTDP-3,4-dioxo-2,6-dideoxy-D-glucose
C06621 dTDP-4-oxo-2,6-dideoxy-alpha-D-glucose
C06622 dTDP-4-oxo-2,6-dideoxy-L-glucose
C07103 2-Hydroxy-1,4-benzoquinone
C07733 2,2',3-Trihydroxydiphenylether
C07734 2-Hydroxy-6-oxo-6-2-hydroxyphenoxy-hexa-2,4-dienoate
C07836 D-glycero-D-manno-Heptose7-phosphate
C11140 
C11205 Hexadimethrinebromide
C11437 1-Deoxy-D-xylulose5-phosphate
C11527 4-Hydroxymandelate
C11907 4,6-Dideoxy-4-oxo-dTDP-D-glucose
C11908 3,6-Dideoxy-3-oxo-dTDP-D-glucose
C11912 dTDP-6-deoxy-D-allose
C11918 Maltol
C11926 dTDP-4-oxo-6-deoxy-D-allose
C11930 dTDP1-esterwith6R-5,6-dihydro-4-hydroxy-6-methyl-5-oxo-2H-pyran
C11931 dTDP1-esterwith6S-5,6-dihydro-4-hydroxy-6-methyl-5-oxo-2H-pyran
C11932 dTDP1-esterwith2,6-dideoxy-L-erythro-hexopyranos-3-ulose
C12623 trans-2,3-Dihydroxycinnamate
C12624 2-Hydroxy-6-ketononatrienedioate
C12838 trans-4-Carboxymethylenebut-2-en-4-olide
C13636 4-Hydroxyphenylacetate

Consensus scope of cluster 7
C00001 H2O
C00007 Oxygen
C00027 H2O2
C00080 H+
C00219 5Z,8Z,11Z,14Z-Icosatetraenoicacid
C00427 ProstaglandinH2
C00584 ProstaglandinE2
C00696 5Z,13E-15S-9alpha,15-Dihydroxy-11-oxoprosta-5,13-dienoate
C00704 O2.-
C00909 LeukotrieneA4
C01312 ProstaglandinI2
C02165 LeukotrieneB4
C02198 ThromboxaneA2
C04820 
C04822 8R-HPETE
C05356 5S-HPETE
C05948 
C05953 ProstaglandinA2
C05954 ProstaglandinB2
C05955 ProstaglandinC2
C05956 ProstaglandinG2
C05957 ProstaglandinJ2
C05958 delta-12-ProstaglandinJ2
C05959 11-epi-ProstaglandinF2alpha
C05961 6-Keto-prostaglandinF1alpha
C05963 ThromboxaneB2
C05965 12S-HPETE
C05966 15S-HPETE

Consensus scope of cluster 8
C00001 H2O
C00007 Oxygen
C00011 CO2
C00027 H2O2
C00048 Glyoxylate
C00058 Formate
C00080 H+
C00160 Glycolate
C00168 Hydroxypyruvate
C00209 Oxalate
C00237 CO
C00266 Glycolaldehyde
C00704 O2.-
C00975 Dihydroxyfumarate
C01146 2-Hydroxy-3-oxopropanoate
C01353 Carbonicacid
C03459 2-Hydroxy-3-oxosuccinate

Consensus scope of cluster 9
C00001 H2O
C00007 Oxygen
C00010 CoA
C00011 CO2
C00022 Pyruvate
C00024 Acetyl-CoA
C00027 H2O2
C00033 Acetate
C00036 Oxaloacetate
C00042 Succinate
C00048 Glyoxylate
C00058 Formate
C00080 H+
C00083 Malonyl-CoA
C00084 Acetaldehyde
C00090 Catechol
C00091 Succinyl-CoA
C00100 Propanoyl-CoA
C00122 Fumarate
C00149 S-Malate
C00158 Citrate
C00160 Glycolate
C00163 Propanoate
C00164 Acetoacetate
C00168 Hydroxypyruvate
C00186 S-Lactate
C00196 2,3-Dihydroxybenzoate
C00207 Acetone
C00209 Oxalate
C00230 3,4-Dihydroxybenzoate
C00237 CO
C00256 R-Lactate
C00258 D-Glycerate
C00266 Glycolaldehyde
C00311 Isocitrate
C00313 Oxalyl-CoA
C00332 Acetoacetyl-CoA
C00356 S-3-Hydroxy-3-methylglutaryl-CoA
C00383 Malonate
C00417 cis-Aconitate
C00433 2,5-Dioxopentanoate
C00472 p-Benzoquinone
C00490 Itaconate
C00497 R-Malate
C00502 D-Xylonate
C00511 Propenoate
C00530 p-Benzenediol
C00531 Itaconyl-CoA
C00544 Homogentisate
C00545 L-Arabinonate
C00552 meso-Tartaricacid
C00566 3S-Citryl-CoA
C00596 2-Hydroxy-2,4-pentadienoate
C00628 2,5-Dihydroxybenzoate
C00633 4-Hydroxybenzaldehyde
C00642 4-Hydroxyphenylacetate
C00679 5-Dehydro-4-deoxy-D-glucarate
C00682 2-Hydroxymuconatesemialdehyde
C00683 S-2-Methyl-3-oxopropanoyl-CoA
C00684 2-Dehydro-3-deoxy-L-arabinonate
C00704 O2.-
C00711 Malate
C00798 Formyl-CoA
C00810 R-Acetoin
C00815 Citramalate
C00818 D-Glucarate
C00827 Lactoyl-CoA
C00846 3-Oxoadipate
C00877 Crotonoyl-CoA
C00879 D-Galactarate
C00894 Propenoyl-CoA
C00898 R,R-Tartaricacid
C00900 2-Acetolactate
C00904 Citramalyl-CoA
C00922 2,3-Dimethylmaleate
C00944 3-Dehydroquinate
C00975 Dihydroxyfumarate
C00989 4-Hydroxybutanoicacid
C01011 3S-Citramalyl-CoA
C01013 3-Hydroxypropanoate
C01036 4-Maleylacetoacetate
C01061 4-Fumarylacetoacetate
C01108 1,2,3-Trihydroxybenzene
C01114 L-Arabinono-1,4-lactone
C01127 4-Hydroxy-2-oxoglutarate
C01144 S-3-Hydroxybutanoyl-CoA
C01146 2-Hydroxy-3-oxopropanoate
C01163 3-Carboxy-cis,cis-muconate
C01179 3-4-Hydroxyphenylpyruvate
C01213 R-2-Methyl-3-oxopropanoyl-CoA
C01278 2-Carboxy-2,5-dihydro-5-oxofuran-2-acetate
C01353 Carbonicacid
C01384 Maleicacid
C01424 Gallate
C01548 Acetylene
C01572 Digallate
C01732 Mesaconate
C01757 Triacetate
C01769 S-Acetoin
C01990 3-Oxalomalate
C02107 S,S-Tartaricacid
C02132 Acetylpyruvate
C02167 Maleylpyruvate
C02170 Methylmalonate
C02214 E-Glutaconate
C02222 2-Maleylacetate
C02225 2-Methylcitrate
C02226 2-Methylmaleate
C02232 3-Oxoadipyl-CoA
C02266 D-Xylonolactone
C02295 Methylitaconate
C02331 Vinylacetyl-CoA
C02341 trans-Aconitate
C02351 1,2-Benzoquinone
C02411 Glutaconyl-1-CoA
C02480 cis,cis-Muconate
C02501 2-Hydroxymuconate
C02514 3-Fumarylpyruvate
C02557 Methylmalonyl-CoA
C02612 R-2-Methylmalate
C02614 S-2-Methylmalate
C02624 
C02630 2-Hydroxyglutarate
C02637 3-Dehydroshikimate
C02752 Triacetatelactone
C02753 D-Xylono-1,4-lactone
C02814 Benzene-1,2,4-triol
C02923 2,3-Dihydroxytoluene
C02930 2-Methyleneglutarate
C03058 2-Hydroxyglutaryl-CoA
C03198 S-4-Hydroxymandelate
C03223 3,4-Dihydroxyphthalate
C03231 3-Methylglutaconyl-CoA
C03233 4,5-Dihydroxyphthalate
C03248 Acetylenedicarboxylate
C03344 2-Methylacetoacetyl-CoA
C03453 Z-5-Oxohex-2-enedioate
C03459 2-Hydroxy-3-oxosuccinate
C03548 trans-2,3-Epoxysuccinate
C03561 R-3-Hydroxybutanoyl-CoA
C03586 2-Oxo-2,3-dihydrofuran-5-acetate
C03589 4-Hydroxy-2-oxopentanoate
C03590 4-Hydroxyphenylglyoxylate
C03600 Carboxymethyloxysuccinate
C03652 2R,3S-2,3-Dimethylmalate
C03666 2-Carboxy-cis,cis-muconate
C03671 2-Pyrone-4,6-dicarboxylate
C03676 3-Hydroxy-cis,cis-muconate
C03761 3-Hydroxy-3-methylglutarate
C03765 4-Hydroxyphenylacetaldehyde
C03826 2-Dehydro-3-deoxy-D-xylonate
C03861 Dibenzo1,4dioxin-2,3-dione
C03921 2-Dehydro-3-deoxy-D-glucarate
C03978 
C03981 2-Hydroxyethylenedicarboxylate
C04032 
C04044 3-2,3-Dihydroxyphenylpropanoate
C04105 2,5-Dihydro-5-oxofuran-2-acetate
C04115 4-Carboxy-4-hydroxy-2-oxoadipate
C04181 3-Hydroxy-3-methyl-2-oxobutanoicacid
C04184 
C04225 Z-But-2-ene-1,2,3-tricarboxylate
C04324 4-Carboxy-2-hydroxy-cis,cis-muconate
C04348 3S-3-Carboxy-3-hydroxypropanoyl-CoA
C04431 cis-4-Carboxymethylenebut-2-en-4-olide
C04451 4-Carboxy-2-hydroxyhexa-2,4-dienedioate
C04479 2-Hydroxy-6-oxonona-2,4-diene-1,9-dioate
C04480 3-Carboxy-2-hydroxymuconatesemialdehyde
C04484 4-Carboxy-2-hydroxymuconatesemialdehyde
C04553 3-Carboxy-2,5-dihydro-5-oxofuran-2-acetate
C04593 2S,3R-3-Hydroxybutane-1,2,3-tricarboxylate
C05116 3-Hydroxybutanoyl-CoA
C05343 R-4-Hydroxymandelate
C05350 2-Hydroxy-3-4-hydroxyphenylpropenoate
C05364 4-Carboxy-2-oxo-3-hexenedioate
C05375 2-Hydroxy-2-hydropyrone-4,6-dicarboxylate
C05405 L-Arabinono-1,5-lactone
C05406 4S-5-Hydroxy-2,4-dioxopentanoate
C05585 Gentisatealdehyde
C05668 3-Hydroxypropionyl-CoA
C05854 4-Carboxy-2-oxo-4-pentanoate
C05946 D-4-Hydroxy-2-oxoglutarate
C06002 S-Methylmalonatesemialdehyde
C06010 S-2-Acetolactate
C06027 L-erythro-3-Methylmalyl-CoA
C06028 Mesaconyl-CoA
C06029 L-threo-3-Methylmalate
C06031 D-threo-3-Methylmalate
C06032 D-erythro-3-Methylmalate
C06033 Parapyruvate
C06035 4-Methylene-2-oxoglutarate
C06144 3-Butynoate
C06210 2-Hydroxy-6-keto-2,4-heptadienoate
C06237 
C06603 cis,trans-4-Hydroxymuconicsemialdehyde
C06728 3-Ethylcatechol
C07085 3-Vinylcatechol
C07087 2-Hydroxy-6-oxoocta-2,4,7-trienoate
C07103 2-Hydroxy-1,4-benzoquinone
C07123 2-Hydroxy-6-oxo-octa-2,4-dienoate
C07733 2,2',3-Trihydroxydiphenylether
C07734 2-Hydroxy-6-oxo-6-2-hydroxyphenoxy-hexa-2,4-dienoate
C11062 4-Hydroxybutyryl-CoA
C11527 4-Hydroxymandelate
C12623 trans-2,3-Dihydroxycinnamate
C12624 2-Hydroxy-6-ketononatrienedioate
C12838 trans-4-Carboxymethylenebut-2-en-4-olide
C13636 4-Hydroxyphenylacetate

Consensus scope of cluster 10
C00001 H2O
C00007 Oxygen
C00009 Orthophosphate
C00013 Pyrophosphate
C00027 H2O2
C00080 H+
C00129 Isopentenyldiphosphate
C00235 Dimethylallyldiphosphate
C00341 Geranyldiphosphate
C00353 Geranylgeranyldiphosphate
C00448 trans,trans-Farnesyldiphosphate
C00521 --Limonene
C00536 Triphosphate
C00704 O2.-
C01390 Prenol
C01414 Casbene
C01841 Pentalenene
C01860 Trichodiene
C02004 Aristolochene
C02344 --endo-Fenchol
C02462 Sabinenehydrate
C02466 Trimetaphosphate
C02569 Neryldiphosphate
C03190 +-Bornyl-diphosphate
C03427 Prephytoenediphosphate
C03428 Presqualenediphosphate
C04574 di-trans,poly-cis-Undecaprenyldiphosphate
C06074 Myrcene
C06075 Terpinolene
C06076 Comphene
C06077 Pinene
C06086 Pimaradiene
C06089 ent-Copalyldiphosphate
C06090 ent-Kaurene
C06099 +-Limonene
C06111 Nerolidyldiphosphate
C06307 --beta-Pinene
C06308 --alpha-Pinene
C06394 +-delta-Cadinene
C11356 trans,trans,cis-Geranylgeranyldiphosphate
C11453 2-C-Methyl-D-erythritol2,4-cyclodiphosphate
C11811 1-Hydroxy-2-methyl-2-butenyl4-diphosphate
C11877 +-Sandaracopimaradiene
C11878 --Abietadiene
C11879 Levopimaradiene
C11880 Neoabietadiene
C11881 Palustradiene
C11891 Aphidicol-16-ene
C11892 Aphidicol-15-ene
C11893 Cembrene
C11894 Taxa-45,1112-diene
C11901 Copalyldiphosphate
C11902 syn-Copalyldiphosphate
C12142 Vetispiradiene

Consensus scope of cluster 11
C00001 H2O
C00007 Oxygen
C00027 H2O2
C00080 H+
C00704 O2.-
C03309 Strictosidineaglycone
C03677 4,21-Dehydrogeissoschizine
C09107 Catharanthine
C09244 Tabersonine
C11677 Horhammericine
C11678 Dialdehyde
C11679 4,21-Dehydrocorynantheinealdehyde
C11680 Cathenamine
C11681 19-epi-Cathenamine
C11691 Stemmadenine
C11783 Minovincinine

Consensus scope of cluster 12
C00001 H2O
C00007 Oxygen
C00027 H2O2
C00080 H+
C00472 p-Benzoquinone
C00530 p-Benzenediol
C00704 O2.-
C02222 2-Maleylacetate
C02814 Benzene-1,2,4-triol
C03676 3-Hydroxy-cis,cis-muconate
C04431 cis-4-Carboxymethylenebut-2-en-4-olide
C06603 cis,trans-4-Hydroxymuconicsemialdehyde
C07103 2-Hydroxy-1,4-benzoquinone
C12838 trans-4-Carboxymethylenebut-2-en-4-olide

Consensus scope of cluster 13
C00001 H2O
C00007 Oxygen
C00027 H2O2
C00080 H+
C00704 O2.-
C01054 S-2,3-Epoxysqualene
C01724 Lanosterol
C01902 Cycloartenol
C05437 Zymosterol
C05439 5alpha-Cholesta-7,24-dien-3beta-ol
C06085 Triterpenoid
C08615 alpha-Amyrin
C08616 beta-Amyrin
C08628 Lupeol
C08980 SoyasapogenolB
C11505 Propene

Consensus scope of cluster 14
C00001 H2O
C00007 Oxygen
C00010 CoA
C00027 H2O2
C00080 H+
C00136 Butanoyl-CoA
C00630 2-Methylpropanoyl-CoA
C00704 O2.-
C01033 2-Methylbutanoyl-CoA
C02939 3-Methylbutanoyl-CoA
C03345 2-Methylbut-2-enoyl-CoA
C03460 2-Methylprop-2-enoyl-CoA
C04405 2S,3S-3-Hydroxy-2-methylbutanoyl-CoA
C05996 Branchedchainfattyacid
C06000 S-3-Hydroxyisobutyryl-CoA
C06001 S-3-Hydroxyisobutyrate

Consensus scope of cluster 15
C00001 H2O
C00007 Oxygen
C00011 CO2
C00027 H2O2
C00048 Glyoxylate
C00058 Formate
C00072 Ascorbate
C00080 H+
C00160 Glycolate
C00168 Hydroxypyruvate
C00209 Oxalate
C00237 CO
C00266 Glycolaldehyde
C00425 Dehydroascorbate
C00704 O2.-
C00800 L-Gulonate
C00975 Dihydroxyfumarate
C01040 L-Gulono-1,4-lactone
C01041 Monodehydroascorbate
C01115 L-Galactono-1,4-lactone
C01146 2-Hydroxy-3-oxopropanoate
C01353 Carbonicacid
C01620 Threonate
C03289 L-xylo-Hexulonolactone
C03459 2-Hydroxy-3-oxosuccinate
C04575 4R,5S-4,5,6-Trihydroxy-2,3-dioxohexanoate
C05411 L-Xylonate
C05412 L-Lyxonate
C05422 L-Dehydroascorbate

Consensus scope of cluster 16
C00001 H2O
C00007 Oxygen
C00027 H2O2
C00080 H+
C00376 Retinal
C00704 O2.-
C00777 Retinoate
C02094 beta-Carotene
C02110 11-cis-Retinal
C05918 all-trans-Dehydroretinal
C05919 11-cis-Dehydroretinal
C06098 Zeaxanthin
C08614 Violaxanthin

Consensus scope of cluster 17
C00001 H2O
C00007 Oxygen
C00027 H2O2
C00080 H+
C00704 O2.-
C11383 +-S-Carvone
C11408 4S,6S-cis-Carveol
C11410 1R,2S,4S-Neoiso-dihydrocarveol
C11411 1R,2R,4S-Iso-dihydrocarveol
C11412 1R,4S-Iso-dihydrocarvone
C11413 1S,2S,4S-Dihydrocarveol
C11415 1S,4S-Dihydrocarvone
C11416 1S,2R,4S-Neo-dihydrocarveol

Consensus scope of cluster 18
C00001 H2O
C00007 Oxygen
C00014 NH3
C00027 H2O2
C00080 H+
C00088 Nitrite
C00192 Hydroxylamine
C00244 Nitrate
C00282 Hydrogen
C00697 Nitrogen
C00704 O2.-
C05359 e-
C05360 Diimine
C05361 Hydrazine

Consensus scope of cluster 19
C00001 H2O
C00007 Oxygen
C00014 NH3
C00027 H2O2
C00031 D-Glucose
C00033 Acetate
C00080 H+
C00088 Nitrite
C00089 Sucrose
C00095 D-Fructose
C00140 N-Acetyl-D-glucosamine
C00159 D-Mannose
C00185 Cellobiose
C00192 Hydroxylamine
C00198 D-Glucono-1,5-lactone
C00204 2-Dehydro-3-deoxy-D-gluconate
C00208 Maltose
C00221 beta-D-Glucose
C00244 Nitrate
C00252 Isomaltose
C00257 D-Gluconicacid
C00267 alpha-D-Glucose
C00282 Hydrogen
C00329 D-Glucosamine
C00392 Mannitol
C00514 D-Mannonate
C00629 2-Dehydro-D-gluconate
C00645 N-Acetyl-D-mannosamine
C00697 Nitrogen
C00704 O2.-
C00794 D-Sorbitol
C00817 D-Altronate
C01083 alpha,alpha-Trehalose
C01093 Cellobiono-1,5-lactone
C01133 N-Acetyl-D-glucosaminate
C01674 Chitobiose
C01742 Palatinose
C02013 Cellotetraose
C02336 beta-D-Fructose
C02655 6-Acetyl-D-glucose
C02779 2-Dehydro-D-glucose
C02964 D-Glucosyl-D-mannose
C03661 1F-beta-D-Fructosylsucrose
C03752 2-Amino-2-deoxy-D-gluconate
C05182 
C05359 e-
C05360 Diimine
C05361 Hydrazine
C05383 Aminosugars
C06216 Celloheptaose
C06217 Cellohexaose
C06218 Cellopentaose
C06219 Cellotriose
C06244 Acetamide
C06440 2-Dehydro-D-glucono-1,5-lactone

Consensus scope of cluster 20
C00001 H2O
C00007 Oxygen
C00027 H2O2
C00080 H+
C00509 Naringenin
C00704 O2.-
C06561 Isosalipurpol
C06563 Genistein
C08650 Isoliquiritigenin
C09762 Liquiritigenin
C10208 Daidzein
C12631 2-Hydroxy-2,3-dihydrogenistein

Consensus scope of cluster 21
C00001 H2O
C00007 Oxygen
C00027 H2O2
C00080 H+
C00222 3-Oxopropanoate
C00704 O2.-
C00804 Propynoate
C01327 HCl
C06609 trans-1,3-Dichloropropene
C06610 cis-1,3-Dichloropropene
C06611 trans-3-Chloro-2-propene-1-ol
C06612 cis-3-Chloro-2-propene-1-ol
C06613 3-Chloroallylaldehyde
C06614 trans-3-Chloroacrylicacid
C06615 cis-3-Chloroacrylicacid

Consensus scope of cluster 22
C00001 H2O
C00007 Oxygen
C00027 H2O2
C00080 H+
C00704 O2.-
C00843 --Menthone
C01951 Piperitenone
C02289 Isopiperitenone
C09893 Pulegone
C11951 +-cis-Isopulegone
C11952 +-Isomenthone

Consensus scope of cluster 23
C00001 H2O
C00007 Oxygen
C00027 H2O2
C00080 H+
C00704 O2.-
C11396 1R,2R,4R-Dihydrocarveol
C11397 1R,2S,4R-Neo-dihydrocarveol
C11398 1R,4R-Dihydrocarvone
C11399 1S,2S,4R-Iso-dihydrocarveol
C11400 1S,2R,4R-Neoiso-dihydrocarveol
C11401 1S,4R-Iso-dihydrocarvone

Consensus scope of cluster 24
C00001 H2O
C00007 Oxygen
C00027 H2O2
C00080 H+
C00704 O2.-
C01327 HCl
C02933 3,5-Dichlorocatechol
C03918 2,4-Dichloro-cis,cis-muconate
C04625 2,4-Dichloro-2,5-dihydro-5-oxofuran-2-acetate
C04706 cis-2-Chloro-4-carboxymethylenebut-2-en-1,4-olide
C04729 trans-2-Chloro-4-carboxymethylenebut-2-en-1,4-olide
C06328 6-Chlorobenzene-1,2,4-triol
C06329 2-Chloromaleylacetate
C07094 3,6-Dichlorocatechol
C07095 2,5-Dichloro-cis,cis-muconate
C07097 2,6-Dichlorohydroquinone

Consensus scope of cluster 25
C00001 H2O
C00007 Oxygen
C00027 H2O2
C00080 H+
C00704 O2.-
C00877 Crotonoyl-CoA
C01144 S-3-Hydroxybutanoyl-CoA
C02331 Vinylacetyl-CoA
C03561 R-3-Hydroxybutanoyl-CoA
C05116 3-Hydroxybutanoyl-CoA
C11062 4-Hydroxybutyryl-CoA

Consensus scope of cluster 26
C00001 H2O
C00007 Oxygen
C00027 H2O2
C00080 H+
C00704 O2.-
C05789 L-Urobilinogen
C05790 I-Urobilinogen
C05791 D-Urobilinogen
C05793 L-Urobilin
C05794 I-Urobilin
C05795 D-Urobilin

Consensus scope of cluster 27
C00001 H2O
C00007 Oxygen
C00027 H2O2
C00080 H+
C00250 Pyridoxal
C00266 Glycolaldehyde
C00314 Pyridoxine
C00704 O2.-
C00847 4-Pyridoxate
C00971 4-Pyridoxolactone
C01781 
C06050 2-Methyl-3-hydroxy-5-formylpyridine-4-carboxylate
C06051 Isopyridoxal

Consensus scope of cluster 28
C00001 H2O
C00007 Oxygen
C00009 Orthophosphate
C00013 Pyrophosphate
C00014 NH3
C00027 H2O2
C00031 D-Glucose
C00033 Acetate
C00058 Formate
C00067 Formaldehyde
C00080 H+
C00085 D-Fructose6-phosphate
C00088 Nitrite
C00089 Sucrose
C00092 D-Glucose6-phosphate
C00093 sn-Glycerol3-phosphate
C00095 D-Fructose
C00103 D-Glucose1-phosphate
C00111 Glyceronephosphate
C00116 Glycerol
C00117 D-Ribose5-phosphate
C00118 2R-2-Hydroxy-3-phosphonooxy-propanal
C00132 Methanol
C00137 myo-Inositol
C00140 N-Acetyl-D-glucosamine
C00159 D-Mannose
C00184 Glycerone
C00185 Cellobiose
C00191 D-Glucuronate
C00192 Hydroxylamine
C00198 D-Glucono-1,5-lactone
C00199 D-Ribulose5-phosphate
C00204 2-Dehydro-3-deoxy-D-gluconate
C00208 Maltose
C00218 Methylamine
C00221 beta-D-Glucose
C00227 Acetylphosphate
C00231 D-Xylulose5-phosphate
C00244 Nitrate
C00252 Isomaltose
C00257 D-Gluconicacid
C00267 alpha-D-Glucose
C00275 D-Mannose6-phosphate
C00279 D-Erythrose4-phosphate
C00281 Sedoheptulose7-phosphate
C00282 Hydrogen
C00329 D-Glucosamine
C00352 D-Glucosamine6-phosphate
C00354 D-Fructose1,6-bisphosphate
C00357 N-Acetyl-D-glucosamine6-phosphate
C00392 Mannitol
C00447 D-Sedoheptulose1,7-bisphosphate
C00488 Formamide
C00514 D-Mannonate
C00536 Triphosphate
C00546 Methylglyoxal
C00577 D-Glyceraldehyde
C00620 alpha-D-Ribose1-phosphate
C00623 Glycerol1-phosphate
C00629 2-Dehydro-D-gluconate
C00636 D-Mannose1-phosphate
C00644 D-Mannitol1-phosphate
C00645 N-Acetyl-D-mannosamine
C00660 D-Glucose1,6-bisphosphate
C00661 DL-Glyceraldehyde3-phosphate
C00663 beta-D-Glucose1-phosphate
C00665 beta-D-Fructose2,6-bisphosphate
C00668 alpha-D-Glucose6-phosphate
C00689 alpha,alpha'-Trehalose6-phosphate
C00697 Nitrogen
C00704 O2.-
C00794 D-Sorbitol
C00817 D-Altronate
C00905 D-Fructuronate
C00969 3-Hydroxypropanal
C01083 alpha,alpha-Trehalose
C01093 Cellobiono-1,5-lactone
C01094 D-Fructose1-phosphate
C01101 L-Ribulose5-phosphate
C01112 D-Arabinose5-phosphate
C01133 N-Acetyl-D-glucosaminate
C01172 beta-D-Glucose6-phosphate
C01177 Inositol1-phosphate
C01220 1D-myo-Inositol1,4-bisphosphate
C01225 sn-glycero-3-Phospho-1-inositol
C01231 alpha-D-Glucose1,6-bisphosphate
C01243 1D-myo-Inositol1,3,4-trisphosphate
C01245 D-myo-Inositol1,4,5-trisphosphate
C01272 1D-myo-Inositol1,3,4,5-tetrakisphosphate
C01326 Hydrogencyanide
C01674 Chitobiose
C01742 Palatinose
C01888 Aminoacetone
C02013 Cellotetraose
C02048 Laminaribiose
C02336 beta-D-Fructose
C02466 Trimetaphosphate
C02591 Sucrose6-phosphate
C02655 6-Acetyl-D-glucose
C02670 D-Glucuronolactone
C02779 2-Dehydro-D-glucose
C02964 D-Glucosyl-D-mannose
C02979 Glycerol2-phosphate
C02995 Maltose6'-phosphate
C03267 beta-D-Fructose2-phosphate
C03291 L-Xylulose5-phosphate
C03387 D-Glucurono-6,2-lactone
C03394 Erythrulose1-phosphate
C03546 myo-Inositol4-phosphate
C03661 1F-beta-D-Fructosylsucrose
C03752 2-Amino-2-deoxy-D-gluconate
C03785 D-Tagatose1,6-bisphosphate
C03947 Glycerol1,2-cyclicphosphate
C04006 1D-myo-Inositol3-phosphate
C04062 D-myo-Inositol1,3-bisphosphate
C04063 D-myo-Inositol3,4-bisphosphate
C04256 N-Acetyl-D-glucosamine1-phosphate
C04257 N-Acetyl-D-mannosamine6-phosphate
C04299 D-myo-Inositol1,2-cyclicphosphate
C04534 6-Phospho-beta-D-glucosyl-1,4-D-glucose
C05182 
C05345 beta-D-Fructose6-phosphate
C05359 e-
C05360 Diimine
C05361 Hydrazine
C05378 beta-D-Fructose1,6-bisphosphate
C05382 D-Sedoheptulose7-phosphate
C05383 Aminosugars
C05682 Phosphonoacetate
C05999 Lactaldehyde
C06019 D-arabino-3-Hexulose6-phosphate
C06156 alpha-D-Glucosamine1-phosphate
C06216 Celloheptaose
C06217 Cellohexaose
C06218 Cellopentaose
C06219 Cellotriose
C06244 Acetamide
C06440 2-Dehydro-D-glucono-1,5-lactone
C07836 D-glycero-D-manno-Heptose7-phosphate
C11140 

Consensus scope of cluster 29
C00001 H2O
C00007 Oxygen
C00027 H2O2
C00031 D-Glucose
C00080 H+
C00089 Sucrose
C00095 D-Fructose
C00124 D-Galactose
C00159 D-Mannose
C00185 Cellobiose
C00198 D-Glucono-1,5-lactone
C00204 2-Dehydro-3-deoxy-D-gluconate
C00208 Maltose
C00221 beta-D-Glucose
C00243 Lactose
C00252 Isomaltose
C00257 D-Gluconicacid
C00267 alpha-D-Glucose
C00392 Mannitol
C00492 Raffinose
C00514 D-Mannonate
C00629 2-Dehydro-D-gluconate
C00704 O2.-
C00794 D-Sorbitol
C00817 D-Altronate
C00880 D-Galactonate
C01083 alpha,alpha-Trehalose
C01093 Cellobiono-1,5-lactone
C01216 2-Dehydro-3-deoxy-D-galactonate
C01613 Stachyose
C01742 Palatinose
C02013 Cellotetraose
C02336 beta-D-Fructose
C02779 2-Dehydro-D-glucose
C02964 D-Glucosyl-D-mannose
C03269 D-galacto-Hexodialdose
C03383 D-Galactono-1,4-lactone
C03661 1F-beta-D-Fructosylsucrose
C03971 1F-alpha-D-Galactosylraffinose
C05182 
C05399 Melibiitol
C05400 Epimelibiose
C05402 Melibiose
C05404 D-Galalpha1->6D-Galalpha1->6D-Glucose
C06216 Celloheptaose
C06217 Cellohexaose
C06218 Cellopentaose
C06219 Cellotriose
C06440 2-Dehydro-D-glucono-1,5-lactone

Consensus scope of cluster 30
C00001 H2O
C00007 Oxygen
C00011 CO2
C00027 H2O2
C00048 Glyoxylate
C00058 Formate
C00080 H+
C00160 Glycolate
C00168 Hydroxypyruvate
C00209 Oxalate
C00237 CO
C00253 Nicotinate
C00266 Glycolaldehyde
C00632 3-Hydroxyanthranilate
C00704 O2.-
C00975 Dihydroxyfumarate
C01146 2-Hydroxy-3-oxopropanoate
C01353 Carbonicacid
C01987 2-Aminophenol
C02161 Isophenoxazine
C02720 N-Hydroxyarylamine
C03459 2-Hydroxy-3-oxosuccinate
C03722 Pyridine-2,3-dicarboxylate
C03824 2-Aminomuconatesemialdehyde
C04409 2-Amino-3-carboxymuconatesemialdehyde
C04584 6-Imino-5-oxocyclohexa-1,3-dienecarboxylate
C05640 Cinnavalininate

Consensus scope of cluster 31
C00001 H2O
C00007 Oxygen
C00011 CO2
C00027 H2O2
C00048 Glyoxylate
C00058 Formate
C00080 H+
C00160 Glycolate
C00168 Hydroxypyruvate
C00209 Oxalate
C00237 CO
C00266 Glycolaldehyde
C00704 O2.-
C00975 Dihydroxyfumarate
C01146 2-Hydroxy-3-oxopropanoate
C01353 Carbonicacid
C01693 L-Dopachrome
C03459 2-Hydroxy-3-oxosuccinate
C04185 5,6-Dihydroxyindole-2-carboxylate
C05578 5,6-Dihydroxyindole
C05579 Indole-5,6-quinone
C05604 2-Carboxy-2,3-dihydro-5,6-dihydroxyindole
C05606 Melanin

Consensus scope of cluster 32
C00001 H2O
C00007 Oxygen
C00027 H2O2
C00080 H+
C00704 O2.-
C02880 Protochlorophyllide
C04536 Magnesiumprotoporphyrinmonomethylester
C11829 131-Hydroxy-magnesium-protoporphyrinIX13-monomethylester
C11830 131-Oxo-magnesium-protoporphyrinIX13-monomethylester
C11831 Divinylprotochlorophyllide

Consensus scope of cluster 33
C00001 H2O
C00007 Oxygen
C00027 H2O2
C00080 H+
C00704 O2.-
C06322 S-1,5-Cyclohexadiene-1-carboxylatecoenzymeA
C06749 6-Hydroxycyclohex-1-enecarbonyl-CoA
C09809 Cyclohex-2,5-diene-1-carboxyl-CoA
C09810 Cyclohex-1,4-diene-1-carboxyl-CoA
C09824 2,6-Dihydroxycyclohexane-1-carboxyl-CoA

Consensus scope of cluster 34
C00001 H2O
C00007 Oxygen
C00027 H2O2
C00080 H+
C00704 O2.-
C01327 HCl
C06547 Ethylene
C06789 Tetrachloroethene
C06790 Trichloroethene
C06791 trans-1,2-Dichloroethene
C06792 cis-1,2-Dichloroethene
C06793 Vinylchloride

Consensus scope of cluster 35
C00001 H2O
C00007 Oxygen
C00027 H2O2
C00059 Sulfate
C00080 H+
C00087 Sulfur
C00094 Sulfite
C00283 Hydrogensulfide
C00320 Thiosulfate
C00704 O2.-
C01861 Trithionate

Consensus scope of cluster 36
C00001 H2O
C00007 Oxygen
C00027 H2O2
C00080 H+
C00124 D-Galactose
C00704 O2.-
C00880 D-Galactonate
C01216 2-Dehydro-3-deoxy-D-galactonate
C03269 D-galacto-Hexodialdose
C03383 D-Galactono-1,4-lactone

Consensus scope of cluster 37
C00001 H2O
C00007 Oxygen
C00027 H2O2
C00080 H+
C00137 myo-Inositol
C00191 D-Glucuronate
C00704 O2.-
C00905 D-Fructuronate
C02670 D-Glucuronolactone
C03387 D-Glucurono-6,2-lactone

Consensus scope of cluster 38
C00001 H2O
C00007 Oxygen
C00027 H2O2
C00080 H+
C00433 2,5-Dioxopentanoate
C00545 L-Arabinonate
C00684 2-Dehydro-3-deoxy-L-arabinonate
C00704 O2.-
C01114 L-Arabinono-1,4-lactone
C05405 L-Arabinono-1,5-lactone

Consensus scope of cluster 39
C00001 H2O
C00007 Oxygen
C00014 NH3
C00027 H2O2
C00080 H+
C00084 Acetaldehyde
C00088 Nitrite
C00189 Ethanolamine
C00192 Hydroxylamine
C00244 Nitrate
C00266 Glycolaldehyde
C00282 Hydrogen
C00697 Nitrogen
C00704 O2.-
C01548 Acetylene
C01837 Nitroethane
C05359 e-
C05360 Diimine
C05361 Hydrazine
C06771 Triethanolamine
C06772 Diethanolamine

Consensus scope of cluster 40
C00001 H2O
C00007 Oxygen
C00014 NH3
C00027 H2O2
C00080 H+
C00088 Nitrite
C00192 Hydroxylamine
C00244 Nitrate
C00282 Hydrogen
C00433 2,5-Dioxopentanoate
C00545 L-Arabinonate
C00684 2-Dehydro-3-deoxy-L-arabinonate
C00697 Nitrogen
C00704 O2.-
C01114 L-Arabinono-1,4-lactone
C01157 trans-4-Hydroxy-L-proline
C03440 cis-4-Hydroxy-D-proline
C04282 1-Pyrroline-4-hydroxy-2-carboxylate
C05359 e-
C05360 Diimine
C05361 Hydrazine
C05405 L-Arabinono-1,5-lactone
C05941 2-Oxo-4-hydroxy-5-aminovalerate
C05942 Pyrrole-2-carboxylate

Consensus scope of cluster 41
C00001 H2O
C00007 Oxygen
C00011 CO2
C00027 H2O2
C00048 Glyoxylate
C00058 Formate
C00080 H+
C00146 Phenol
C00156 4-Hydroxybenzoate
C00160 Glycolate
C00168 Hydroxypyruvate
C00209 Oxalate
C00237 CO
C00266 Glycolaldehyde
C00704 O2.-
C00975 Dihydroxyfumarate
C01146 2-Hydroxy-3-oxopropanoate
C01353 Carbonicacid
C03459 2-Hydroxy-3-oxosuccinate
C13634 2,3-Bis4-hydroxyphenyl-1,2-propanediol
C13635 4-Hydroxyphenacylalcohol

Consensus scope of cluster 42
C00001 H2O
C00007 Oxygen
C00027 H2O2
C00080 H+
C00704 O2.-
C12415 Nogalonicacidmethylester
C12417 Auraviketone
C12418 Dihydro-NAME
C12419 Auramycinone

Consensus scope of cluster 43
C00001 H2O
C00007 Oxygen
C00027 H2O2
C00080 H+
C00704 O2.-
C01595 Linoleate
C04056 9-cis,11-trans-Octadecadienoate
C04717 9Z,11E-13S-13-Hydroperoxyoctadeca-9,11-dienoicacid
C07338 9Z,12Z-11S-11-Hydroperoxyoctadeca-9,12-dienoicacid

Consensus scope of cluster 44
C00001 H2O
C00007 Oxygen
C00027 H2O2
C00080 H+
C00704 O2.-
C01255 N-6-Aminohexanoyl-6-aminohexanoate
C02378 6-Aminohexanoate
C04277 1,8-Diazacyclotetradecane-2,9-dione
C06593 epsilon-Caprolactam

Consensus scope of cluster 45
C00001 H2O
C00007 Oxygen
C00027 H2O2
C00080 H+
C00704 O2.-
C06714 3-Hydroxypimeloyl-CoA
C06723 6-Carboxyhex-2-enoyl-CoA
C09821 6-Ketoxycyclohex-1-ene-1-carboxyl-CoA
C09825 6-Oxo-2-hydroxycyclohexane-1-carboxyl-CoA

Consensus scope of cluster 46
C00001 H2O
C00007 Oxygen
C00027 H2O2
C00080 H+
C00704 O2.-
C00757 Berberine
C01795 Columbamine
C03329 S-Canadine
C04118 5,8,13,13a-Tetrahydrocolumbamine

Consensus scope of cluster 47
C00001 H2O
C00007 Oxygen
C00027 H2O2
C00080 H+
C00704 O2.-
C13620 TetrabromobisphenolA
C13621 TribromobisphenolA
C13622 DibromobisphenolA
C13623 MonobromobisphenolA
C13624 BisphenolA
C13645 Hydrobromicacid

Consensus scope of cluster 48
C00001 H2O
C00007 Oxygen
C00023 Iron
C00027 H2O2
C00032 Heme
C00080 H+
C00704 O2.-
C01079 ProtoporphyrinogenIX
C02191 Protoporphyrin
C05783 Cytochromea
C05784 Catalase
C05785 Peroxidase

Consensus scope of cluster 49
C00001 H2O
C00007 Oxygen
C00027 H2O2
C00080 H+
C00691 2,4,6/3,5-Pentahydroxycyclohexanone
C00704 O2.-
C04287 3,5/4-Trihydroxycyclohexa-1,2-dione
C06891 D-2,3-Diketo4-deoxy-epi-inositol
C06892 2-Deoxy-5-keto-D-gluconicacid

Consensus scope of cluster 50
C00001 H2O
C00007 Oxygen
C00027 H2O2
C00080 H+
C00652 D-Arabinono-1,4-lactone
C00704 O2.-
C00878 D-Arabinonate
C04041 
C06316 D-erythro-Ascorbate

Consensus scope of cluster 51
C00001 H2O
C00007 Oxygen
C00027 H2O2
C00080 H+
C00704 O2.-
C01164 Cholesta-5,7-dien-3beta-ol
C01189 5alpha-Cholest-7-en-3beta-ol
C03845 5alpha-Cholest-8-en-3beta-ol
C05443 VitaminD3

Consensus scope of cluster 52
C00001 H2O
C00007 Oxygen
C00027 H2O2
C00080 H+
C00704 O2.-
C02741 Phosphoribosyl-AMP
C03883 
C04677 1-5'-Phosphoribosyl-5-amino-4-imidazolecarboxamide
C04896 5-5-Phospho-D-ribosylaminoformimino-1-5-phosphoribosyl-imidazole-4-carboxamide
C04916 N-5'-Phospho-D-1'-ribulosylformimino-5-amino-1-5''-phospho-D-ribosyl-4-imidazolecarboxamide
C05569 5'-Phospho-D-1-ribulosylformimine

Consensus scope of cluster 53
C00001 H2O
C00007 Oxygen
C00027 H2O2
C00080 H+
C00590 Coniferylalcohol
C00704 O2.-
C02325 Sinapylalcohol
C02646 4-Coumarylalcohol
C05615 Lignin

Consensus scope of cluster 54
C00001 H2O
C00007 Oxygen
C00027 H2O2
C00080 H+
C00333 D-Galacturonate
C00558 D-Tagaturonate
C00704 O2.-
C04053 5-Dehydro-4-deoxy-D-glucuronate
C04349 4S-4,6-Dihydroxy-2,5-dioxohexanoate
C04733 4-4-Deoxy-beta-D-gluc-4-enuronosyl-D-galacturonate
C06118 4-4-Deoxy-alpha-D-gluc-4-enuronosyl-D-galacturonate
C06430 D-Galacturonolactone

Consensus scope of cluster 55
C00001 H2O
C00007 Oxygen
C00027 H2O2
C00080 H+
C00704 O2.-
C04706 cis-2-Chloro-4-carboxymethylenebut-2-en-1,4-olide
C04729 trans-2-Chloro-4-carboxymethylenebut-2-en-1,4-olide
C06328 6-Chlorobenzene-1,2,4-triol
C06329 2-Chloromaleylacetate

Consensus scope of cluster 56
C00001 H2O
C00007 Oxygen
C00027 H2O2
C00080 H+
C00704 O2.-
C01327 HCl
C06594 1,2,4-Trichlorobenzene
C06595 gamma-Hexachlorocyclohexane
C06596 gamma-Pentachlorocyclohexene
C06597 1,3,4,6-Tetrachloro-1,4-cyclohexadiene
C06598 2,4,5-Trichloro-2,5-cyclohexadiene-1-ol
C06599 2,5-Dichloro-2,5-cyclohexadiene-1,4-diol
C06602 2,5-Dichlorophenol

Consensus scope of cluster 57
C00001 H2O
C00007 Oxygen
C00027 H2O2
C00080 H+
C00704 O2.-
C01987 2-Aminophenol
C02161 Isophenoxazine
C02720 N-Hydroxyarylamine
C03824 2-Aminomuconatesemialdehyde

Consensus scope of cluster 58
C00001 H2O
C00007 Oxygen
C00027 H2O2
C00080 H+
C00148 L-Proline
C00704 O2.-
C00763 D-Proline
C01110 5-Amino-2-oxopentanoicacid
C03564 1-Pyrroline-2-carboxylate

Consensus scope of cluster 59
C00001 H2O
C00007 Oxygen
C00009 Orthophosphate
C00013 Pyrophosphate
C00027 H2O2
C00080 H+
C00266 Glycolaldehyde
C00536 Triphosphate
C00704 O2.-
C01300 2-Amino-4-hydroxy-6-hydroxymethyl-7,8-dihydropteridine
C02466 Trimetaphosphate
C03684 6-Pyruvoyltetrahydropterin
C04874 2-Amino-4-hydroxy-6-D-erythro-1,2,3-trihydroxypropyl-7,8-dihydropteridine
C04895 2-Amino-4-hydroxy-6-erythro-1,2,3-trihydroxypropyldihydropteridinetriphosphate
C05923 2,5-Diaminopyrimidinenucleosidetriphosphate
C05925 Dihydroneopterinphosphate
C06148 2,5-Diamino-6-5'-triphosphoryl-3',4'-trihydroxy-2'-oxopentyl-amino-4-oxopyrimidine

Consensus scope of cluster 60
C00001 H2O
C00007 Oxygen
C00009 Orthophosphate
C00013 Pyrophosphate
C00027 H2O2
C00080 H+
C00536 Triphosphate
C00704 O2.-
C02466 Trimetaphosphate

Consensus scope of cluster 61
C00001 H2O
C00007 Oxygen
C00027 H2O2
C00080 H+
C00704 O2.-
C02226 2-Methylmaleate
C02612 R-2-Methylmalate
C06031 D-threo-3-Methylmalate
C06032 D-erythro-3-Methylmalate

Consensus scope of cluster 62
C00001 H2O
C00007 Oxygen
C00011 CO2
C00027 H2O2
C00048 Glyoxylate
C00058 Formate
C00080 H+
C00160 Glycolate
C00168 Hydroxypyruvate
C00209 Oxalate
C00237 CO
C00266 Glycolaldehyde
C00704 O2.-
C00975 Dihydroxyfumarate
C01024 Hydroxymethylbilane
C01051 UroporphyrinogenIII
C01079 ProtoporphyrinogenIX
C01146 2-Hydroxy-3-oxopropanoate
C01353 Carbonicacid
C02191 Protoporphyrin
C03263 CoproporphyrinogenIII
C03459 2-Hydroxy-3-oxosuccinate
C05766 UroporphyrinogenI
C05768 CoproporphyrinogenI

Consensus scope of cluster 63
C00001 H2O
C00002 ATP
C00003 NAD+
C00004 NADH
C00005 NADPH
C00006 NADP+
C00007 Oxygen
C00008 ADP
C00009 Orthophosphate
C00010 CoA
C00011 CO2
C00013 Pyrophosphate
C00014 NH3
C00015 UDP
C00018 Pyridoxalphosphate
C00019 S-Adenosyl-L-methionine
C00020 AMP
C00021 S-Adenosyl-L-homocysteine
C00022 Pyruvate
C00024 Acetyl-CoA
C00025 L-Glutamate
C00026 2-Oxoglutarate
C00027 H2O2
C00029 UDP-glucose
C00031 D-Glucose
C00033 Acetate
C00035 GDP
C00036 Oxaloacetate
C00037 Glycine
C00041 L-Alanine
C00042 Succinate
C00043 UDP-N-acetyl-D-glucosamine
C00044 GTP
C00047 L-Lysine
C00048 Glyoxylate
C00049 L-Aspartate
C00051 Glutathione
C00052 UDP-D-galactose
C00053 3'-Phosphoadenylylsulfate
C00054 Adenosine3',5'-bisphosphate
C00055 CMP
C00058 Formate
C00059 Sulfate
C00062 L-Arginine
C00063 CTP
C00064 L-Glutamine
C00065 L-Serine
C00067 Formaldehyde
C00072 Ascorbate
C00073 L-Methionine
C00074 Phosphoenolpyruvate
C00075 UTP
C00077 L-Ornithine
C00078 L-Tryptophan
C00079 L-Phenylalanine
C00080 H+
C00081 ITP
C00082 L-Tyrosine
C00083 Malonyl-CoA
C00084 Acetaldehyde
C00085 D-Fructose6-phosphate
C00086 Urea
C00087 Sulfur
C00088 Nitrite
C00089 Sucrose
C00090 Catechol
C00091 Succinyl-CoA
C00092 D-Glucose6-phosphate
C00093 sn-Glycerol3-phosphate
C00094 Sulfite
C00095 D-Fructose
C00096 GDP-mannose
C00097 L-Cysteine
C00099 beta-Alanine
C00100 Propanoyl-CoA
C00101 Tetrahydrofolate
C00103 D-Glucose1-phosphate
C00104 IDP
C00105 UMP
C00106 Uracil
C00108 Anthranilate
C00109 2-Oxobutanoate
C00111 Glyceronephosphate
C00112 CDP
C00113 PQQ
C00114 Choline
C00116 Glycerol
C00117 D-Ribose5-phosphate
C00118 2R-2-Hydroxy-3-phosphonooxy-propanal
C00119 5-Phospho-alpha-D-ribose1-diphosphate
C00120 Biotin
C00121 D-Ribose
C00122 Fumarate
C00123 L-Leucine
C00124 D-Galactose
C00127 Glutathionedisulfide
C00128 CMP-N-acetylneuraminate
C00129 Isopentenyldiphosphate
C00130 IMP
C00131 dATP
C00132 Methanol
C00133 D-Alanine
C00134 Putrescine
C00135 L-Histidine
C00136 Butanoyl-CoA
C00137 myo-Inositol
C00140 N-Acetyl-D-glucosamine
C00141 3-Methyl-2-oxobutanoicacid
C00143 5,10-Methylenetetrahydrofolate
C00144 GMP
C00146 Phenol
C00147 Adenine
C00148 L-Proline
C00149 S-Malate
C00152 L-Asparagine
C00153 Nicotinamide
C00154 Palmitoyl-CoA
C00155 L-Homocysteine
C00156 4-Hydroxybenzoate
C00158 Citrate
C00159 D-Mannose
C00160 Glycolate
C00163 Propanoate
C00164 Acetoacetate
C00166 Phenylpyruvate
C00167 UDP-glucuronate
C00168 Hydroxypyruvate
C00169 Carbamoylphosphate
C00170 5'-Methylthioadenosine
C00177 Cyanide
C00178 Thymine
C00179 Agmatine
C00180 Benzoate
C00181 D-Xylose
C00183 L-Valine
C00184 Glycerone
C00185 Cellobiose
C00186 S-Lactate
C00187 Cholesterol
C00188 L-Threonine
C00189 Ethanolamine
C00190 UDP-D-xylose
C00191 D-Glucuronate
C00192 Hydroxylamine
C00196 2,3-Dihydroxybenzoate
C00197 3-Phospho-D-glycerate
C00198 D-Glucono-1,5-lactone
C00199 D-Ribulose5-phosphate
C00203 UDP-N-acetyl-D-galactosamine
C00204 2-Dehydro-3-deoxy-D-gluconate
C00206 dADP
C00207 Acetone
C00208 Maltose
C00209 Oxalate
C00212 Adenosine
C00213 Sarcosine
C00214 Thymidine
C00216 D-Arabinose
C00217 D-Glutamate
C00218 Methylamine
C00221 beta-D-Glucose
C00222 3-Oxopropanoate
C00223 p-Coumaroyl-CoA
C00224 Adenylylsulfate
C00227 Acetylphosphate
C00230 3,4-Dihydroxybenzoate
C00231 D-Xylulose5-phosphate
C00232 Succinatesemialdehyde
C00233 4-Methyl-2-oxopentanoate
C00234 10-Formyltetrahydrofolate
C00235 Dimethylallyldiphosphate
C00236 3-Phospho-D-glyceroylphosphate
C00237 CO
C00239 dCMP
C00242 Guanine
C00243 Lactose
C00244 Nitrate
C00245 Taurine
C00246 Butanoicacid
C00249 Hexadecanoicacid
C00250 Pyridoxal
C00251 Chorismate
C00252 Isomaltose
C00253 Nicotinate
C00254 Prephenate
C00256 R-Lactate
C00257 D-Gluconicacid
C00258 D-Glycerate
C00259 L-Arabinose
C00261 Benzaldehyde
C00262 Hypoxanthine
C00263 L-Homoserine
C00266 Glycolaldehyde
C00267 alpha-D-Glucose
C00268 Dihydrobiopterin
C00270 N-Acetylneuraminate
C00272 Tetrahydrobiopterin
C00275 D-Mannose6-phosphate
C00279 D-Erythrose4-phosphate
C00280 Androst-4-ene-3,17-dione
C00281 Sedoheptulose7-phosphate
C00282 Hydrogen
C00283 Hydrogensulfide
C00286 dGTP
C00288 HCO3-
C00292 Aniline
C00293 Glucose
C00294 Inosine
C00295 Orotate
C00296 Quinate
C00299 Uridine
C00300 Creatine
C00301 ADP-ribose
C00302 Glutamate
C00307 CDP-choline
C00309 D-Ribulose
C00310 D-Xylulose
C00311 Isocitrate
C00312 L-Xylulose
C00313 Oxalyl-CoA
C00314 Pyridoxine
C00315 Spermidine
C00319 Sphingosine
C00320 Thiosulfate
C00322 2-Oxoadipate
C00323 Caffeoyl-CoA
C00325 GDP-L-fucose
C00327 L-Citrulline
C00328 L-Kynurenine
C00329 D-Glucosamine
C00330 Deoxyguanosine
C00331 Indolepyruvate
C00332 Acetoacetyl-CoA
C00333 D-Galacturonate
C00334 4-Aminobutanoate
C00337 S-Dihydroorotate
C00341 Geranyldiphosphate
C00345 6-Phospho-D-gluconate
C00346 Ethanolaminephosphate
C00349 2-Methyl-3-oxopropanoate
C00352 D-Glucosamine6-phosphate
C00353 Geranylgeranyldiphosphate
C00354 D-Fructose1,6-bisphosphate
C00355 3,4-Dihydroxy-L-phenylalanine
C00356 S-3-Hydroxy-3-methylglutaryl-CoA
C00357 N-Acetyl-D-glucosamine6-phosphate
C00360 dAMP
C00361 dGDP
C00362 dGMP
C00363 dTDP
C00364 dTMP
C00365 dUMP
C00366 Urate
C00379 Xylitol
C00380 Cytosine
C00383 Malonate
C00385 Xanthine
C00386 Carnosine
C00387 Guanosine
C00388 1H-Imidazole-4-ethanamine
C00389 Quercetin
C00392 Mannitol
C00394 GDP-glucose
C00398 Tryptamine
C00402 D-Aspartate
C00406 Feruloyl-CoA
C00407 L-Isoleucine
C00408 L-Pipecolate
C00409 Methanethiol
C00411 Sinapoyl-CoA
C00415 Dihydrofolate
C00417 cis-Aconitate
C00418 R-Mevalonate
C00423 trans-Cinnamate
C00424 S-Lactaldehyde
C00425 Dehydroascorbate
C00429 5,6-Dihydrouracil
C00430 5-Aminolevulinate
C00431 5-Aminopentanoate
C00433 2,5-Dioxopentanoate
C00436 N-Carbamoylputrescine
C00437 N-Acetylornithine
C00438 N-Carbamoyl-L-aspartate
C00439 N-Formimino-L-glutamate
C00440 5-Methyltetrahydrofolate
C00441 L-Aspartate4-semialdehyde
C00442 
C00445 5,10-Methenyltetrahydrofolate
C00446 alpha-D-Galactose1-phosphate
C00447 D-Sedoheptulose1,7-bisphosphate
C00448 trans,trans-Farnesyldiphosphate
C00449 N6-L-1,3-Dicarboxypropyl-L-lysine
C00450 2,3,4,5-Tetrahydropyridine-2-carboxylate
C00455 NicotinamideD-ribonucleotide
C00458 dCTP
C00459 dTTP
C00460 dUTP
C00463 Indole
C00466 Acetoin
C00468 Estrone
C00469 Ethanol
C00472 p-Benzoquinone
C00474 Ribitol
C00475 Cytidine
C00476 D-Lyxose
C00479 Propanal
C00482 Sinapate
C00483 Tyramine
C00488 Formamide
C00489 Glutarate
C00490 Itaconate
C00491 L-Cystine
C00492 Raffinose
C00493 Shikimate
C00497 R-Malate
C00498 ADP-glucose
C00499 Allantoate
C00501 CDP-glucose
C00502 D-Xylonate
C00504 Folate
C00506 L-Cysteate
C00507 L-Rhamnose
C00508 L-Ribulose
C00509 Naringenin
C00511 Propenoate
C00512 S-BenzoatecoenzymeA
C00513 CDP-glycerol
C00514 D-Mannonate
C00515 D-Ornithine
C00517 Hexadecanal
C00519 Hypotaurine
C00521 --Limonene
C00522 R-Pantoate
C00526 Deoxyuridine
C00527 Glutaryl-CoA
C00530 p-Benzenediol
C00531 Itaconyl-CoA
C00532 L-Arabitol
C00533 Nitricoxide
C00534 Pyridoxamine
C00535 Testosterone
C00536 Triphosphate
C00540 Cinnamoyl-CoA
C00542 Cystathionine
C00544 Homogentisate
C00545 L-Arabinonate
C00546 Methylglyoxal
C00547 L-Noradrenaline
C00548 Phenylacetate
C00552 meso-Tartaricacid
C00555 4-Aminobutanal
C00556 Benzylalcohol
C00558 D-Tagaturonate
C00559 Deoxyadenosine
C00561 Mandelonitrile
C00566 3S-Citryl-CoA
C00568 4-Aminobenzoate
C00570 CDP-ethanolamine
C00575 3',5'-CyclicAMP
C00576 Betainealdehyde
C00577 D-Glyceraldehyde
C00581 Guanidinoacetate
C00582 Phenylacetyl-CoA
C00583 Propane-1,2-diol
C00587 3-Hydroxybenzoate
C00588 Cholinephosphate
C00590 Coniferylalcohol
C00593 Sulfoacetaldehyde
C00596 2-Hydroxy-2,4-pentadienoate
C00597 3-Phosphoglycerate
C00599 Cholest-4-en-3-one
C00601 Phenylacetaldehyde
C00603 --Ureidoglycolate
C00606 3-Sulfino-L-alanine
C00611 N-Acetyllactosamine
C00612 N1-Acetylspermidine
C00616 Quercetin3-sulfate
C00617 UDP-D-galacturonate
C00618 3-Dehydro-L-gulonate
C00620 alpha-D-Ribose1-phosphate
C00623 Glycerol1-phosphate
C00624 N-Acetyl-L-glutamate
C00627 Pyridoxinephosphate
C00628 2,5-Dihydroxybenzoate
C00629 2-Dehydro-D-gluconate
C00630 2-Methylpropanoyl-CoA
C00631 2-Phospho-D-glycerate
C00632 3-Hydroxyanthranilate
C00633 4-Hydroxybenzaldehyde
C00636 D-Mannose1-phosphate
C00637 Indole-3-acetaldehyde
C00642 4-Hydroxyphenylacetate
C00643 5-Hydroxy-L-tryptophan
C00644 D-Mannitol1-phosphate
C00645 N-Acetyl-D-mannosamine
C00647 Pyridoxaminephosphate
C00650 4-Hydroxymandelonitrile
C00652 D-Arabinono-1,4-lactone
C00655 Xanthosine5'-phosphate
C00660 D-Glucose1,6-bisphosphate
C00661 DL-Glyceraldehyde3-phosphate
C00663 beta-D-Glucose1-phosphate
C00664 5-Formiminotetrahydrofolate
C00665 beta-D-Fructose2,6-bisphosphate
C00666 LL-2,6-Diaminoheptanedioate
C00668 alpha-D-Glucose6-phosphate
C00669 gamma-L-Glutamyl-L-cysteine
C00670 sn-glycero-3-Phosphocholine
C00671 S-3-Methyl-2-oxopentanoicacid
C00672 2-Deoxy-D-ribose1-phosphate
C00673 2-Deoxy-D-ribose5-phosphate
C00679 5-Dehydro-4-deoxy-D-glucarate
C00680 meso-2,6-Diaminoheptanedioate
C00682 2-Hydroxymuconatesemialdehyde
C00683 S-2-Methyl-3-oxopropanoyl-CoA
C00684 2-Dehydro-3-deoxy-L-arabinonate
C00687 dTDP-4-dehydro-6-deoxy-alpha-D-glucose
C00688 dTDP-4-dehydro-6-deoxy-L-mannose
C00689 alpha,alpha'-Trehalose6-phosphate
C00691 2,4,6/3,5-Pentahydroxycyclohexanone
C00692 UDP-N-acetylmuramoyl-L-alanyl-D-glutamate
C00697 Nitrogen
C00700 XTP
C00704 O2.-
C00705 dCDP
C00711 Malate
C00716 Serine
C00719 Betaine
C00735 Cortisol
C00736 Cysteine
C00739 D-Lysine
C00740 D-Serine
C00741 Diacetyl
C00745 Nicotine
C00750 Spermine
C00751 Squalene
C00755 4-Hydroxy-3-methoxy-benzaldehyde
C00757 Berberine
C00761 Coniferin
C00762 Cortisone
C00763 D-Proline
C00770 L-Idonate
C00772 Mevaldate
C00780 3-2-Aminoethyl-1H-indol-5-ol
C00785 Urocanate
C00786 --Vestitone
C00788 L-Adrenaline
C00789 CDP-ribitol
C00791 Creatinine
C00792 D-Arginine
C00793 D-Cysteine
C00794 D-Sorbitol
C00795 D-Tagatose
C00798 Formyl-CoA
C00800 L-Gulonate
C00802 Oxalureate
C00804 Propynoate
C00805 Salicylate
C00810 R-Acetoin
C00811 4-Coumarate
C00813 Barbiturate
C00814 BiochaninA
C00815 Citramalate
C00817 D-Altronate
C00818 D-Glucarate
C00819 D-Glutamine
C00820 D-Threonine
C00822 Dopaquinone
C00823 1-Hexadecanol
C00826 L-Arogenate
C00827 Lactoyl-CoA
C00829 Naphthalene
C00831 Pantetheine
C00836 Sphinganine
C00842 dTDP-glucose
C00844 R-Prunasin
C00846 3-Oxoadipate
C00847 4-Pyridoxate
C00852 Chlorogenate
C00855 D-Methionine
C00857 Deamino-NAD+
C00858 Formononetin
C00860 L-Histidinol
C00861 L-Rhamnulose
C00864 Pantothenate
C00870 4-Nitrophenol
C00877 Crotonoyl-CoA
C00878 D-Arabinonate
C00879 D-Galactarate
C00880 D-Galactonate
C00881 Deoxycytidine
C00882 Dephospho-CoA
C00884 Homocarnosine
C00885 Isochorismate
C00894 Propenoyl-CoA
C00898 R,R-Tartaricacid
C00900 2-Acetolactate
C00903 Cinnamaldehyde
C00904 Citramalyl-CoA
C00905 D-Fructuronate
C00906 5,6-Dihydrothymine
C00916 CephalosporinC
C00919 Cholinesulfate
C00920 CoA-glutathione
C00921 Dihydropteroate
C00922 2,3-Dimethylmaleate
C00928 Mercaptoethanol
C00931 Porphobilinogen
C00933 Sinapoylcholine
C00935 UDP-L-arabinose
C00937 R-Lactaldehyde
C00940 2-Oxoglutaramate
C00941 3',5'-CyclicCMP
C00942 3',5'-CyclicGMP
C00944 3-Dehydroquinate
C00951 Estradiol-17beta
C00954 Indole-3-acetate
C00955 Indole-3-ethanol
C00956 L-2-Aminoadipate
C00957 Mercaptopyruvate
C00964 --trans-Carveol
C00966 2-Dehydropantoate
C00969 3-Hydroxypropanal
C00971 4-Pyridoxolactone
C00974 Dihydrokaempferol
C00975 Dihydroxyfumarate
C00976 GDP-D-mannuronate
C00977 L-Tryptophanamide
C00978 N-Acetylserotonin
C00979 O-Acetyl-L-serine
C00986 1,3-Diaminopropane
C00988 2-Phosphoglycolate
C00989 4-Hydroxybutanoicacid
C00990 5-Aminopentanamide
C00993 D-Alanyl-D-alanine
C01004 N-Methylnicotinate
C01005 O-Phospho-L-serine
C01010 Urea-1-carboxylate
C01011 3S-Citramalyl-CoA
C01013 3-Hydroxypropanoate
C01019 6-Deoxy-L-galactose
C01020 6-Hydroxynicotinate
C01024 Hydroxymethylbilane
C01026 N,N-Dimethylglycine
C01028 N6-Hydroxy-L-lysine
C01031 S-Formylglutathione
C01033 2-Methylbutanoyl-CoA
C01035 4-Guanidinobutanoate
C01036 4-Maleylacetoacetate
C01037 7,8-Diaminononanoate
C01040 L-Gulono-1,4-lactone
C01041 Monodehydroascorbate
C01042 N-Acetyl-L-aspartate
C01043 N-Carbamoylsarcosine
C01044 N-Formyl-L-aspartate
C01045 N-Formyl-L-glutamate
C01046 N-Methyl-L-glutamate
C01050 UDP-N-acetylmuramate
C01051 UroporphyrinogenIII
C01053 R-4-Dehydropantoate
C01054 S-2,3-Epoxysqualene
C01059 2,5-Dihydroxypyridine
C01061 4-Fumarylacetoacetate
C01062 5-Dehydro-D-gluconate
C01063 6-Carboxyhexanoyl-CoA
C01068 D-Ribitol5-phosphate
C01073 N-Acetyl-beta-alanine
C01075 N-Sulfo-D-glucosamine
C01077 O-Acetyl-L-homoserine
C01079 ProtoporphyrinogenIX
C01083 alpha,alpha-Trehalose
C01088 R-3,3-Dimethylmalate
C01089 R-3-Hydroxybutanoate
C01092 8-Amino-7-oxononanoate
C01093 Cellobiono-1,5-lactone
C01094 D-Fructose1-phosphate
C01096 Sorbitol6-phosphate
C01097 D-Tagatose6-phosphate
C01099 L-Fuculose1-phosphate
C01100 L-Histidinolphosphate
C01101 L-Ribulose5-phosphate
C01102 O-Phospho-L-homoserine
C01103 Orotidine5'-phosphate
C01107 R-5-Phosphomevalonate
C01108 1,2,3-Trihydroxybenzene
C01110 5-Amino-2-oxopentanoicacid
C01111 7,8-Dihydroxykynurenate
C01112 D-Arabinose5-phosphate
C01113 D-Galactose6-phosphate
C01114 L-Arabinono-1,4-lactone
C01115 L-Galactono-1,4-lactone
C01118 O-Succinyl-L-homoserine
C01120 Sphinganine1-phosphate
C01123 --trans-Isopiperitenol
C01127 4-Hydroxy-2-oxoglutarate
C01131 L-Rhamnulose1-phosphate
C01133 N-Acetyl-D-glucosaminate
C01134 Pantetheine4'-phosphate
C01137 S-Adenosylmethioninamine
C01142 3S-3,6-Diaminohexanoate
C01143 R-5-Diphosphomevalonate
C01144 S-3-Hydroxybutanoyl-CoA
C01146 2-Hydroxy-3-oxopropanoate
C01151 D-Ribose1,5-bisphosphate
C01152 Npi-Methyl-L-histidine
C01155 Quercetin3,3'-bissulfate
C01156 Quercetin3,4'-bissulfate
C01157 trans-4-Hydroxy-L-proline
C01158 1-O-Galloyl-beta-D-glucose
C01159 2,3-Bisphospho-D-glycerate
C01161 3,4-Dihydroxyphenylacetate
C01163 3-Carboxy-cis,cis-muconate
C01164 Cholesta-5,7-dien-3beta-ol
C01165 L-Glutamate5-semialdehyde
C01168 Pseudouridine5'-phosphate
C01170 UDP-N-acetyl-D-mannosamine
C01172 beta-D-Glucose6-phosphate
C01175 1-O-Sinapoyl-beta-D-glucose
C01176 17alpha-Hydroxyprogesterone
C01177 Inositol1-phosphate
C01179 3-4-Hydroxyphenylpyruvate
C01180 4-Methylthio-2-oxobutanoicacid
C01182 D-Ribulose1,5-bisphosphate
C01185 NicotinateD-ribonucleotide
C01186 3S,5S-3,5-Diaminohexanoate
C01187 3-Deoxy-D-manno-octulosonate
C01188 3-Hydroxy-2-methylpropanoate
C01189 5alpha-Cholest-7-en-3beta-ol
C01195 
C01197 3,4-Dihydroxy-trans-cinnamate
C01198 3-2-Hydroxyphenylpropanoate
C01201 Nomega-ADP-D-ribosyl-L-arginine
C01204 myo-Inositolhexakisphosphate
C01205 R-3-Amino-2-methylpropanoate
C01207 3-3,4-Dihydroxyphenyllactate
C01210 N-Methylethanolaminephosphate
C01212 UDP-N-acetylmuramoyl-L-alanine
C01213 R-2-Methyl-3-oxopropanoyl-CoA
C01214 1-Amino-1-deoxy-scyllo-inositol
C01215 2-Acetamidomethylenesuccinate
C01216 2-Dehydro-3-deoxy-D-galactonate
C01218 6-Phospho-2-dehydro-D-gluconate
C01219 CDP-4-dehydro-6-deoxy-D-glucose
C01220 1D-myo-Inositol1,4-bisphosphate
C01222 GDP-4-dehydro-6-deoxy-D-mannose
C01225 sn-glycero-3-Phospho-1-inositol
C01227 3beta-Hydroxyandrost-5-en-17-one
C01228 Guanosine3',5'-bisdiphosphate
C01231 alpha-D-Glucose1,6-bisphosphate
C01233 sn-glycero-3-Phosphoethanolamine
C01234 1-Aminocyclopropane-1-carboxylate
C01235 1-alpha-D-Galactosyl-myo-inositol
C01236 D-Glucono-1,5-lactone6-phosphate
C01238 
C01239 N-Acetyl-beta-D-glucosaminylamine
C01243 1D-myo-Inositol1,3,4-trisphosphate
C01245 D-myo-Inositol1,4,5-trisphosphate
C01249 7,8-Dihydro-7,8-dihydroxykynurenate
C01250 N-Acetyl-L-glutamate5-semialdehyde
C01251 2-Hydroxybutane-1,2,4-tricarboxylate
C01252 4-2-Aminophenyl-2,4-dioxobutanoate
C01258 1,2-Didehydropiperidine-2-carboxylate
C01260 P1,P4-Bis5'-adenosyltetraphosphate
C01261 P1,P4-Bis5'-guanosyltetraphosphate
C01262 beta-Alanyl-Npi-methyl-L-histidine
C01265 3',4',5-Trihydroxy-3,7-dimethoxyflavone
C01267 3-Imidazol-4-yl-2-oxopropylphosphate
C01268 5-Amino-6-5'-phosphoribosylaminouracil
C01269 5-O-1-Carboxyvinyl-3-phosphoshikimate
C01270 3-Hydroxy-2-methylpyridine-5-carboxylate
C01272 1D-myo-Inositol1,3,4,5-tetrakisphosphate
C01273 2-Hydroxy-6-oxo-6-phenylhexa-2,4-dienoate
C01275 3E-4-2-Carboxyphenyl-2-oxobut-3-enoate
C01278 2-Carboxy-2,5-dihydro-5-oxofuran-2-acetate
C01279 4-Amino-5-hydroxymethyl-2-methylpyrimidine
C01283 1-Amino-1-deoxy-scyllo-inositol4-phosphate
C01284 1D-myo-Inositol1,3,4,5,6-pentakisphosphate
C01286 2-Dehydro-3-deoxy-D-galactonate6-phosphate
C01294 1-Guanidino-1-deoxy-scyllo-inositol4-phosphate
C01300 2-Amino-4-hydroxy-6-hydroxymethyl-7,8-dihydropteridine
C01301 3alpha,7alpha,12alpha-Trihydroxy-5beta-cholestan-26-al
C01302 1-2-Carboxyphenylamino-1'-deoxy-D-ribulose5'-phosphate
C01304 2,5-Diamino-6-5'-phosphoribosylamino-4-pyrimidineone
C01326 Hydrogencyanide
C01328 HO-
C01346 dUDP
C01353 Carbonicacid
C01358 NH4OH
C01359 PQQH2
C01367 3'-AMP
C01368 3'-UMP
C01380 Ethyleneglycol
C01384 Maleicacid
C01390 Prenol
C01401 Alanine
C01403 Anisole
C01405 Aspirin
C01407 Benzene
C01408 Benzoin
C01412 Butanal
C01414 Casbene
C01417 Cyanate
C01419 Cys-Gly
C01420 Cystine
C01424 Gallate
C01438 Methane
C01444 Oxamate
C01454 Toluate
C01455 Toluene
C01456 Tropate
C01460 Vitexin
C01467 3-Cresol
C01468 4-Cresol
C01469 ADP-sugar
C01470 Acacetin
C01475 Allysine
C01477 Apigenin
C01481 Caffeate
C01494 Ferulate
C01502 o-Methoxyphenol
C01504 Indanone
C01508 L-Lyxose
C01514 Luteolin
C01527 Scopolin
C01533 Syringin
C01537 Urethane
C01542 o-Cresol
C01548 Acetylene
C01551 Allantoin
C01562 Calycosin
C01563 Carbamate
C01566 Cyanamide
C01572 Digallate
C01582 Galactose
C01586 Hippurate
C01594 Linamarin
C01596 Maleamate
C01598 Melatonin
C01602 Ornithine
C01606 Phthalate
C01613 Stachyose
C01616 Tauropine
C01617 Taxifolin
C01620 Threonate
C01623 UDP-apiose
C01659 Acrylamide
C01672 Cadaverine
C01674 Chitobiose
C01678 Cysteamine
C01680 D-Fuconate
C01682 D-Nopaline
C01685 D-Ribonate
C01694 Ergosterol
C01697 Galactitol
C01710 Indan-1-ol
C01714 Apigenin-6-C-glucoside
C01717 4-Hydroxy-2-quinolinecarboxylicacid
C01721 L-Fuculose
C01724 Lanosterol
C01729 +-Medicarpin
C01732 Mesaconate
C01742 Palatinose
C01745 Pinosylvin
C01747 Psychosine
C01750 Quercitrin
C01751 Resorcinol
C01752 Scopoletin
C01755 Thiocyanate
C01757 Triacetate
C01762 Xanthosine
C01767 --Carvone
C01769 S-Acetoin
C01771 2-Butenoate
C01772 trans-2-Hydroxycinnamate
C01781 
C01795 Columbamine
C01801 Deoxyribose
C01802 Desmosterol
C01817 Homocystine
C01818 Hyponitrite
C01832 Lauroyl-CoA
C01837 Nitroethane
C01841 Pentalenene
C01845 Propan-2-ol
C01850 Rosmarinate
C01855 Taxiphyllin
C01857 Thioacetate
C01860 Trichodiene
C01861 Trithionate
C01866 beta-Lactam
C01877 4-Oxoproline
C01879 5-Oxoproline
C01888 Aminoacetone
C01893 Biotinamide
C01894 Biotinyl-CoA
C01902 Cycloartenol
C01904 D-Arabitol
C01909 Dethiobiotin
C01929 L-Histidinal
C01934 L-Rhamnonate
C01944 Octanoyl-CoA
C01948 Pentadecanal
C01959 Taurocyamine
C01962 Thiocysteine
C01982 R-Amygdalin
C01983 R-Mandelate
C01984 S-Mandelate
C01987 2-Aminophenol
C01988 2-Nitrophenol
C01989 3-Ethylmalate
C01990 3-Oxalomalate
C01993 5'-Oxoinosine
C01996 Acetylcholine
C01998 Acrylonitrile
C02004 Aristolochene
C02013 Cellotetraose
C02015 CoA-disulfide
C02024 D-Mannuronate
C02043 Indolelactate
C02048 Laminaribiose
C02059 Phylloquinone
C02067 Pseudouridine
C02076 Sedoheptulose
C02083 Styreneoxide
C02090 Trypanothione
C02091 Ureidoglycine
C02097 dTDP-galactose
C02104 S-Mevalonate
C02105 S-Reticuline
C02106 S-Scoulerine
C02107 S,S-Tartaricacid
C02115 2-Methylserine
C02116 2-Nitropropane
C02130 Acetyl-maltose
C02132 Acetylpyruvate
C02137 alpha-Oxo-benzeneaceticacid
C02161 Isophenoxazine
C02167 Maleylpyruvate
C02170 Methylmalonate
C02180 Phenolsulfate
C02191 Protoporphyrin
C02199 UDP-L-rhamnose
C02207 beta-Alanopine
C02214 E-Glutaconate
C02218 2-Aminoacrylate
C02220 2-Aminomuconate
C02222 2-Maleylacetate
C02223 2-Methylbutanal
C02225 2-Methylcitrate
C02226 2-Methylmaleate
C02232 3-Oxoadipyl-CoA
C02235 4-Nitrocatechol
C02236 4-Sulfobenzoate
C02237 5-Oxo-D-proline
C02247 Anthranilyl-CoA
C02253 Benzoylagmatine
C02265 D-Phenylalanine
C02266 D-Xylonolactone
C02274 Dihydrocoumarin
C02280 GDP-L-galactose
C02291 L-Cystathionine
C02294 Methylguanidine
C02295 Methylitaconate
C02305 Phosphocreatine
C02325 Sinapylalcohol
C02330 UDP-L-iduronate
C02331 Vinylacetyl-CoA
C02335 beta-Alanyl-CoA
C02336 beta-D-Fructose
C02341 trans-Aconitate
C02344 --endo-Fenchol
C02348 R--Allantoin
C02350 S+-Allantoin
C02351 1,2-Benzoquinone
C02353 2',3'-CyclicAMP
C02354 2',3'-CyclicCMP
C02355 2',3'-CyclicUMP
C02360 2-Hydroxyadipate
C02362 2-Oxosuccinamate
C02372 4-Hydroxyaniline
C02373 4-Methylpentanal
C02376 5-Methylcytosine
C02385 AminoacidArg-
C02394 Cinnamylalcohol
C02405 Formylphosphate
C02406 
C02411 Glutaconyl-1-CoA
C02427 L-Homocitrulline
C02431 L-Rhamnofuranose
C02442 N-Methyltyramine
C02452 Perillylalcohol
C02457 Propane-1,3-diol
C02462 Sabinenehydrate
C02463 Precorrin2
C02466 Trimetaphosphate
C02469 UroporphyrinIII
C02470 Xanthurenicacid
C02480 cis,cis-Muconate
C02485 --Isopiperitenone
C02486 3R-beta-Leucine
C02488 R-2-Ethylmalate
C02495 2'-Hydroxydaidzein
C02499 2-Hydroxybiphenyl
C02501 2-Hydroxymuconate
C02504 2S-2-Isopropylmalate
C02505 2-Phenylacetamide
C02512 3-Cyano-L-alanine
C02514 3-Fumarylpyruvate
C02526 Biphenyl-2,3-diol
C02527 Butanoylphosphate
C02532 D-O-Phosphoserine
C02537 Estradiol-17alpha
C02538 Estrone3-sulfate
C02557 Methylmalonyl-CoA
C02564 N-Feruloylglycine
C02565 N-Methylhydantoin
C02569 Neryldiphosphate
C02572 O-Feruloylquinate
C02576 Perillylaldehyde
C02587 Pyrimidodiazepine
C02591 Sucrose6-phosphate
C02593 Tetradecanoyl-CoA
C02612 R-2-Methylmalate
C02614 S-2-Methylmalate
C02624 
C02630 2-Hydroxyglutarate
C02631 2-Isopropylmaleate
C02637 3-Dehydroshikimate
C02642 3-Ureidopropionate
C02646 4-Coumarylalcohol
C02647 4-Guanidinobutanal
C02652 5-Dehydroshikimate
C02655 6-Acetyl-D-glucose
C02656 6-Carboxyhexanoate
C02657 6-Methylsalicylate
C02659 Acetonecyanohydrin
C02666 Coniferylaldehyde
C02669 D-Galactono-1,5-lactone
C02670 D-Glucuronolactone
C02674 Deoxyribonolactone
C02675 DihydrobiochaninA
C02693 Indole-3-acetamide
C02700 L-Formylkynurenine
C02703 L-SerineO-sulfate
C02704 Monomethylsulfate
C02709 N-Acetoxyarylamine
C02710 N-Acetyl-L-leucine
C02714 N-Acetylputrescine
C02717 N-Feruloyltyramine
C02718 N-Formiminoglycine
C02720 N-Hydroxyarylamine
C02721 N-Methyl-L-alanine
C02723 N-Methylputrescine
C02726 N4-Phosphoagmatine
C02727 N6-Acetyl-L-lysine
C02728 N6-Methyl-L-lysine
C02730 2-Succinylbenzoate
C02734 Phenolicphosphate
C02739 Phosphoribosyl-ATP
C02741 Phosphoribosyl-AMP
C02744 Psychosinesulfate
C02752 Triacetatelactone
C02753 D-Xylono-1,4-lactone
C02763 enol-Phenylpyruvate
C02775 2,3-Dihydroxyindole
C02779 2-Dehydro-D-glucose
C02780 2,5-Didehydro-D-gluconate
C02787 2-Methylpropanamine
C02788 2-trans-Hexadecenal
C02798 3-Phosphonopyruvate
C02800 4,5-Dioxopentanoate
C02814 Benzene-1,2,4-triol
C02821 Cortisol21-acetate
C02822 Cortisol21-sulfate
C02827 D-Glucose6-sulfate
C02835 Imidazole-4-acetate
C02837 L-Lysine1,6-lactam
C02876 Propanoylphosphate
C02887 Sinapoylmalate
C02888 Sorbose1-phosphate
C02890 Tetrahydropalmatine
C02895 Xylitol5-phosphate
C02906 Dihydromyricetin
C02912 R-Propane-1,2-diol
C02914 S-2-O-Sulfolactate
C02916 S-Norlaudanosoline
C02917 S-Propane-1,2-diol
C02918 1-Methylnicotinamide
C02919 1-Sinapoyl-D-glucose
C02920 2'-Hydroxyformononetin
C02923 2,3-Dihydroxytoluene
C02926 2-Aminobutan-4-olide
C02927 2-Caffeoylisocitrate
C02930 2-Methyleneglutarate
C02934 3-Dehydrosphinganine
C02937 3-Indoleacetaldoxime
C02938 3-Indoleacetonitrile
C02939 3-Methylbutanoyl-CoA
C02944 3-cis-Dodecenoyl-CoA
C02946 4-Acetamidobutanoate
C02947 4-Coumaroylshikimate
C02948 4-Hydroxyhexan-3-one
C02949 4-Hydroxybenzoyl-CoA
C02954 6-Aminopenicillanate
C02964 D-Glucosyl-D-mannose
C02977 GDP-6-deoxy-D-talose
C02979 Glycerol2-phosphate
C02983 L-2-Methyltryptophan
C02985 L-Fucose1-phosphate
C02991 L-Rhamnono-1,4-lactone
C02993 L-Tyrosyl-L-arginine
C02995 Maltose6'-phosphate
C02997 N-Acetyl-L-histidine
C03002 N-Caffeoylputrescine
C03003 N-Glucosylnicotinate
C03004 N-Hydroxy-L-tyrosine
C03005 N-Methylanthranilate
C03012 Naphthalene-1,2-diol
C03015 O-Carbamoyl-L-serine
C03030 Uracil5-carboxylate
C03034 dTDP-D-galacturonate
C03044 R,R-Butane-2,3-diol
C03046 S,S-Butane-2,3-diol
C03047 1,4-Diguanidinobutane
C03052 2,3-Dihydrogossypetin
C03057 2-Carboxybenzaldehyde
C03058 2-Hydroxyglutaryl-CoA
C03060 
C03063 2-Oxohept-3-enedioate
C03064 3-Dehydro-L-threonate
C03065 3-Guanidinopropanoate
C03069 3-Methylcrotonyl-CoA
C03078 4-Guanidinobutanamide
C03079 4-Hydroxy-L-glutamate
C03082 4-Phospho-L-aspartate
C03087 5-Acetamidopentanoate
C03088 5-Hydroxymethyluracil
C03089 5-Methylthio-D-ribose
C03090 5-Phosphoribosylamine
C03091 5beta-Cholestan-3-one
C03097 Arylbeta-D-glucoside
C03107 D-Glucono-1,4-lactone
C03112 DeacetylcephalosporinC
C03115 Farnesyltriphosphate
C03117 GDP-6-deoxy-D-mannose
C03124 L-Aspartylhydroxamate
C03139 N-Amidino-L-aspartate
C03141 N-Benzoylanthranilate
C03145 N-Formyl-L-methionine
C03147 N-Malonylanthranilate
C03149 N-Phosphotaurocyamine
C03150 N-Ribosylnicotinamide
C03153 N5-Methyl-L-glutamine
C03160 2-Succinylbenzoyl-CoA
C03164 Phenanthrene-3,4-diol
C03166 Phosphoguanidinoacetate
C03167 Phosphonoacetaldehyde
C03170 Oxidizedtrypanothione
C03172 S-Methyl-L-methionine
C03174 S-Succinylglutathione
C03175 Shikimate3-phosphate
C03187 dTDP-6-deoxy-L-talose
C03190 +-Bornyl-diphosphate
C03194 R-1-Aminopropan-2-ol
C03198 S-4-Hydroxymandelate
C03203 1-Hydroxy-2-naphthoate
C03204 10-Formyldihydrofolate
C03210 2,2'-Iminodipropanoate
C03214 2-Amino-3-oxobutanoate
C03217 2-Hydroxy-3-oxoadipate
C03221 2-trans-Dodecenoyl-CoA
C03223 3,4-Dihydroxyphthalate
C03227 3-Hydroxy-L-kynurenine
C03230 3-Indoleglycolaldehyde
C03231 3-Methylglutaconyl-CoA
C03232 3-Phosphonooxypyruvate
C03233 4,5-Dihydroxyphthalate
C03238 5alpha-Cholestan-3-one
C03239 6-Amino-2-oxohexanoate
C03246 ADPribose2'-phosphate
C03248 Acetylenedicarboxylate
C03263 CoproporphyrinogenIII
C03267 beta-D-Fructose2-phosphate
C03269 D-galacto-Hexodialdose
C03273 5-Oxopentanoate
C03277 Imidazol-5-yl-pyruvate
C03283 L-2,4-Diaminobutanoate
C03284 L-3-Amino-isobutanoate
C03287 L-Glutamyl5-phosphate
C03288 
C03289 L-xylo-Hexulonolactone
C03290 L-threo-3-Phenylserine
C03291 L-Xylulose5-phosphate
C03293 N-Adenylylanthranilate
C03296 N2-Succinyl-L-arginine
C03319 dTDP-6-deoxy-L-mannose
C03329 S-Canadine
C03340 L-2,3-Dihydrodipicolinate
C03341 2-Amino-4-oxopentanoicacid
C03344 2-Methylacetoacetyl-CoA
C03345 2-Methylbut-2-enoyl-CoA
C03354 3-Methylthiopropanamine
C03360 4-Nitrophenylphosphate
C03373 Aminoimidazoleribotide
C03375 Bis3-aminopropylamine
C03383 D-Galactono-1,4-lactone
C03387 D-Glucurono-6,2-lactone
C03393 4-Phospho-D-erythronate
C03394 Erythrulose1-phosphate
C03406 N-L-Argininosuccinate
C03409 N-Formimino-L-aspartate
C03410 N-Glycoloyl-neuraminate
C03415 N2-Succinyl-L-ornithine
C03427 Prephytoenediphosphate
C03428 Presqualenediphosphate
C03431 S-Inosyl-L-homocysteine
C03440 cis-4-Hydroxy-D-proline
C03442 dTDP-L-dihydrostreptose
C03451 R-S-Lactoylglutathione
C03453 Z-5-Oxohex-2-enedioate
C03459 2-Hydroxy-3-oxosuccinate
C03460 2-Methylprop-2-enoyl-CoA
C03465 3-Methyl-2-oxopentanoate
C03467 3-Oxo-4-methylpentanoicacid
C03472 
C03479 5-Formyltetrahydrofolate
C03483 Adenosinetetraphosphate
C03486 CDP-N-methylethanolamine
C03492 D-4'-Phosphopantothenate
C03493 D-4-Hydroxyphenylglycine
C03495 Deoxy-5-methylcytidylate
C03496 
C03506 Indoleglycerolphosphate
C03508 L-2-Amino-3-oxobutanoicacid
C03515 Luteolin7-O-glucuronide
C03519 N-Acetyl-L-phenylalanine
C03537 S-Acetylthioethanolamine
C03539 S-Ribosyl-L-homocysteine
C03546 myo-Inositol4-phosphate
C03548 trans-2,3-Epoxysuccinate
C03557 2-Aminoethylphosphonate
C03561 R-3-Hydroxybutanoyl-CoA
C03564 1-Pyrroline-2-carboxylate
C03567 2'-Hydroxydihydrodaidzein
C03569 2,2',3-Trihydroxybiphenyl
C03574 2-Formylaminobenzaldehyde
C03582 3,4',5-Trihydroxystilbene
C03584 3-Uracil-1-yl-L-alanine
C03586 2-Oxo-2,3-dihydrofuran-5-acetate
C03588 4,5alpha-Dihydrocortisone
C03589 4-Hydroxy-2-oxopentanoate
C03590 4-Hydroxyphenylglyoxylate
C03593 
C03594 7alpha-Hydroxycholesterol
C03598 CDP-3,6-dideoxy-D-glucose
C03599 CDP-3,6-dideoxy-D-mannose
C03600 Carboxymethyloxysuccinate
C03614 Inosine5'-tetraphosphate
C03618 L-threo-3-Methylaspartate
C03623 N-Methyl-2-oxoglutaramate
C03640 Sphingosyl-phosphocholine
C03646 Bis-gamma-glutamylcystine
C03648 cis-3,4-Leucopelargonidin
C03652 2R,3S-2,3-Dimethylmalate
C03656 S-5-Amino-3-oxohexanoicacid
C03657 1,4-Dihydroxy-2-naphthoate
C03659 1-O-Methyl-myo-inositol
C03660 3-O-Methyl-myo-inositol
C03661 1F-beta-D-Fructosylsucrose
C03666 2-Carboxy-cis,cis-muconate
C03671 2-Pyrone-4,6-dicarboxylate
C03672 3-4-Hydroxyphenyllactate
C03676 3-Hydroxy-cis,cis-muconate
C03680 4-Imidazolone-5-propanoate
C03684 6-Pyruvoyltetrahydropterin
C03691 CMP-N-glycoloylneuraminate
C03703 L-5-Carboxymethylhydantoin
C03709 N-Adenylyl-L-phenylalanine
C03710 N-Benzyloxycarbonylglycine
C03712 N2,N5-Dibenzoyl-L-ornithine
C03716 Oxaloacetate4-methylester
C03722 Pyridine-2,3-dicarboxylate
C03733 UDP-alpha-D-galacto-1,4-furanose
C03734 alpha-D-Glutamylphosphate
C03736 alpha-D-Ribose5-phosphate
C03737 alpha-D-Xylose1-phosphate
C03738 gamma-L-Glutamyl-D-alanine
C03741 S-4-Amino-5-oxopentanoate
C03742 S-4-Hydroxymandelonitrile
C03750 2,6-Dioxo-6-phenylhexanoate
C03752 2-Amino-2-deoxy-D-gluconate
C03758 4-2-Aminoethyl-1,2-benzenediol
C03761 3-Hydroxy-3-methylglutarate
C03765 4-Hydroxyphenylacetaldehyde
C03766 4-Hydroxyphenylacetonitrile
C03771 5-Guanidino-2-oxopentanoate
C03775 7-Hydroxycholest-4-en-3-one
C03785 D-Tagatose1,6-bisphosphate
C03789 N,6-O-Disulfo-D-glucosamine
C03790 N-Carboxymethyl-D-alanine
C03794 N6-1,2-Dicarboxyethyl-AMP
C03806 Substitutedbeta-aminoacid
C03817 S-3-Imidazol-5-yllactate
C03824 2-Aminomuconatesemialdehyde
C03825 
C03826 2-Dehydro-3-deoxy-D-xylonate
C03838 5'-Phosphoribosylglycinamide
C03845 5alpha-Cholest-8-en-3beta-ol
C03848 6F-alpha-D-Galactosylsucrose
C03851 Adenosine5'-phosphoramidate
C03855 Cholesteryl-beta-D-glucoside
C03861 Dibenzo1,4dioxin-2,3-dione
C03871 L-2-Amino-6-oxoheptanedioate
C03872 L-Serine-phosphoethanolamine
C03883 
C03897 Quercetin3,3',7-trissulfate
C03898 Quercetin3,4',7-trissulfate
C03906 beta-L-Arabinose1-phosphate
C03910 24R,24'R-Fucosterolepoxide
C03912 S-1-Pyrroline-5-carboxylate
C03914 S-beta-Methylindolepyruvate
C03921 2-Dehydro-3-deoxy-D-glucarate
C03932 5-Dehydro-2-deoxy-D-gluconate
C03943 2R,4S-2,4-Diaminopentanoate
C03947 Glycerol1,2-cyclicphosphate
C03951 Luteolin7-O-beta-D-glucoside
C03955 N6-Acetyl-N6-hydroxy-L-lysine
C03961 erythro-3-Hydroxy-L-aspartate
C03964 R-3-4-Hydroxyphenyllactate
C03971 1F-alpha-D-Galactosylraffinose
C03972 2,3,4,5-Tetrahydrodipicolinate
C03978 
C03979 2-Dehydro-3-deoxy-L-rhamnonate
C03981 2-Hydroxyethylenedicarboxylate
C03986 3-Hydroxy-4-methylanthranilate
C03993 4-beta-D-Glucosyloxybenzoate
C03996 5'-O-beta-D-Glucosylpyridoxine
C03997 5-Hydroxymethyldeoxycytidylate
C04002 But-1-ene-1,2,4-tricarboxylate
C04006 1D-myo-Inositol3-phosphate
C04015 N-Acetyl-4-O-acetylneuraminate
C04016 N-Acetyl-7-O-acetylneuraminate
C04017 N-Acetyl-9-O-acetylneuraminate
C04020 N2-D-1-Carboxyethyl-L-lysine
C04024 Vitexin2''-O-beta-D-glucoside
C04030 2,3-Dihydroxybenzoyladenylate
C04032 
C04037 1-Phospho-alpha-D-galacturonate
C04039 2,3-Dihydroxy-3-methylbutanoate
C04041 
C04043 3,4-Dihydroxyphenylacetaldehyde
C04044 3-2,3-Dihydroxyphenylpropanoate
C04045 3-3,4-Dihydroxyphenylpyruvate
C04047 3-Hydroxy-2-methylpropanoyl-CoA
C04051 5-Amino-4-imidazolecarboxyamide
C04052 5-Carboxy-2-oxohept-3-enedioate
C04053 5-Dehydro-4-deoxy-D-glucuronate
C04062 D-myo-Inositol1,3-bisphosphate
C04063 D-myo-Inositol3,4-bisphosphate
C04076 L-2-Aminoadipate6-semialdehyde
C04079 N-R-Pantothenoyl-L-cysteine
C04089 UDP-4-dehydro-6-deoxy-D-glucose
C04091 cis-1,2-Dihydrobenzene-1,2-diol
C04092 delta1-Piperideine-2-carboxylate
C04101 1-O,6-O-Digalloyl-beta-D-glucose
C04105 2,5-Dihydro-5-oxofuran-2-acetate
C04112 3-Methyl-cis,cis-hexadienedioate
C04115 4-Carboxy-4-hydroxy-2-oxoadipate
C04118 5,8,13,13a-Tetrahydrocolumbamine
C04121 CMP-3-deoxy-D-manno-octulosonate
C04124 Indole-3-acetyl-beta-1-D-glucose
C04133 N-Acetyl-L-glutamate5-phosphate
C04137 N2-D-1-Carboxyethyl-L-arginine
C04138 Nalpha-gamma-L-Glutamylhistamine
C04148 alpha-N-Phenylacetyl-L-glutamine
C04164 trans-Cinnamoylbeta-D-glucoside
C04171 2,3-Dihydro-2,3-dihydroxybenzoate
C04181 3-Hydroxy-3-methyl-2-oxobutanoicacid
C04184 
C04186 5-Carboxymethyl-2-hydroxymuconate
C04187 5-Methyldeoxycytidinediphosphate
C04188 S-Methyl-5-thio-D-ribose1-phosphate
C04199 Isovitexin2''-O-beta-D-glucoside
C04204 N-2,3-Dihydroxybenzoyl-L-serine
C04210 N5-L-1-Carboxyethyl-L-ornithine
C04211 N6-Indol-3-ylacetyl-L-lysine
C04221 trans-1,2-Dihydrobenzene-1,2-diol
C04225 Z-But-2-ene-1,2,3-tricarboxylate
C04227 1-4-Hydroxyphenyl-2-aminoethanol
C04236 2S-2-Isopropyl-3-oxosuccinate
C04244 6-Lactoyl-5,6,7,8-tetrahydropterin
C04256 N-Acetyl-D-glucosamine1-phosphate
C04257 N-Acetyl-D-mannosamine6-phosphate
C04268 dTDP-4-amino-4,6-dideoxy-D-glucose
C04272 R-2,3-Dihydroxy-3-methylbutanoate
C04280 1-Guanidino-1-deoxy-scyllo-inositol
C04281 L-1-Pyrroline-3-hydroxy-5-carboxylate
C04282 1-Pyrroline-4-hydroxy-2-carboxylate
C04287 3,5/4-Trihydroxycyclohexa-1,2-dione
C04290 4-3-Methylbut-2-enyl-L-tryptophan
C04293 5,7,4'-Trihydroxy-3'-methoxyflavone
C04295 Androst-5-ene-3beta,17beta-diol
C04297 CDP-4-dehydro-3,6-dideoxy-D-glucose
C04299 D-myo-Inositol1,2-cyclicphosphate
C04302 N-5-Phospho-D-ribosylanthranilate
C04307 P1,P2-Bis5'-adenosyltriphosphate
C04314 cis-1,2-Dihydronaphthalene-1,2-diol
C04322 3,4-Dihydro-2H-Pyrrole-2-carboxylate
C04324 4-Carboxy-2-hydroxy-cis,cis-muconate
C04335 Nalpha-Benzyloxycarbonyl-L-leucine
C04348 3S-3-Carboxy-3-hydroxypropanoyl-CoA
C04349 4S-4,6-Dihydroxy-2,5-dioxohexanoate
C04352 R-4'-Phosphopantothenoyl-L-cysteine
C04359 1-Deoxy-D-altro-heptulose7-phosphate
C04366 3-2-Carboxyethenyl-cis,cis-muconate
C04368 3-Amino-3-4-hydroxyphenylpropanoate
C04376 5'-Phosphoribosyl-N-formylglycinamide
C04389 
C04390 N6-Acetyl-LL-2,6-diaminoheptanedioate
C04392 P1,P4-Bis5'-xanthosyltetraphosphate
C04405 2S,3S-3-Hydroxy-2-methylbutanoyl-CoA
C04409 2-Amino-3-carboxymuconatesemialdehyde
C04411 2R,3S-3-Isopropylmalate
C04415 4-O-beta-D-Glucosyl-4-hydroxycinnamate
C04416 5alpha-Ergosta-7,22-diene-3beta,5-diol
C04421 N-Succinyl-LL-2,6-diaminoheptanedioate
C04425 S-Adenosyl-4-methylthio-2-oxobutanoate
C04431 cis-4-Carboxymethylenebut-2-en-4-olide
C04437 1-5-Phosphoribosylimidazole-4-acetate
C04442 2-Dehydro-3-deoxy-6-phospho-D-gluconate
C04443 3',4',5,7-Tetrahydroxy-3-methoxyflavone
C04444 3',5-Dihydroxy-3,4',7-trimethoxyflavone
C04451 4-Carboxy-2-hydroxyhexa-2,4-dienedioate
C04454 5-Amino-6-5'-phosphoribitylaminouracil
C04456 6-Phospho-5-dehydro-2-deoxy-D-gluconate
C04462 N-Succinyl-2-L-amino-6-oxoheptanedioate
C04468 +-cis-3,4-Dihydrophenanthrene-3,4-diol
C04471 4S,5S-4,5-Dihydroxy-2,6-dioxohexanoate
C04477 1D-myo-Inositol1,3,4,6-tetrakisphosphate
C04478 3-Deoxy-D-manno-octulosonate8-phosphate
C04479 2-Hydroxy-6-oxonona-2,4-diene-1,9-dioate
C04480 3-Carboxy-2-hydroxymuconatesemialdehyde
C04484 4-Carboxy-2-hydroxymuconatesemialdehyde
C04494 Guanosine3'-diphosphate5'-triphosphate
C04498 N-4-Guanidinobutyl-4-hydroxycinnamide
C04501 N-Acetyl-alpha-D-glucosamine1-phosphate
C04514 1S,2S-1,2-Dihydronaphthalene-1,2-diol
C04518 17alpha,20alpha-Dihydroxypregn-4-en-3-one
C04520 1D-myo-Inositol3,4,5,6-tetrakisphosphate
C04524 2-Protocatechoylphloroglucinolcarboxylate
C04525 Fecosterol
C04529 3S,4S-3-Hydroxytetradecane-1,3,4-tricarboxylate
C04534 6-Phospho-beta-D-glucosyl-1,4-D-glucose
C04540 N4-Acetyl-beta-D-glucosaminylasparagine
C04544 gamma-L-Glutamyl-L-cysteinyl-beta-alanine
C04546 R-3-R-3-Hydroxybutanoyloxybutanoate
C04547 1,2-Bis4-hydroxy-3-methoxyphenylethylene
C04548 1-4-Hydroxyphenyl-2-methylaminoethanol
C04553 3-Carboxy-2,5-dihydro-5-oxofuran-2-acetate
C04554 3alpha,7alpha-Dihydroxy-5beta-cholestanate
C04555 3beta-Hydroxyandrost-5-en-17-one3-sulfate
C04556 4-Amino-2-methyl-5-phosphomethylpyrimidine
C04558 4-Carboxymethyl-3-methylbut-2-en-1,4-olide
C04559 4-Carboxymethyl-4-methylbut-2-en-1,4-olide
C04563 D-myo-Inositol1,2,4,5,6-pentakisphosphate
C04573 UDP-N-acetyl-2-amino-2-deoxy-D-glucuronate
C04574 di-trans,poly-cis-Undecaprenyldiphosphate
C04575 4R,5S-4,5,6-Trihydroxy-2,3-dioxohexanoate
C04579 Inositol1,2,3,4,5-pentakisphosphate
C04582 S-Methyl-5-thio-D-ribulose1-phosphate
C04584 6-Imino-5-oxocyclohexa-1,3-dienecarboxylate
C04592 Toluene-cis-dihydrodiol
C04593 2S,3R-3-Hydroxybutane-1,2,3-tricarboxylate
C04604 3-Hydroxy-2-methylpyridine-4,5-dicarboxylate
C04608 Apigenin7-O-beta-D-glucoside
C04631 UDP-N-acetyl-3-1-carboxyvinyl-D-glucosamine
C04634 1,6-Dihydroxycyclohexa-2,4-diene-1-carboxylate
C04640 2-Formamido-N1-5'-phosphoribosylacetamidine
C04641 2-alpha-D-Galactosyl-sn-glycerol3-phosphate
C04642 2-Hydroxy-5-carboxymethylmuconatesemialdehyde
C04644 3alpha,7alpha-Dihydroxy-5beta-cholestanoyl-CoA
C04655 2S,3S-2-Hydroxytridecane-1,2,3-tricarboxylate
C04666 D-erythro-1-Imidazol-4-ylglycerol3-phosphate
C04674 3-D-Glucuronosyl-N2,6-disulfo-beta-D-glucosamine
C04677 1-5'-Phosphoribosyl-5-amino-4-imidazolecarboxamide
C04691 2-Dehydro-3-deoxy-D-arabino-heptonate7-phosphate
C04700 UDP-N-acetylmuramoyl-L-alanyl-D-glutamyl-L-lysine
C04702 UDPMurAcoyl-L-Ala-D-gamma-Glu-L-Lys-D-Ala-D-Ala
C04703 alpha-D-Galactosyl-1,1'-sn-glycerol3-phosphate
C04712 7-5-Carboxyl-5-oxopentanylaminocephalosporinate
C04713 N6-delta2-Isopentenyl-adenosine5'-monophosphate
C04722 3alpha,7alpha,12alpha-Trihydroxy-5beta-cholestanoate
C04733 4-4-Deoxy-beta-D-gluc-4-enuronosyl-D-galacturonate
C04734 1-5'-Phosphoribosyl-5-formamido-4-imidazolecarboxamide
C04739 UDP-N-acetyl-6-D-galactose-1-phospho-D-glucosamine
C04751 1-5-Phospho-D-ribosyl-5-amino-4-imidazolecarboxylate
C04752 2-Methyl-4-amino-5-hydroxymethylpyrimidinediphosphate
C04760 3alpha,7alpha,12alpha-Trihydroxy-5beta-cholestanoyl-CoA
C04783 cis-4,5-Dihydroxycyclohexa-16,2-diene-1,2-dicarboxylate
C04796 4-L-Alanin-3-yl-2-hydroxy-cis,cis-muconate6-semialdehyde
C04797 5-L-Alanin-3-yl-2-hydroxy-cis,cis-muconate6-semialdehyde
C04807 2-Amino-7,8-dihydro-4-hydroxy-6-diphosphooxymethylpteridine
C04823 1-5'-Phosphoribosyl-5-amino-4-N-succinocarboxamide-imidazole
C04826 5-3-Carboxy-3-oxopropenyl-4,6-dihydroxypyridine-2-carboxylate
C04846 UDP-N-acetylmuramoyl-L-alanyl-D-glutamyl-L-lysyl-D-alanyl-D-alanine
C04847 alpha-D-Galactosyl-1,3-beta-D-galactosyl-1,4-N-acetyl-D-glucosamine
C04856 6S-6-beta-Hydroxy-1,4,5,6-tetrahydronicotinamide-adeninedinucleotide
C04858 Apigenin7-O-beta-D-apiosyl-1->2-beta-D-glucoside
C04874 2-Amino-4-hydroxy-6-D-erythro-1,2,3-trihydroxypropyl-7,8-dihydropteridine
C04877 UDP-N-acetylmuramoyl-L-alanyl-D-gamma-glutamyl-meso-2,6-diaminopimelate
C04882 UDP-N-acetylmuramoyl-L-alanyl-D-glutamyl-6-carboxy-L-lysyl-D-alanyl-D-alanine
C04886 alpha-N-Acetylneuraminyl-2,6-beta-D-galactosyl-1,4-N-acetyl-beta-D-glucosamine
C04895 2-Amino-4-hydroxy-6-erythro-1,2,3-trihydroxypropyldihydropteridinetriphosphate
C04896 5-5-Phospho-D-ribosylaminoformimino-1-5-phosphoribosyl-imidazole-4-carboxamide
C04900 Luteolin7-O-beta-D-glucuronosyl-1->2-beta-D-glucuronide-4'-O-beta-D-glucuronide
C04916 N-5'-Phospho-D-1'-ribulosylformimino-5-amino-1-5''-phospho-D-ribosyl-4-imidazolecarboxamide
C05005 Glycolipid
C05100 3-Ureidoisobutyrate
C05108 14-Demethyllanosterol
C05109 24,25-Dihydrolanosterol
C05110 4alpha-Methylcholesta-8-en-3beta-ol
C05111 Methostenol
C05114 Mucopolysaccharide
C05116 3-Hydroxybutanoyl-CoA
C05127 N-Methylhistamine
C05130 Imidazole-4-acetaldehyde
C05131 1-Ribosylimidazole-4-acetate
C05133 4-Imidazolone-5-acetate
C05134 
C05135 4-beta-Acetylaminoethylimidazole
C05138 17alpha-Hydroxypregnenolone
C05139 16alpha-Hydroxydehydroepiandrosterone
C05140 16alpha-Hydroxyandrost-4-ene-3,17-dione
C05141 Estriol
C05143 Dhurrin
C05145 3-Aminoisobutanoate
C05158 trans-beta-D-Glucosyl-2-hydroxycinnamate
C05161 2,5-Diaminohexanoate
C05165 2-Amino-5-oxocyclohex-1-enecarbonyl-CoA
C05174 S-Cheilanthifoline
C05175 6,7,12b,13e-Tetrahydro-4H-bis1,3benzodioxolo5,6-a:4',5'-gquinolizine
C05176 S-N-Methylcoclaurine
C05182 
C05195 3-Hydroxybenzoyl-CoA
C05198 5'-Deoxyadenosine
C05202 3'-Hydroxy-N-methyl-S-coclaurine
C05231 L-3-Aminobutyryl-CoA
C05235 Hydroxyacetone
C05239 5-Aminoimidazole
C05258 S-3-Hydroxyhexadecanoyl-CoA
C05259 3-Oxopalmitoyl-CoA
C05260 S-3-Hydroxytetradecanoyl-CoA
C05261 3-Oxotetradecanoyl-CoA
C05262 S-3-Hydroxydodecanoyl-CoA
C05263 3-Oxododecanoyl-CoA
C05264 S-Hydroxydecanoyl-CoA
C05265 3-Oxodecanoyl-CoA
C05266 S-Hydroxyoctanoyl-CoA
C05267 3-Oxooctanoyl-CoA
C05268 S-Hydroxyhexanoyl-CoA
C05269 3-Oxohexanoyl-CoA
C05270 Hexanoyl-CoA
C05271 trans-Hex-2-enoyl-CoA
C05272 trans-Hexadec-2-enoyl-CoA
C05273 trans-Tetradec-2-enoyl-CoA
C05274 Decanoyl-CoA
C05275 trans-Dec-2-enoyl-CoA
C05276 trans-Oct-2-enoyl-CoA
C05281 5-Methylbarbiturate
C05290 19-Hydroxyandrost-4-ene-3,17-dione
C05294 19-Hydroxytestosterone
C05295 19-Oxotestosterone
C05297 19-Oxoandrost-4-ene-3,17-dione
C05298 2-Hydroxyestrone
C05299 2-Methoxyestrone
C05300 16alpha-Hydroxyestrone
C05301 2-Hydroxyestradiol-17beta
C05302 2-Methoxyestradiol-17beta
C05309 Semiquinone
C05315 Palmatine
C05324 Nicotianamine
C05330 Homocysteine
C05332 Phenethylamine
C05338 4-Hydroxyphenylacetyl-CoA
C05340 beta-Alanyl-L-arginine
C05341 beta-Alanyl-L-lysine
C05343 R-4-Hydroxymandelate
C05345 beta-D-Fructose6-phosphate
C05350 2-Hydroxy-3-4-hydroxyphenylpropenoate
C05359 e-
C05360 Diimine
C05361 Hydrazine
C05364 4-Carboxy-2-oxo-3-hexenedioate
C05375 2-Hydroxy-2-hydropyrone-4,6-dicarboxylate
C05376 BiochaninA-beta-D-glucoside
C05378 beta-D-Fructose1,6-bisphosphate
C05379 Oxalosuccinate
C05380 Nicotinurate
C05382 D-Sedoheptulose7-phosphate
C05383 Aminosugars
C05384 
C05385 D-Glucuronate1-phosphate
C05396 Lactose6-phosphate
C05399 Melibiitol
C05400 Epimelibiose
C05401 3-beta-D-Galactosyl-sn-glycerol
C05402 Melibiose
C05404 D-Galalpha1->6D-Galalpha1->6D-Glucose
C05405 L-Arabinono-1,5-lactone
C05406 4S-5-Hydroxy-2,4-dioxopentanoate
C05411 L-Xylonate
C05412 L-Lyxonate
C05418 Cholesterol-5beta,6beta-epoxide
C05419 Cholesterol-5alpha,6beta-epoxide
C05421 15-cis-Phytoene
C05422 L-Dehydroascorbate
C05425 3beta,5alpha,6beta-Cholestanetriol
C05427 Phytyldiphosphate
C05437 Zymosterol
C05439 5alpha-Cholesta-7,24-dien-3beta-ol
C05440 Ergosta-5,7,22,2428-tetraen-3beta-ol
C05441 VitaminD2
C05442 Stigmasterol
C05443 VitaminD3
C05444 3alpha,7alpha,26-Trihydroxy-5beta-cholestane
C05445 3alpha,7alpha-Dihydroxy-5beta-cholestan-26-al
C05446 3alpha,7alpha,12alpha,26-Tetrahydroxy-5beta-cholestane
C05451 7alpha-Hydroxy-5beta-cholestan-3-one
C05452 3alpha,7alpha-Dihydroxy-5beta-cholestane
C05453 7alpha,12alpha-Dihydroxy-5beta-cholestan-3-one
C05454 3alpha,7alpha,12alpha-Trihydroxy-5beta-cholestane
C05455 7alpha-Hydroxycholest-4-en-3-one
C05457 7alpha,12alpha-Dihydroxycholest-4-en-3-one
C05458 7alpha,12alpha-Dihydroxy-5alpha-cholestan-3-one
C05469 17alpha,21-Dihydroxy-5beta-pregnane-3,11,20-trione
C05470 Urocortisone
C05471 11beta,17alpha,21-Trihydroxy-5beta-pregnane-3,20-dione
C05472 Urocortisol
C05481 Cortolone
C05482 Cortol
C05487 17alpha,21-Dihydroxypregnenolone
C05488 11-Deoxycortisol
C05489 11beta,17alpha,21-Trihydroxypregnenolone
C05497 21-Deoxycortisol
C05499 17alpha,20alpha-Dihydroxycholesterol
C05500 20alpha-Hydroxycholesterol
C05501 20alpha,22beta-Dihydroxycholesterol
C05502 22beta-Hydroxycholesterol
C05503 Estradiol-17beta3-glucuronide
C05504 16-Glucuronide-estriol
C05512 Deoxyinosine
C05513 Urate-3-ribonucleoside
C05515 5-Ureido-4-imidazolecarboxylate
C05516 5-Amino-4-imidazolecarboxylate
C05519 L-Allothreonine
C05520 2-Amino-3-oxoadipate
C05524 Aminoacyl-L-methionine
C05526 S-Glutathionyl-L-cysteine
C05527 3-Sulfinylpyruvate
C05528 3-Sulfopyruvate
C05529 H2S2O3
C05532 SO2
C05533 Oxaloglutarate
C05539 N-Acetyl-L-2-amino-6-oxopimelate
C05548 6-Acetamido-2-oxohexanoate
C05551 PenicillinG
C05552 N6-D-Biotinyl-L-lysine
C05556 deltaL-2-Aminoadipyl-L-cysteinyl-D-valine
C05557 IsopenicillinN
C05560 L-2-Aminoadipateadenylate
C05565 Hydantoin-5-propionate
C05568 Imidazolelactate
C05569 5'-Phospho-D-1-ribulosylformimine
C05572 4-Oxoglutaramate
C05573 Formylisoglutamate
C05574 Isoglutamate
C05576 3,4-Dihydroxyphenylethyleneglycol
C05577 3,4-Dihydroxymandelaldehyde
C05580 3,4-Dihydroxymandelate
C05581 3-Methoxy-4-hydroxyphenylacetaldehyde
C05582 Homovanillate
C05583 3-Methoxy-4-hydroxyphenylglycolaldehyde
C05584 3-Methoxy-4-hydroxymandelate
C05585 Gentisatealdehyde
C05587 3-Methoxytyramine
C05588 L-Metanephrine
C05589 L-Normetanephrine
C05593 3-Hydroxyphenylacetate
C05594 3-Methoxy-4-hydroxyphenylethyleneglycol
C05595 4-Hydroxyphenylacetylglutamicacid
C05596 4-Hydroxyphenylacetylglycine
C05598 Phenylacetylglycine
C05600 2-Hydroxyhepta-2,4-dienedioate
C05601 4-Hydroxy-2-oxo-heptanedioate
C05602 4-Hydroxyphenylacetaldoxime
C05607 Phenyllactate
C05608 4-Hydroxycinnamylaldehyde
C05610 Sinapoylaldehyde
C05615 Lignin
C05616 3-O-Methylgallate
C05619 5-Hydroxyferulate
C05620 N-Acetyl-D-phenylalanine
C05622 Malonylapiin
C05623 Quercetin3-O-glucoside
C05625 Rutin
C05627 4-Hydroxystyrene
C05629 Phenylpropanoate
C05631 Eriodictyol
C05634 5-Hydroxyindoleacetaldehyde
C05635 5-Hydroxyindoleacetate
C05636 3-Hydroxykynurenamine
C05637 4,8-Dihydroxyquinoline
C05638 5-Hydroxykynurenamine
C05639 4,6-Dihydroxyquinoline
C05640 Cinnavalininate
C05641 5-3'-Carboxy-3'-oxopropenyl-4,6-dihydroxypicolinate
C05642 Formyl-N-acetyl-5-methoxykynurenamine
C05644 3-Methylindolepyruvate
C05645 4-2-Amino-3-hydroxyphenyl-2,4-dioxobutanoate
C05646 5-Hydroxyindolepyruvate
C05647 Formyl-5-hydroxykynurenamine
C05648 5-Hydroxy-N-formylkynurenine
C05651 5-Hydroxykynurenine
C05653 Formylanthranilate
C05654 5-2'-Formylethyl-4,6-dihydroxypicolinate
C05655 5-2'-Carboxyethyl-4,6-dihydroxypicolinate
C05656 5-3'-Carboxy-3'-oxopropyl-4,6-dihydroxypicolinate
C05657 6-Hydroxyindolelactate
C05658 Indoxyl
C05660 5-Methoxyindoleacetate
C05662 Homoisocitrate
C05665 beta-Aminopropionaldehyde
C05668 3-Hydroxypropionyl-CoA
C05670 beta-Aminopropionitrile
C05672 2-Amino-3-phosphonopropanoate
C05673 CMP-2-aminoethylphosphonate
C05682 Phosphonoacetate
C05711 gamma-Glutamyl-beta-cyanoalanine
C05714 alpha-Aminopropiononitrile
C05715 gamma-Amino-gamma-cyanobutanoate
C05717 alpha-Amino-gamma-cyanobutanoate
C05730 Glutathionylspermidine
C05765 L-Glutamyl1-phosphate
C05766 UroporphyrinogenI
C05768 CoproporphyrinogenI
C05772 Precorrin3A
C05778 Sirohydrochlorin
C05817 2-Succinyl-6-hydroxy-2,4-cyclohexadiene-1-carboxylate
C05820 L-Seryladenylate
C05822 3'-CMP
C05823 3-Mercaptolactate
C05824 S-Sulfo-L-cysteine
C05825 2-Amino-5-oxohexanoate
C05827 Methylimidazoleacetaldehyde
C05828 Methylimidazoleaceticacid
C05829 N-Carbamyl-L-glutamate
C05834 3-Methyldioxyindole
C05835 2-Formaminobenzoylacetate
C05837 Glucobrassicin
C05838 cis-2-Hydroxycinnamate
C05839 cis-beta-D-Glucosyl-2-hydroxycinnamate
C05840 Iminoaspartate
C05841 NicotinateD-ribonucleoside
C05851 Coumarin
C05852 2-Hydroxyphenylacetate
C05853 Phenylethylalcohol
C05854 4-Carboxy-2-oxo-4-pentanoate
C05855 4-Hydroxycinnamylalcohol4-D-glucoside
C05892 UDP-N-acetylmuramoyl-L-alanyl-gamma-D-glutamyl-L-lysine
C05902 3-Methoxyapigenin
C05903 Kaempferol
C05904 Pelargonidin
C05905 Cyanidin
C05906 Leucocyanidin
C05907 Luteoforol
C05908 Delphinidin
C05909 Leucodelphinidin
C05911 Pentahydroxyflavanone
C05921 Biotinyl-5'-AMP
C05922 Formamidopyrimidinenucleosidetriphosphate
C05923 2,5-Diaminopyrimidinenucleosidetriphosphate
C05925 Dihydroneopterinphosphate
C05928 10-FormyltetrahydrofolylL-glutamate
C05931 N-Succinyl-L-glutamate
C05932 N-Succinyl-L-glutamate5-semialdehyde
C05933 N-omega-Hydroxyarginine
C05935 2-Oxoarginine
C05936 N4-Acetylaminobutanal
C05938 L-4-Hydroxyglutamatesemialdehyde
C05939 Linatine
C05941 2-Oxo-4-hydroxy-5-aminovalerate
C05942 Pyrrole-2-carboxylate
C05945 L-Argininephosphate
C05946 D-4-Hydroxy-2-oxoglutarate
C05947 L-erythro-4-Hydroxyglutamate
C05979 Propane-1-ol
C05983 Propinoladenylate
C05984 2-Hydroxybutanoicacid
C05985 2-Propyn-1-al
C05986 2-Propyn-1-ol
C05989 3-Oxopropionyl-CoA
C05993 Acetyladenylate
C05996 Branchedchainfattyacid
C05998 3-Hydroxyisovaleryl-CoA
C05999 Lactaldehyde
C06000 S-3-Hydroxyisobutyryl-CoA
C06001 S-3-Hydroxyisobutyrate
C06002 S-Methylmalonatesemialdehyde
C06004 R-3-Methyl-2-oxobutanoate
C06005 S-3-Hydroxy-3-methyl-2-oxopentanoate
C06006 S-2-Aceto-2-hydroxybutanoate
C06007 R-2,3-Dihydroxy-3-methylpentanoate
C06008 3R-3-Methyl-2-oxopentanoicacid
C06010 S-2-Acetolactate
C06011 Benzenaminesulfate
C06016 Pentosans
C06017 dTDP-D-glucuronate
C06018 dTDP-4-acetamido-4,6-dideoxy-D-glucose
C06019 D-arabino-3-Hexulose6-phosphate
C06027 L-erythro-3-Methylmalyl-CoA
C06028 Mesaconyl-CoA
C06029 L-threo-3-Methylmalate
C06030 Methyloxaloacetate
C06031 D-threo-3-Methylmalate
C06032 D-erythro-3-Methylmalate
C06033 Parapyruvate
C06034 4-Hydroxy-4-methylglutamate
C06035 4-Methylene-2-oxoglutarate
C06044 4-Hydroxyphenylethanol
C06045 3-Methoxy-4-hydroxyphenylacetate
C06046 Salidroside
C06047 Stizolobate
C06048 Stizolobinate
C06050 2-Methyl-3-hydroxy-5-formylpyridine-4-carboxylate
C06051 Isopyridoxal
C06054 2-Oxo-3-hydroxy-4-phosphobutanoate
C06055 O-Phospho-4-hydroxy-L-threonine
C06056 4-Hydroxy-L-threonine
C06057 3-Aminopropane-1,2-diol
C06059 Cyclicamidines
C06074 Myrcene
C06075 Terpinolene
C06076 Comphene
C06077 Pinene
C06083 Tetrahymanol
C06084 Hopanoid
C06085 Triterpenoid
C06086 Pimaradiene
C06089 ent-Copalyldiphosphate
C06090 ent-Kaurene
C06099 +-Limonene
C06111 Nerolidyldiphosphate
C06114 gamma-Glutamyl-beta-aminopropiononitrile
C06118 4-4-Deoxy-alpha-D-gluc-4-enuronosyl-D-galacturonate
C06121 3-Ketosphingosine
C06123 Hexadecenal
C06124 Sphingosine1-phosphate
C06142 1-Butanol
C06144 3-Butynoate
C06145 3-Butyn-1-al
C06146 3-Butyn-1-ol
C06148 2,5-Diamino-6-5'-triphosphoryl-3',4'-trihydroxy-2'-oxopentyl-amino-4-oxopyrimidine
C06149 6-3'-Triphosphoryl-1'-methylglyceryl-7-methyl-7,8-dihydrobiopterin
C06156 alpha-D-Glucosamine1-phosphate
C06159 2-Dehydro-3-deoxy-D-fuconate
C06160 S-Norcoclaurine
C06161 S-Coclaurine
C06163 S-cis-N-methylstylopine
C06178 1-Methylpyrrolinium
C06180 Anabasine
C06181 Piperideine
C06182 Pelletierine
C06183 Anapheline
C06186 Arbutin
C06187 Arbutin6-phosphate
C06189 Cyclic2,3-bisphospho-D-glycerate
C06192 ADP-mannose
C06193 Guanosine3'-phosphate
C06194 2',3'-CyclicGMP
C06195 Imidazolone
C06197 P1,P3-Bis5'-adenosyltriphosphate
C06198 P1,P4-Bis5'-uridyltetraphosphate
C06199 Hordenine
C06201 2,4-Dihydroxyhept-2-enedioate
C06202 Salicylaldehyde
C06203 trans-O-Hydroxybenzylidenepyruvate
C06204 2-Hydroxychromene-2-carboxylate
C06206 Benzoylphosphate
C06210 2-Hydroxy-6-keto-2,4-heptadienoate
C06212 N-Methylserotonin
C06213 N-Methyltryptamine
C06216 Celloheptaose
C06217 Cellohexaose
C06218 Cellopentaose
C06219 Cellotriose
C06222 Sedoheptulose1-phosphate
C06224 3,4-Dihydroxystyrene
C06234 4-Methyl-L-glutamate
C06237 
C06238 L-Arabinose1-phosphate
C06240 UDP-N-acetyl-D-mannosaminouronate
C06241 N-Acetylneuraminate9-phosphate
C06244 Acetamide
C06245 Phylloquinol
C06307 --beta-Pinene
C06308 --alpha-Pinene
C06311 Galactitol1-phosphate
C06312 L-Tagatose6-phosphate
C06313 Biopterin
C06316 D-erythro-Ascorbate
C06317 4-Hydroxy-3-methoxy-benzenemethanol
C06318 3S,4R-3,4-Dihydroxycyclohexa-1,5-diene-1,4-dicarboxylate
C06321 1,6-Dihydroxy-cis-2,4-cyclohexadiene-1-carboxylicacid
C06322 S-1,5-Cyclohexadiene-1-carboxylatecoenzymeA
C06330 Quinoline-3,4-diol
C06335 4-Aminobenzenesulfonate
C06337 Terephthalate
C06343 Quinolin-4-ol
C06352 4-O-Methyl-myo-inositol
C06353 6-O-Methyl-myo-inositol
C06355 2,3',4,6-Tetrahydroxybenzophenone
C06356 2,4,6-Trihydroxybenzophenone
C06358 Methylcinnamate
C06359 Ethylcinnamate
C06360 Propylcinnamate
C06366 Homospermidine
C06372 Lacto-N-biose
C06393 2,3-Diaminopropanoate
C06394 +-delta-Cadinene
C06397 ADP-D-glycero-D-manno-heptose
C06398 ADP-L-glycero-D-manno-heptose
C06430 D-Galacturonolactone
C06432 UDP-N-acetylmuramoyl-L-alanyl-D-glutamyl-L-lysyl-D-alanine
C06433 5'-Benzoylphosphoadenosine
C06434 
C06435 5'-Butyrylphosphoinosine
C06440 2-Dehydro-D-glucono-1,5-lactone
C06441 L-Xylulose1-phosphate
C06455 Hydroxymethylphosphonate
C06517 S-6-O-Methylnorlaudanosoline
C06518 S-Nororientaline
C06519 S-3'-Hydroxycoclaurine
C06520 S-Norreticuline
C06547 Ethylene
C06548 Ethyleneoxide
C06554 Cyanuricacid
C06555 Biuret
C06561 Isosalipurpol
C06562 +-Catechin
C06563 Genistein
C06564 PenicillinN
C06565 DeacetoxycephalosporinC
C06566 CephamycinC
C06568 O-Carbamoyl-deacetylcephalosporinC
C06569 7a-Hydroxy-o-carbamoyl-deacetylcephalosporinC
C06588 Biphenyl
C06589 cis-2,3-Dihydro-2,3-dihydroxybiphenyl
C06603 cis,trans-4-Hydroxymuconicsemialdehyde
C06617 dTDP-3-oxo-6-deoxy-alpha-D-glucose
C06620 dTDP-3,4-dioxo-2,6-dideoxy-D-glucose
C06621 dTDP-4-oxo-2,6-dideoxy-alpha-D-glucose
C06622 dTDP-4-oxo-2,6-dideoxy-L-glucose
C06623 dTDP-4-oxo-3-methyl-2,6-dideoxy-beta-L-glucose
C06625 Malonamoyl-CoA
C06631 dTDP-beta-L-mycarose
C06672 Vanillate
C06673 4-Carboxy-4'-sulfoazobenzene
C06674 4-Sulfocatechol
C06675 3-Sulfomuconate
C06676 4-Sulfolactone
C06677 Toluene-4-sulfonate
C06678 4-Sulfobenzylalcohol
C06679 4-Sulfobenzaldehyde
C06680 4-Hydroxyphthalate
C06701 Phosphonate
C06711 Fluoren-9-ol
C06712 Fluoren-9-one
C06714 3-Hydroxypimeloyl-CoA
C06715 3-Oxopimeloyl-CoA
C06720 1,6-Dihydroxy-5-methylcyclohexa-2,4-dienecarboxylate
C06723 6-Carboxyhex-2-enoyl-CoA
C06727 cis-1,2-Dihydro-3-ethylcatechol
C06728 3-Ethylcatechol
C06729 cis-1,2-Dihydroxy-4-methylcyclohexa-3,5-diene-1-carboxylate
C06730 4-Methylcatechol
C06731 1,2-Dihydroxy-6-methylcyclohexa-3,5-dienecarboxylate
C06732 alpha,beta-Didehydrotryptophan
C06735 Aminoacetaldehyde
C06736 E-11-Tetradecenoyl-CoA
C06737 Z-11-Tetradecenoyl-CoA
C06749 6-Hydroxycyclohex-1-enecarbonyl-CoA
C06756 p-Xylene
C06757 4-Methylbenzylalcohol
C06758 p-Tolualdehyde
C06760 2-Hydroxy-5-methyl-cis,cis-muconicsemialdehyde
C06761 4E-2-Oxohexenoicacid
C06762 4-Hydroxy-2-oxohexanoicacid
C06771 Triethanolamine
C06772 Diethanolamine
C06813 Nitrobenzene
C06876 Nitrosobenzene
C06891 D-2,3-Diketo4-deoxy-epi-inositol
C06892 2-Deoxy-5-keto-D-gluconicacid
C06893 2-Deoxy-5-keto-D-gluconicacid6-phosphate
C06986 Spirodilactone
C07024 3'-Keto-3'-deoxy-ATP
C07025 3'-Keto-3'-deoxy-AMP
C07083 Styrene
C07084 Styrenecis-glycol
C07085 3-Vinylcatechol
C07086 Phenylaceticacid
C07087 2-Hydroxy-6-oxoocta-2,4,7-trienoate
C07103 2-Hydroxy-1,4-benzoquinone
C07111 Ethylbenzene
C07112 1-Phenylethanol
C07113 Acetophenone
C07114 Benzoylacetate
C07118 Benzoylacetyl-CoA
C07123 2-Hydroxy-6-oxo-octa-2,4-dienoate
C07189 2-Hydroxyacetophenone
C07208 m-Xylene
C07209 3-Methylbenzaldehyde
C07211 m-Methylbenzoate
C07212 o-Xylene
C07213 2-Methylbenzylalcohol
C07214 2-Methylbenzaldehyde
C07215 o-Toluate
C07216 3-Methylbenzylalcohol
C07271 Limonene-1,2-epoxide
C07272 Maleimide
C07276 Limonene-1,2-diol
C07277 dTDP-D-fucose
C07301 R-Mandelamide
C07303 4-Hydroxy-3-methoxyphenyl-beta-hydroxypropionyl-CoA
C07305 ProductsofATPbreakdown
C07331 Carbonylsulfide
C07335 2-Amino-3-oxo-4-phosphonooxybutyrate
C07350 3-Methyl-1-2,4,6-trihydroxyphenylbutan-1-one
C07478 2-Hydroxy-5-methyl-cis,cis-muconate
C07479 2-Oxo-5-methyl-cis-muconate
C07715 Fluorene
C07717 3,4-Dihydroxyfluorene
C07718 2-Hydroxy-4-1-oxo-1,3-dihydro-2H-inden-2-ylidene-but-2-enoicacid
C07719 2-Formyl-1-indanone
C07720 3-Hydroxy-1-indanone
C07721 +-3S,4R-cis-3,4-Dihydroxy-3,4-dihydrofluorene
C07722 3,4-Dihydroxy-3,4-dihydro-9-fluorenone
C07723 4-Hydroxy-9-fluorenone
C07724 1,2-Dihydroxyfluorene
C07725 2-Hydroxy-4-2-oxo-1,3-dihydro-2H-inden-1-ylidenebut-2-enoicacid
C07726 1-Formyl-2-indanone
C07727 2-Indanone
C07728 3-Isochromanone
C07729 Dibenzofuran
C07731 2-Hydroxy-6-oxo-6-2-hydroxyphenyl-hexa-2,4-dienoate
C07732 Dibenzo-p-dioxin
C07733 2,2',3-Trihydroxydiphenylether
C07734 2-Hydroxy-6-oxo-6-2-hydroxyphenoxy-hexa-2,4-dienoate
C07836 D-glycero-D-manno-Heptose7-phosphate
C07838 D-glycero-D-manno-Heptose1-phosphate
C08060 Carbazole
C08061 2'-Aminobiphenyl-2,3-diol
C08062 2-Hydroxy-6-oxo-2'-aminophenyl-hexa-2,4-dienoate
C08063 1,4-Cyclohexanedione
C08357 Estradiol-17beta3-sulfate
C08358 2-Methoxyestrone3-sulfate
C08359 2-Methoxyestradiol-17beta3-sulfate
C08481 Indican
C08604 Cyanidin3-O-glucoside
C08615 alpha-Amyrin
C08616 beta-Amyrin
C08620 Cyanidin3-O-rutinoside
C08628 Lupeol
C08639 Cyanin
C08650 Isoliquiritigenin
C08980 SoyasapogenolB
C09099 Naringenin7-O-beta-D-glucoside
C09126 Genistein7-O-beta-D-glucoside
C09306 Sulfurdioxide
C09320 Afzelechin
C09332 Tetrahydrofolyl-Glu2
C09727 --Epicatechin
C09756 Homoeriodictyol
C09762 Liquiritigenin
C09789 Naringin
C09809 Cyclohex-2,5-diene-1-carboxyl-CoA
C09810 Cyclohex-1,4-diene-1-carboxyl-CoA
C09811 Cyclohex-1-ene-1-carboxyl-CoA
C09812 2-Hydroxycyclohexane-1-carboxyl-CoA
C09813 2-Ketocyclohexane-1-carboxyl-CoA
C09814 Benzonitrile
C09815 Benzamide
C09816 Benzylsuccinate
C09817 Benzylsuccinyl-CoA
C09818 E-Phenylitaconyl-CoA
C09819 Hydroxymethylphenylsuccinyl-CoA
C09820 Benzoylsuccinyl-CoA
C09821 6-Ketoxycyclohex-1-ene-1-carboxyl-CoA
C09824 2,6-Dihydroxycyclohexane-1-carboxyl-CoA
C09825 6-Oxo-2-hydroxycyclohexane-1-carboxyl-CoA
C10020 Apigenin7-6''-malonylglucoside
C10098 Kaempferide
C10107 Myricetin
C10175 Quercetin3-2G-xylosylrutinoside
C10192 Tricetin
C10208 Daidzein
C10419 Ferreirin
C10517 2-beta-D-Glucosyl-sn-glycerol3-phosphate
C10521 Prunetin
C10700 4'-Hydroxyacetophenone
C10945 Caffeicaldehyde
C10974 4-Methylaminobutanal
C11038 2'-Deoxy-5-hydroxymethylcytidine-5'-diphosphate
C11039 2'-Deoxy-5-hydroxymethylcytidine-5'-triphosphate
C11062 4-Hydroxybutyryl-CoA
C11131 2-Methoxy-estradiol-17beta3-glucuronide
C11132 2-Methoxyestrone3-glucuronide
C11133 Estroneglucuronide
C11134 Testosteroneglucuronide
C11140 
C11174 1-Diphosinositolpentakisphosphate
C11205 Hexadimethrinebromide
C11348 S-1-Phenylethanol
C11354 2-Hydroxy-cis-hex-2,4-dienoate
C11355 4-Amino-4-deoxychorismate
C11356 trans,trans,cis-Geranylgeranyldiphosphate
C11383 +-S-Carvone
C11395 4R,6R-cis-Carveol
C11402 4R,7R-4-Isopropenyl-7-methyl-2-oxo-oxepanone
C11404 3R-6-Hydroxy-3-isopropenyl-heptanoate
C11405 3R-3-Isopropenyl-6-oxoheptanoate
C11408 4S,6S-cis-Carveol
C11409 +-trans-Carveol
C11410 1R,2S,4S-Neoiso-dihydrocarveol
C11411 1R,2R,4S-Iso-dihydrocarveol
C11412 1R,4S-Iso-dihydrocarvone
C11413 1S,2S,4S-Dihydrocarveol
C11415 1S,4S-Dihydrocarvone
C11416 1S,2R,4S-Neo-dihydrocarveol
C11425 2-Hydroxy-2H-benzohchromene-2-carboxylate
C11426 cis-4-1'-Hydroxynaphth-2'-yl-2-oxobut-3-enoate
C11427 1-Hydroxy-2-naphthaldehyde
C11434 2-C-Methyl-D-erythritol4-phosphate
C11435 4-Cytidine5'-diphospho-2-C-methyl-D-erythritol
C11436 2-Phospho-4-cytidine5'-diphospho-2-C-methyl-D-erythritol
C11437 1-Deoxy-D-xylulose5-phosphate
C11453 2-C-Methyl-D-erythritol2,4-cyclodiphosphate
C11455 4,4-Dimethyl-5alpha-cholesta-8,14,24-trien-3beta-ol
C11457 3-3-Hydroxy-phenyl-propanoicacid
C11472 D-glycero-D-manno-Heptose1,7-bisphosphate
C11481 HSO3-
C11499 S-3-Sulfolactate
C11500 5'-Dehydroadenosine
C11501 9-Riburonosyladenine
C11503 3-Hydroxy-1H-quinolin-4-one
C11505 Propene
C11506 R-1,2-Epoxypropane
C11507 S-1,2-Epoxypropane
C11511 threo-3-Hydroxy-L-aspartate
C11513 24R-24-Methylcycloarta-25-en-3-beta-ol
C11514 E-3-Methoxycarbonylpent-2-enedioate
C11515 E-2-Methoxycarbonylmethylbutenedioate
C11516 2-alpha-D-Mannosyl-3-phosphoglycerate
C11521 UDP-6-sulfoquinovose
C11526 5-PP-InsP5
C11527 4-Hydroxymandelate
C11544 2alpha-D-Mannosyl-D-glycerate
C11546 2-beta-D-Glucosyl-sn-glycerol
C11555 1D-myo-Inositol1,4,5,6-tetrakisphosphate
C11588 cis-3-Carboxy-ethyl-3,5-cyclo-hexadiene-1,2-diol
C11620 Syringetin
C11631 9-Riburonosylhypoxanthine
C11638 3-Amino-2-oxopropylphosphate
C11811 1-Hydroxy-2-methyl-2-butenyl4-diphosphate
C11821 5-Hydroxyisourate
C11822 2-Aminomalonatesemialdehyde
C11824 Cyclicamide
C11877 +-Sandaracopimaradiene
C11878 --Abietadiene
C11879 Levopimaradiene
C11880 Neoabietadiene
C11881 Palustradiene
C11891 Aphidicol-16-ene
C11892 Aphidicol-15-ene
C11893 Cembrene
C11894 Taxa-45,1112-diene
C11901 Copalyldiphosphate
C11902 syn-Copalyldiphosphate
C11907 4,6-Dideoxy-4-oxo-dTDP-D-glucose
C11908 3,6-Dideoxy-3-oxo-dTDP-D-glucose
C11912 dTDP-6-deoxy-D-allose
C11915 dTDP-3-methyl-4-oxo-2,6-dideoxy-L-glucose
C11916 dTDP-L-mycarose
C11918 Maltol
C11920 dTDP-L-olivose
C11921 dTDP-L-oleandrose
C11922 dTDP-4-oxo-2,6-dideoxy-D-glucose
C11923 dTDP-D-olivose
C11924 Perillicacid
C11925 dTDP-3-amino-3,6-dideoxy-D-glucose
C11926 dTDP-4-oxo-6-deoxy-D-allose
C11927 dTDP-4-oxo-2,6-dideoxy-L-mannose
C11928 dTDP-4-oxo-2,6-dideoxy-D-allose
C11929 Perillyl-CoA
C11930 dTDP1-esterwith6R-5,6-dihydro-4-hydroxy-6-methyl-5-oxo-2H-pyran
C11931 dTDP1-esterwith6S-5,6-dihydro-4-hydroxy-6-methyl-5-oxo-2H-pyran
C11932 dTDP1-esterwith2,6-dideoxy-L-erythro-hexopyranos-3-ulose
C11933 dTDP-D-mycaminose
C11934 2-Hydroxy-4-isopropenylcyclohexane-1-carboxyl-CoA
C11937 1S,4R-1-Hydroxy-2-oxolimonene
C12095 Cyanidin3-O-6-O-p-coumaroylglucoside
C12096 Cyanidin3-O-6-O-p-coumaroylglucoside-5-O-glucoside
C12124 Apiforol
C12127 +-Gallocatechin
C12128 --Epiafzelechin
C12134 2'-Hydroxygenistein
C12135 2'-HydroxybiochaninA
C12136 --Epigallocatechin
C12137 Pelargonidin3-O-glucoside
C12138 Delphinidin3-O-glucoside
C12140 Malvidin3-O-glucoside
C12142 Vetispiradiene
C12144 Phytosphingosine
C12203 5-Hydroxyferuloyl-CoA
C12204 5-Hydroxyconiferaldehyde
C12205 5-Hydroxyconiferylalcohol
C12206 Caffeylalcohol
C12210 UDP-3-ketoglucose
C12248 5-Hydroxy-2-oxo-4-ureido-2,5-dihydro-1H-imidazole-5-carboxylate
C12249 Kaempferol3-O-glucoside
C12318 dTDP-3-amino-2,3,6-trideoxy-D-threo-hexopyranos-4-ulose
C12319 dTDP-3-amino-2,3,6-trideoxy-C-methyl-D-erythro-hexopyranos-4-ulose
C12320 dTDP-L-4-oxovancosamine
C12321 dTDP-L-epivancosamine
C12322 dTDP-L-vancosamine
C12323 L-4-Hydroxyphenylglycine
C12455 5-Aminopentanal
C12456 3-Dimethylallyl-4-hydroxyphenylpyruvate
C12457 3-Dimethylallyl-4-hydroxymandelicacid
C12458 3-Dimethylallyl-4-hydroxybenzoate
C12481 dTDP-5-dimethyl-L-lyxose
C12621 trans-3-Hydroxycinnamate
C12622 cis-3-3-Carboxyethenyl-3,5-cyclohexadiene-1,2-diol
C12623 trans-2,3-Dihydroxycinnamate
C12624 2-Hydroxy-6-ketononatrienedioate
C12625 BiochaninA7-O-6-O-malonyl-beta-D-glucoside
C12626 Kaempferol3-O-beta-D-galactoside
C12627 Apigenin7-O-neohesperidoside
C12630 Luteolin7-O-neohesperidoside
C12631 2-Hydroxy-2,3-dihydrogenistein
C12632 Luteolin7-O-beta-D-glucuronosyl-1->2-beta-D-glucuronide
C12633 Laricitrin
C12634 Kaempferol3-O-beta-D-glucosyl-1->2-beta-D-glucoside
C12635 Kaempferol3-O-beta-D-glucosyl-1->2-beta-D-glucosyl-1->2-beta-D-glucoside
C12636 Kaempferol3-O-6-4-coumaroyl-beta-D-glucosyl-1->2-beta-D-glucosyl-1->2-beta-D-glucoside
C12637 Quercetin3-O-beta-D-xylosyl-1->2-beta-D-glucoside
C12638 Quercetin3-O-6-O-malonyl-beta-D-glucoside
C12639 Quercetin7-O-beta-D-glucoside
C12642 Pelargonidin3-O-6-O-malonyl-beta-D-glucoside
C12643 Cyanidin3-O-6-O-malonyl-beta-D-glucoside
C12644 Pelargonidin3-O-rutinoside
C12645 Pelargonidin3-O-rutinoside5-O-beta-D-glucoside
C12646 Cyanidin3-O-rutinoside5-O-beta-D-glucoside
C12667 Quercetin3-O-beta-D-glucosyl-1->2-beta-D-glucoside
C12668 Quercetin3-O-beta-D-glucosyl-1->2-beta-D-glucosyl-1->2-beta-D-glucoside
C12838 trans-4-Carboxymethylenebut-2-en-4-olide
C12986 N2-Acetyl-L-aminoadipate
C12987 N2-Acetyl-L-aminoadipyl-delta-phosphate
C12988 N2-Acetyl-L-aminoadipatesemialdehyde
C12989 N2-Acetyl-L-lysine
C13309 2-Phytyl-1,4-naphthoquinone
C13482 Phosphodimethylethanolamine
C13624 BisphenolA
C13629 1,2-Bis4-hydroxyphenyl-2-propanol
C13631 2,2-Bis4-hydroxyphenyl-1-propanol
C13632 4,4'-Dihydroxy-alpha-methylstilbene
C13633 2,2-Bis4-hydroxyphenyl-propanoicacid
C13634 2,3-Bis4-hydroxyphenyl-1,2-propanediol
C13635 4-Hydroxyphenacylalcohol
C13636 4-Hydroxyphenylacetate
C13637 4-Ethylphenol
C13638 1-4'-Hydroxyphenylethanol
C13952 UDP-N-acetyl-D-galactosaminuronicacid

Consensus scope of cluster 64
C00001 H2O
C00007 Oxygen
C00027 H2O2
C00080 H+
C00704 O2.-
C01907 Daunorubicin
C12430 13-Dihydrodaunorubicin
C12433 13S-13-Dihydrodaunorubicin

Consensus scope of cluster 65
C00001 H2O
C00007 Oxygen
C00027 H2O2
C00080 H+
C00704 O2.-
C12422 Aklanonicacidmethylester
C12423 Aklaviketone
C12424 Aklavinone

Consensus scope of cluster 66
C00001 H2O
C00007 Oxygen
C00027 H2O2
C00080 H+
C00704 O2.-
C12107 AHBA
C12108 AminoDHS
C12109 AminoDHQ

Consensus scope of cluster 67
C00001 H2O
C00007 Oxygen
C00027 H2O2
C00080 H+
C00704 O2.-
C11945 trans-2-Methyl-5-isopropylhexa-2,5-dienoyl-CoA
C11946 cis-2-Methyl-5-isopropylhexa-2,5-dienoyl-CoA
C11947 3-Hydroxy-2,6-dimethyl-5-methylene-heptanoyl-CoA

Consensus scope of cluster 68
C00001 H2O
C00007 Oxygen
C00027 H2O2
C00080 H+
C00704 O2.-
C09880 alpha-Pinene
C09884 Pinocarvone
C11941 Pinocarveol

Consensus scope of cluster 69
C00001 H2O
C00007 Oxygen
C00027 H2O2
C00080 H+
C00704 O2.-
C05417 5,6beta-Epoxy-5beta-cholestane
C05423 5,6beta-Epoxy-5alpha-cholestane
C05424 5alpha-Cholestan-5,6beta-diol

Consensus scope of cluster 70
C00001 H2O
C00007 Oxygen
C00027 H2O2
C00080 H+
C00704 O2.-
C04174 trans-2-Decenoyl-acyl-carrierprotein
C04180 cis-3-Decenoyl-acyl-carrierprotein
C04619 3R-3-Hydroxydecanoyl-acyl-carrierprotein

Consensus scope of cluster 71
C00001 H2O
C00007 Oxygen
C00027 H2O2
C00080 H+
C00495 Sulochrin
C00704 O2.-
C03036 +-Bisdechlorogeodin
C03040 --Bisdechlorogeodin

Consensus scope of cluster 72
C00001 H2O
C00007 Oxygen
C00027 H2O2
C00080 H+
C00704 O2.-
C12319 dTDP-3-amino-2,3,6-trideoxy-C-methyl-D-erythro-hexopyranos-4-ulose
C12320 dTDP-L-4-oxovancosamine
C12322 dTDP-L-vancosamine

Consensus scope of cluster 73
C00001 H2O
C00007 Oxygen
C00027 H2O2
C00080 H+
C00704 O2.-
C05556 deltaL-2-Aminoadipyl-L-cysteinyl-D-valine
C05557 IsopenicillinN
C06564 PenicillinN

Consensus scope of cluster 74
C00001 H2O
C00007 Oxygen
C00027 H2O2
C00080 H+
C00704 O2.-
C01694 Ergosterol
C04416 5alpha-Ergosta-7,22-diene-3beta,5-diol
C05441 VitaminD2

Consensus scope of cluster 75
C00001 H2O
C00007 Oxygen
C00027 H2O2
C00080 H+
C00704 O2.-
C02944 3-cis-Dodecenoyl-CoA
C03221 2-trans-Dodecenoyl-CoA
C05262 S-3-Hydroxydodecanoyl-CoA

Consensus scope of cluster 76
C00001 H2O
C00007 Oxygen
C00027 H2O2
C00080 H+
C00704 O2.-
C02504 2S-2-Isopropylmalate
C02631 2-Isopropylmaleate
C04411 2R,3S-3-Isopropylmalate

Consensus scope of cluster 77
C00001 H2O
C00007 Oxygen
C00027 H2O2
C00080 H+
C00704 O2.-
C05688 Selenocysteine
C05704 Selenocystine
C05705 Selenocysteineselenate

Consensus scope of cluster 78
C00001 H2O
C00007 Oxygen
C00027 H2O2
C00080 H+
C00704 O2.-
C01880 6-Hexanolide
C06101 Hexan-1-ol-6-oate
C06103 6-Hydroxyhexanoicacid

Consensus scope of cluster 79
C00001 H2O
C00007 Oxygen
C00027 H2O2
C00080 H+
C00695 3alpha,7alpha,12alpha-Trihydroxy-5beta-cholanate
C00704 O2.-
C04483 3alpha,12alpha-Dihydroxy-5beta-cholanate
C11637 3alpha,12alpha-Dihydroxy-5beta-chol-6-enoate

Consensus scope of cluster 80
C00001 H2O
C00007 Oxygen
C00027 H2O2
C00080 H+
C00704 O2.-
C07271 Limonene-1,2-epoxide
C07276 Limonene-1,2-diol
C11937 1S,4R-1-Hydroxy-2-oxolimonene

Consensus scope of cluster 81
C00001 H2O
C00007 Oxygen
C00027 H2O2
C00080 H+
C00704 O2.-
C00751 Squalene
C06083 Tetrahymanol
C06084 Hopanoid

Consensus scope of cluster 82
C00001 H2O
C00007 Oxygen
C00027 H2O2
C00080 H+
C00704 O2.-
C01111 7,8-Dihydroxykynurenate
C04826 5-3-Carboxy-3-oxopropenyl-4,6-dihydroxypyridine-2-carboxylate
C05641 5-3'-Carboxy-3'-oxopropenyl-4,6-dihydroxypicolinate

Consensus scope of cluster 83
C00001 H2O
C00007 Oxygen
C00027 H2O2
C00080 H+
C00704 O2.-
C05418 Cholesterol-5beta,6beta-epoxide
C05419 Cholesterol-5alpha,6beta-epoxide
C05425 3beta,5alpha,6beta-Cholestanetriol

Consensus scope of cluster 84
C00001 H2O
C00007 Oxygen
C00027 H2O2
C00080 H+
C00181 D-Xylose
C00310 D-Xylulose
C00476 D-Lyxose
C00704 O2.-

Consensus scope of cluster 85
C00001 H2O
C00007 Oxygen
C00027 H2O2
C00080 H+
C00704 O2.-
C01251 2-Hydroxybutane-1,2,4-tricarboxylate
C04002 But-1-ene-1,2,4-tricarboxylate
C05662 Homoisocitrate

Consensus scope of cluster 86
C00001 H2O
C00007 Oxygen
C00027 H2O2
C00080 H+
C00704 O2.-
C00755 4-Hydroxy-3-methoxy-benzaldehyde
C04547 1,2-Bis4-hydroxy-3-methoxyphenylethylene
C06317 4-Hydroxy-3-methoxy-benzenemethanol

Consensus scope of cluster 87
C00001 H2O
C00007 Oxygen
C00027 H2O2
C00080 H+
C00704 O2.-
C06674 4-Sulfocatechol
C06675 3-Sulfomuconate
C06676 4-Sulfolactone

Consensus scope of cluster 88
C00001 H2O
C00007 Oxygen
C00023 Iron
C00027 H2O2
C00032 Heme
C00080 H+
C00704 O2.-
C01079 ProtoporphyrinogenIX
C01708 Hemoglobin
C02191 Protoporphyrin
C05781 Oxyhemoglobin
C05782 Myoglobin
C05783 Cytochromea
C05784 Catalase
C05785 Peroxidase
C06258 Globin

Consensus scope of cluster 89
C00001 H2O
C00007 Oxygen
C00027 H2O2
C00080 H+
C00408 L-Pipecolate
C00450 2,3,4,5-Tetrahydropyridine-2-carboxylate
C00704 O2.-
C04076 L-2-Aminoadipate6-semialdehyde

Consensus scope of cluster 90
C00001 H2O
C00007 Oxygen
C00027 H2O2
C00080 H+
C00333 D-Galacturonate
C00558 D-Tagaturonate
C00704 O2.-
C06430 D-Galacturonolactone

Consensus scope of cluster 91
C00001 H2O
C00007 Oxygen
C00027 H2O2
C00080 H+
C00507 L-Rhamnose
C00704 O2.-
C00861 L-Rhamnulose
C02431 L-Rhamnofuranose

Consensus scope of cluster 92
C00001 H2O
C00007 Oxygen
C00027 H2O2
C00080 H+
C00479 Propanal
C00583 Propane-1,2-diol
C00704 O2.-
C02948 4-Hydroxyhexan-3-one

Consensus scope of cluster 93
C00001 H2O
C00007 Oxygen
C00027 H2O2
C00080 H+
C00115 Chloride
C00704 O2.-
C01407 Benzene
C01486 Chlorite
C06988 beta-1,2,3,4,5,6-Hexachlorocyclohexane
C06989 delta-3,4,5,6-Tetrachlorocyclohexene
C06990 Chlorobenzene
C11352 5,6-Dichloro-1,3-cyclohexadiene

Consensus scope of cluster 94
C00001 H2O
C00007 Oxygen
C00027 H2O2
C00080 H+
C00115 Chloride
C00704 O2.-
C01486 Chlorite
C04596 1,1-Dichloro-2,2-bis4-chlorophenylethylene
C06637 1-Chloro-2,2-bis4'-chlorophenylethylene
C06644 1,1-Dichloro-2-dihydroxy-4'-chlorophenyl-2-4'-chlorophenylethylene
C06645 6-Oxo-2-hydroxy-7-4'-chlorophenyl-3,8,8-trichloroocta-2E,4E,7E-trienoate
C06646 2-4'-Chlorophenyl-3,3-dichloropropenoate
C11353 2-Hydroxy-3-chloropenta-2,4-dienoate

Consensus scope of cluster 95
C00001 H2O
C00007 Oxygen
C00027 H2O2
C00080 H+
C00121 D-Ribose
C00216 D-Arabinose
C00309 D-Ribulose
C00704 O2.-

Consensus scope of cluster 96
C00001 H2O
C00007 Oxygen
C00010 CoA
C00027 H2O2
C00080 H+
C00704 O2.-
C00827 Lactoyl-CoA
C00894 Propenoyl-CoA
C01013 3-Hydroxypropanoate
C05668 3-Hydroxypropionyl-CoA

Consensus scope of cluster 97
C00001 H2O
C00007 Oxygen
C00027 H2O2
C00033 Acetate
C00080 H+
C00146 Phenol
C00548 Phenylacetate
C00704 O2.-
C01866 beta-Lactam
C02954 6-Aminopenicillanate
C03806 Substitutedbeta-aminoacid
C05551 PenicillinG

Consensus scope of cluster 98
C00001 H2O
C00007 Oxygen
C00027 H2O2
C00080 H+
C00116 Glycerol
C00704 O2.-
C00969 3-Hydroxypropanal
C05999 Lactaldehyde

Consensus scope of cluster 99
C00001 H2O
C00007 Oxygen
C00027 H2O2
C00080 H+
C00378 Thiamin
C00704 O2.-
C01279 4-Amino-5-hydroxymethyl-2-methylpyrimidine
C02892 Thiaminaceticacid
C04294 5-2-Hydroxyethyl-4-methylthiazole
C05856 Thiaminealdehyde

Consensus scope of cluster 100
C00001 H2O
C00007 Oxygen
C00009 Orthophosphate
C00013 Pyrophosphate
C00027 H2O2
C00068 Thiamindiphosphate
C00080 H+
C00378 Thiamin
C00536 Triphosphate
C00704 O2.-
C01081 Thiaminmonophosphate
C01279 4-Amino-5-hydroxymethyl-2-methylpyrimidine
C02466 Trimetaphosphate
C02892 Thiaminaceticacid
C03028 Thiamintriphosphate
C04294 5-2-Hydroxyethyl-4-methylthiazole
C04327 4-Methyl-5-2-phosphoethyl-thiazole
C04752 2-Methyl-4-amino-5-hydroxymethylpyrimidinediphosphate
C05856 Thiaminealdehyde

Consensus scope of cluster 101
C00001 H2O
C00007 Oxygen
C00027 H2O2
C00080 H+
C00282 Hydrogen
C00704 O2.-
C05359 e-
C07083 Styrene
C07111 Ethylbenzene
C07112 1-Phenylethanol
C07113 Acetophenone
C07189 2-Hydroxyacetophenone

Consensus scope of cluster 102
C00001 H2O
C00007 Oxygen
C00027 H2O2
C00080 H+
C00282 Hydrogen
C00704 O2.-
C05359 e-
C05413 Phytoene
C05414 Phytofluene
C05430 zeta-Carotene
C05431 Neurosporene

Consensus scope of cluster 103
C00001 H2O
C00007 Oxygen
C00009 Orthophosphate
C00013 Pyrophosphate
C00014 NH3
C00027 H2O2
C00080 H+
C00084 Acetaldehyde
C00088 Nitrite
C00189 Ethanolamine
C00192 Hydroxylamine
C00244 Nitrate
C00266 Glycolaldehyde
C00282 Hydrogen
C00346 Ethanolaminephosphate
C00536 Triphosphate
C00697 Nitrogen
C00704 O2.-
C01548 Acetylene
C01837 Nitroethane
C02466 Trimetaphosphate
C03167 Phosphonoacetaldehyde
C03557 2-Aminoethylphosphonate
C05359 e-
C05360 Diimine
C05361 Hydrazine
C06455 Hydroxymethylphosphonate
C06771 Triethanolamine
C06772 Diethanolamine
C11205 Hexadimethrinebromide

Consensus scope of cluster 104
C00001 H2O
C00007 Oxygen
C00014 NH3
C00027 H2O2
C00058 Formate
C00080 H+
C00088 Nitrite
C00192 Hydroxylamine
C00244 Nitrate
C00282 Hydrogen
C00488 Formamide
C00697 Nitrogen
C00704 O2.-
C01326 Hydrogencyanide
C05359 e-
C05360 Diimine
C05361 Hydrazine

Consensus scope of cluster 105
C00001 H2O
C00007 Oxygen
C00014 NH3
C00027 H2O2
C00080 H+
C00088 Nitrite
C00192 Hydroxylamine
C00244 Nitrate
C00282 Hydrogen
C00697 Nitrogen
C00704 O2.-
C00780 3-2-Aminoethyl-1H-indol-5-ol
C05359 e-
C05360 Diimine
C05361 Hydrazine
C05634 5-Hydroxyindoleacetaldehyde
C05635 5-Hydroxyindoleacetate
C05647 Formyl-5-hydroxykynurenamine

Consensus scope of cluster 106
C00001 H2O
C00007 Oxygen
C00014 NH3
C00027 H2O2
C00031 D-Glucose
C00059 Sulfate
C00080 H+
C00087 Sulfur
C00088 Nitrite
C00089 Sucrose
C00094 Sulfite
C00095 D-Fructose
C00159 D-Mannose
C00185 Cellobiose
C00192 Hydroxylamine
C00198 D-Glucono-1,5-lactone
C00204 2-Dehydro-3-deoxy-D-gluconate
C00208 Maltose
C00221 beta-D-Glucose
C00244 Nitrate
C00252 Isomaltose
C00257 D-Gluconicacid
C00267 alpha-D-Glucose
C00282 Hydrogen
C00283 Hydrogensulfide
C00320 Thiosulfate
C00329 D-Glucosamine
C00392 Mannitol
C00514 D-Mannonate
C00629 2-Dehydro-D-gluconate
C00697 Nitrogen
C00704 O2.-
C00794 D-Sorbitol
C00817 D-Altronate
C01075 N-Sulfo-D-glucosamine
C01083 alpha,alpha-Trehalose
C01093 Cellobiono-1,5-lactone
C01742 Palatinose
C01861 Trithionate
C02013 Cellotetraose
C02336 beta-D-Fructose
C02779 2-Dehydro-D-glucose
C02827 D-Glucose6-sulfate
C02964 D-Glucosyl-D-mannose
C03661 1F-beta-D-Fructosylsucrose
C03752 2-Amino-2-deoxy-D-gluconate
C03789 N,6-O-Disulfo-D-glucosamine
C05182 
C05359 e-
C05360 Diimine
C05361 Hydrazine
C05383 Aminosugars
C06216 Celloheptaose
C06217 Cellohexaose
C06218 Cellopentaose
C06219 Cellotriose
C06440 2-Dehydro-D-glucono-1,5-lactone

Consensus scope of cluster 107
C00001 H2O
C00007 Oxygen
C00027 H2O2
C00031 D-Glucose
C00080 H+
C00089 Sucrose
C00095 D-Fructose
C00159 D-Mannose
C00185 Cellobiose
C00198 D-Glucono-1,5-lactone
C00204 2-Dehydro-3-deoxy-D-gluconate
C00208 Maltose
C00221 beta-D-Glucose
C00252 Isomaltose
C00257 D-Gluconicacid
C00267 alpha-D-Glucose
C00392 Mannitol
C00514 D-Mannonate
C00590 Coniferylalcohol
C00629 2-Dehydro-D-gluconate
C00704 O2.-
C00761 Coniferin
C00794 D-Sorbitol
C00817 D-Altronate
C01083 alpha,alpha-Trehalose
C01093 Cellobiono-1,5-lactone
C01533 Syringin
C01742 Palatinose
C02013 Cellotetraose
C02325 Sinapylalcohol
C02336 beta-D-Fructose
C02646 4-Coumarylalcohol
C02779 2-Dehydro-D-glucose
C02964 D-Glucosyl-D-mannose
C03661 1F-beta-D-Fructosylsucrose
C05182 
C05615 Lignin
C05855 4-Hydroxycinnamylalcohol4-D-glucoside
C06216 Celloheptaose
C06217 Cellohexaose
C06218 Cellopentaose
C06219 Cellotriose
C06440 2-Dehydro-D-glucono-1,5-lactone

Consensus scope of cluster 108
C00001 H2O
C00007 Oxygen
C00027 H2O2
C00080 H+
C00141 3-Methyl-2-oxobutanoicacid
C00704 O2.-
C04039 2,3-Dihydroxy-3-methylbutanoate
C04272 R-2,3-Dihydroxy-3-methylbutanoate

Consensus scope of cluster 109
C00001 H2O
C00007 Oxygen
C00027 H2O2
C00058 Formate
C00080 H+
C00101 Tetrahydrofolate
C00234 10-Formyltetrahydrofolate
C00445 5,10-Methenyltetrahydrofolate
C00704 O2.-
C03479 5-Formyltetrahydrofolate

Consensus scope of cluster 110
C00001 H2O
C00007 Oxygen
C00011 CO2
C00027 H2O2
C00048 Glyoxylate
C00058 Formate
C00067 Formaldehyde
C00080 H+
C00132 Methanol
C00160 Glycolate
C00168 Hydroxypyruvate
C00209 Oxalate
C00237 CO
C00266 Glycolaldehyde
C00704 O2.-
C00975 Dihydroxyfumarate
C01146 2-Hydroxy-3-oxopropanoate
C01353 Carbonicacid
C03459 2-Hydroxy-3-oxosuccinate
C06639 2,2-Bis4'-chlorophenylethanol
C06640 Bis4'-chlorophenylacetate
C06641 Bis4'-chlorophenylmethane
C06642 unsym-Bis4'-chlorophenylethylene
C06643 4,4'-Dichlorobenzophenone

Consensus scope of cluster 111
C00001 H2O
C00007 Oxygen
C00009 Orthophosphate
C00011 CO2
C00013 Pyrophosphate
C00027 H2O2
C00048 Glyoxylate
C00058 Formate
C00080 H+
C00160 Glycolate
C00168 Hydroxypyruvate
C00209 Oxalate
C00237 CO
C00266 Glycolaldehyde
C00536 Triphosphate
C00704 O2.-
C00975 Dihydroxyfumarate
C00988 2-Phosphoglycolate
C01146 2-Hydroxy-3-oxopropanoate
C01279 4-Amino-5-hydroxymethyl-2-methylpyrimidine
C01353 Carbonicacid
C02466 Trimetaphosphate
C03373 Aminoimidazoleribotide
C03459 2-Hydroxy-3-oxosuccinate
C04751 1-5-Phospho-D-ribosyl-5-amino-4-imidazolecarboxylate

Consensus scope of cluster 112
C00001 H2O
C00007 Oxygen
C00011 CO2
C00027 H2O2
C00048 Glyoxylate
C00058 Formate
C00080 H+
C00160 Glycolate
C00168 Hydroxypyruvate
C00209 Oxalate
C00237 CO
C00266 Glycolaldehyde
C00704 O2.-
C00811 4-Coumarate
C00975 Dihydroxyfumarate
C01146 2-Hydroxy-3-oxopropanoate
C01197 3,4-Dihydroxy-trans-cinnamate
C01353 Carbonicacid
C03459 2-Hydroxy-3-oxosuccinate
C04366 3-2-Carboxyethenyl-cis,cis-muconate
C05627 4-Hydroxystyrene
C06224 3,4-Dihydroxystyrene

Consensus scope of cluster 113
C00001 H2O
C00007 Oxygen
C00027 H2O2
C00080 H+
C00704 O2.-
C13626 5-HydroxybisphenolA
C13628 4,5-Bisphenol-o-quinone

Consensus scope of cluster 114
C00001 H2O
C00007 Oxygen
C00027 H2O2
C00080 H+
C00704 O2.-
C12434 S-DNPA
C12435 5-Deoxodihydrokalafungin

Consensus scope of cluster 115
C00001 H2O
C00007 Oxygen
C00027 H2O2
C00080 H+
C00704 O2.-
C12431 13-Dihydrocarminomycin
C12432 Carminomycin

Consensus scope of cluster 116
C00001 H2O
C00007 Oxygen
C00027 H2O2
C00080 H+
C00704 O2.-
C12410 UrdamycinoneF
C12412 Aquayamycin

Consensus scope of cluster 117
C00001 H2O
C00007 Oxygen
C00027 H2O2
C00080 H+
C00704 O2.-
C12400 19-Hydroxy-8-O-methyltetrangulol
C12401 PD116740

Consensus scope of cluster 118
C00001 H2O
C00007 Oxygen
C00027 H2O2
C00080 H+
C00704 O2.-
C12176 ProansamycinX
C12246 ProtorifamycinI

Consensus scope of cluster 119
C00001 H2O
C00007 Oxygen
C00027 H2O2
C00080 H+
C00704 O2.-
C12213 Kanosamine6-phosphate
C12214 Aminofructose6-phosphate

Consensus scope of cluster 120
C00001 H2O
C00007 Oxygen
C00027 H2O2
C00080 H+
C00704 O2.-
C06428 5Z,8Z,11Z,14Z,17Z-Icosapentaenoicacid
C12083 5Z,7E,9E,14Z,17Z-Eicosapentaenoicacid

Consensus scope of cluster 121
C00001 H2O
C00007 Oxygen
C00027 H2O2
C00080 H+
C00704 O2.-
C11935 4-Isopropenyl-2-oxy-cyclohexanecarboxyl-CoA
C11936 3-Isopropenylpimelyl-CoA

Consensus scope of cluster 122
C00001 H2O
C00007 Oxygen
C00027 H2O2
C00080 H+
C00704 O2.-
C11882 Abietinol
C11887 Abietal

Consensus scope of cluster 123
C00001 H2O
C00007 Oxygen
C00027 H2O2
C00080 H+
C00704 O2.-
C11883 Levopimarinol
C11886 Levopimarinal

Consensus scope of cluster 124
C00001 H2O
C00007 Oxygen
C00027 H2O2
C00080 H+
C00704 O2.-
C11884 Neoabietinol
C11885 Neoabietal

Consensus scope of cluster 125
C00001 H2O
C00007 Oxygen
C00027 H2O2
C00080 H+
C00704 O2.-
C02035 GibberellinA20
C11871 GibberellinA5

Consensus scope of cluster 126
C00001 H2O
C00007 Oxygen
C00027 H2O2
C00080 H+
C00704 O2.-
C03579 2beta-Hydroxygibberellin1
C11870 GibberellinA8-catabolite

Consensus scope of cluster 127
C00001 H2O
C00007 Oxygen
C00027 H2O2
C00080 H+
C00704 O2.-
C11868 GibberellinA34
C11869 GibberellinA34-catabolite

Consensus scope of cluster 128
C00001 H2O
C00007 Oxygen
C00027 H2O2
C00080 H+
C00704 O2.-
C11864 GibberellinA4
C11867 GibberellinA7

Consensus scope of cluster 129
C00001 H2O
C00007 Oxygen
C00027 H2O2
C00080 H+
C00704 O2.-
C11863 GibberellinA9
C11866 2,3-Dehydro-gibberellinA9

Consensus scope of cluster 130
C00001 H2O
C00007 Oxygen
C00027 H2O2
C00080 H+
C00704 O2.-
C11854 GibberellinA51-catabolite
C11865 GibberellinA51

Consensus scope of cluster 131
C00001 H2O
C00007 Oxygen
C00027 H2O2
C00080 H+
C00704 O2.-
C11859 GibberellinA37openlactone
C11862 GibberellinA36

Consensus scope of cluster 132
C00001 H2O
C00007 Oxygen
C00027 H2O2
C00080 H+
C00704 O2.-
C06096 GibberellinA29
C11855 GibberellinA29-catabolite

Consensus scope of cluster 133
C00001 H2O
C00007 Oxygen
C00027 H2O2
C00080 H+
C00704 O2.-
C01389 Phytol
C02139 Chlorophyllide
C05306 Chlorophylla
C11850 Divinylchlorophylla

Consensus scope of cluster 134
C00001 H2O
C00007 Oxygen
C00027 H2O2
C00080 H+
C00704 O2.-
C04578 16-Methoxy-2,3-dihydro-3-hydroxytabersonine
C11675 16-Methoxytabersonine

Consensus scope of cluster 135
C00001 H2O
C00007 Oxygen
C00027 H2O2
C00080 H+
C00704 O2.-
C01512 Loganate
C11672 10-Deoxygeniposidicacid

Consensus scope of cluster 136
C00001 H2O
C00007 Oxygen
C00027 H2O2
C00080 H+
C00704 O2.-
C11519 N-Cyclohexylformamide
C11520 Cyclohexylisocyanide

Consensus scope of cluster 137
C00001 H2O
C00007 Oxygen
C00027 H2O2
C00080 H+
C00704 O2.-
C11431 Phenanthrene-1,2-oxide
C11432 1-Phenanthrol

Consensus scope of cluster 138
C00001 H2O
C00007 Oxygen
C00027 H2O2
C00080 H+
C00704 O2.-
C11428 trans-9S,10S-Dihydrodiolphenanthrene
C11429 Phenanthrene-9,10-oxide

Consensus scope of cluster 139
C00001 H2O
C00007 Oxygen
C00027 H2O2
C00080 H+
C00704 O2.-
C09844 1,8-Cineole
C11393 --alpha-Terpineol

Consensus scope of cluster 140
C00001 H2O
C00007 Oxygen
C00027 H2O2
C00080 H+
C00704 O2.-
C00766 Flavanone
C09321 2'-Hydroxychalcone

Consensus scope of cluster 141
C00001 H2O
C00007 Oxygen
C00027 H2O2
C00080 H+
C00704 O2.-
C09024 Ajmalicine
C09241 Serpentine

Consensus scope of cluster 142
C00001 H2O
C00007 Oxygen
C00027 H2O2
C00080 H+
C00704 O2.-
C03103 Cyclobutadipyrimidine
C08249 Pyrimidine5'-deoxynucleotide

Consensus scope of cluster 143
C00001 H2O
C00007 Oxygen
C00027 H2O2
C00080 H+
C00704 O2.-
C07299 Cutin
C07300 Cutinmonomer

Consensus scope of cluster 144
C00001 H2O
C00007 Oxygen
C00027 H2O2
C00080 H+
C00704 O2.-
C06661 Clavulanate-9-aldehyde
C06662 Clavulanicacid

Consensus scope of cluster 145
C00001 H2O
C00007 Oxygen
C00027 H2O2
C00080 H+
C00704 O2.-
C06650 2,3-Dihydroxy1,1,1-Trichloro-2,2-bis4'-chlorophenylethane
C06651 6-Oxo-2-hydroxy-7-4'-chlorophenyl-3,8,8,8-tetrachloroocta-2E,4E-dienoate

Consensus scope of cluster 146
C00001 H2O
C00007 Oxygen
C00027 H2O2
C00080 H+
C00704 O2.-
C01912 Erythromycin
C06634 ErythromycinE

Consensus scope of cluster 147
C00001 H2O
C00007 Oxygen
C00027 H2O2
C00080 H+
C00704 O2.-
C03206 12-Dehydrotetracycline
C06624 Oxytetracycline

Consensus scope of cluster 148
C00001 H2O
C00007 Oxygen
C00027 H2O2
C00080 H+
C00704 O2.-
C06486 6R-6-L-erythro-1,2-Dihydroxypropyl-5,6,7,8-tetrahydro-4a-hydroxypterin
C06487 6R-6-L-erythro-1,2-Dihydroxypropyl-7,8-dihydro-6H-pterin

Consensus scope of cluster 149
C00001 H2O
C00007 Oxygen
C00027 H2O2
C00080 H+
C00704 O2.-
C06452 2-Hydroxypropylphosphonate
C06454 Phosphonomycin

Consensus scope of cluster 150
C00001 H2O
C00007 Oxygen
C00027 H2O2
C00080 H+
C00704 O2.-
C06399 Hydrogenobyrinate
C06408 Precorrin8X

Consensus scope of cluster 151
C00001 H2O
C00007 Oxygen
C00027 H2O2
C00080 H+
C00704 O2.-
C06395 Protein-L-serine
C06396 Protein-D-serine

Consensus scope of cluster 152
C00001 H2O
C00007 Oxygen
C00027 H2O2
C00080 H+
C00704 O2.-
C06390 16-alpha-Hydroxypregnenolone
C06392 16,17-Didehydropregnenolone

Consensus scope of cluster 153
C00001 H2O
C00007 Oxygen
C00027 H2O2
C00080 H+
C00704 O2.-
C05194 Dihydrochelirubine
C06327 Chelirubine

Consensus scope of cluster 154
C00001 H2O
C00007 Oxygen
C00027 H2O2
C00080 H+
C00704 O2.-
C00783 Tropinone
C06179 Hygrine

Consensus scope of cluster 155
C00001 H2O
C00007 Oxygen
C00027 H2O2
C00080 H+
C00704 O2.-
C06171 7,8-Didehydro-4,5-epoxy-3-methoxy-17-methoxy-5_-morphinan-6-one
C06172 Neopinone

Consensus scope of cluster 156
C00001 H2O
C00007 Oxygen
C00027 H2O2
C00080 H+
C00704 O2.-
C05316 Dihydromacarpine
C06165 Macarpine

Consensus scope of cluster 157
C00001 H2O
C00007 Oxygen
C00027 H2O2
C00080 H+
C00704 O2.-
C05191 Dihydrosanguinarine
C06162 Sanguinarine

Consensus scope of cluster 158
C00001 H2O
C00007 Oxygen
C00027 H2O2
C00080 H+
C00704 O2.-
C06102 Adipatesemialdehyde
C06105 Cyclohexan-1,2-dione

Consensus scope of cluster 159
C00001 H2O
C00007 Oxygen
C00027 H2O2
C00080 H+
C00704 O2.-
C06067 Dimethylallyltryptophan
C06068 Elymoclavine

Consensus scope of cluster 160
C00001 H2O
C00007 Oxygen
C00027 H2O2
C00080 H+
C00704 O2.-
C04718 1,6,6-Trimethyl-2,7-dioxabicyclo3.2.2nonan-3-one
C06066 4,5-Dihydro-5,5-dimethyl-4-3-oxobutylfuran-23H-onehexanoate

Consensus scope of cluster 161
C00001 H2O
C00007 Oxygen
C00027 H2O2
C00080 H+
C00704 O2.-
C04773 3-Hydroxy-4-hydroxymethyl-2-methylpyridine-5-carboxylate
C06052 5-Pyridoxolactone

Consensus scope of cluster 162
C00001 H2O
C00007 Oxygen
C00027 H2O2
C00080 H+
C00704 O2.-
C05677 Lipophosphonoglycan
C05678 1-Hydroxy-2-aminoethylphosphonate

Consensus scope of cluster 163
C00001 H2O
C00007 Oxygen
C00027 H2O2
C00080 H+
C00704 O2.-
C05652 4-2-Amino-5-hydroxyphenyl-2,4-dioxobutanoate
C05663 6-Hydroxykynurenate

Consensus scope of cluster 164
C00001 H2O
C00007 Oxygen
C00027 H2O2
C00080 H+
C00704 O2.-
C05450 3alpha,7alpha,12alpha,24-Tetrahydroxy-5beta-cholestanoyl-CoA
C05460 3alpha,7alpha,12alpha-Trihydroxy-5beta-cholest-24-enoyl-CoA

Consensus scope of cluster 165
C00001 H2O
C00007 Oxygen
C00027 H2O2
C00080 H+
C00704 O2.-
C05447 3alpha,7alpha-Dihydroxy-5beta-cholest-24-enoyl-CoA
C05448 3alpha,7alpha,24-Trihydroxy-5beta-cholestanoyl-CoA

Consensus scope of cluster 166
C00001 H2O
C00007 Oxygen
C00027 H2O2
C00080 H+
C00704 O2.-
C05432 Lycopene
C05435 gamma-Carotene

Consensus scope of cluster 167
C00001 H2O
C00007 Oxygen
C00027 H2O2
C00080 H+
C00704 O2.-
C05256 
C05328 D-2-Amino-hexano-6-lactam

Consensus scope of cluster 168
C00001 H2O
C00007 Oxygen
C00027 H2O2
C00080 H+
C00704 O2.-
C05279 trans,cis-Lauro-2,6-dienoyl-CoA
C05280 cis,cis-3,6-Dodecadienoyl-CoA

Consensus scope of cluster 169
C00001 H2O
C00007 Oxygen
C00027 H2O2
C00080 H+
C00704 O2.-
C05277 S-3-Hydroxycapryloyl-CoA
C05278 R-3-Hydroxycapryloyl-CoA

Consensus scope of cluster 170
C00001 H2O
C00007 Oxygen
C00027 H2O2
C00080 H+
C00704 O2.-
C05229 Phaseollidinhydrate
C05230 Phaseollidin

Consensus scope of cluster 171
C00001 H2O
C00007 Oxygen
C00027 H2O2
C00080 H+
C00704 O2.-
C04798 5-Amino-4-chloro-2-2,3-dihydroxyphenyl-32H-pyridazinone
C05155 5-Amino-4-chloro-2-2-hydroxymuconoyl-32H-pyridazinone

Consensus scope of cluster 172
C00001 H2O
C00007 Oxygen
C00027 H2O2
C00080 H+
C00704 O2.-
C04027 delta1-Pyrroline2-carboxylate
C05147 trans-L-3-Hydroxyproline

Consensus scope of cluster 173
C00001 H2O
C00007 Oxygen
C00027 H2O2
C00080 H+
C00704 O2.-
C04843 5Z,9E,14Z-8xi,11xi,12S-8,11,12-Trihydroxyicosa-5,9,14-trienoate
C04849 5Z,9E,14Z-8xi,11R,12S-11,12-Epoxy-8-hydroxyicosa-5,9,14-trienoicacid

Consensus scope of cluster 174
C00001 H2O
C00007 Oxygen
C00027 H2O2
C00080 H+
C00704 O2.-
C04793 3,4-Dihydroxy-9,10-secoandrosta-1,3,510-triene-9,17-dione
C04844 3-Hydroxy-5,9,17-trioxo-4,5:9,10-disecoandrosta-110,2-dien-4-oate

Consensus scope of cluster 175
C00001 H2O
C00007 Oxygen
C00027 H2O2
C00080 H+
C00704 O2.-
C04594 9Z-13S-12,13-Epoxyoctadeca-9,11-dienoicacid
C04785 13S-HPOT

Consensus scope of cluster 176
C00001 H2O
C00007 Oxygen
C00027 H2O2
C00080 H+
C00704 O2.-
C04685 13E-15S-15-Hydroxy-9-oxoprosta-10,13-dienoate
C04686 13E-15S-15-Hydroxy-9-oxoprosta-11,13-dienoate

Consensus scope of cluster 177
C00001 H2O
C00007 Oxygen
C00027 H2O2
C00080 H+
C00704 O2.-
C01618 Testolate
C04676 Testololactone

Consensus scope of cluster 178
C00001 H2O
C00007 Oxygen
C00027 H2O2
C00080 H+
C00704 O2.-
C01226 12-OPDA
C04672 9Z,15Z-13S-12,13-Epoxyoctadeca-9,11,15-trienoicacid

Consensus scope of cluster 179
C00001 H2O
C00007 Oxygen
C00027 H2O2
C00080 H+
C00704 O2.-
C04621 E-2-2-Furyl-3-5-nitro-2-furylacrylamide
C04622 Z-2-2-Furyl-3-5-nitro-2-furylacrylamide

Consensus scope of cluster 180
C00001 H2O
C00007 Oxygen
C00027 H2O2
C00080 H+
C00451 1R,2S-1-Hydroxypropane-1,2,3-tricarboxylate
C00704 O2.-
C04617 1S,2S-1-Hydroxypropane-1,2,3-tricarboxylate

Consensus scope of cluster 181
C00001 H2O
C00007 Oxygen
C00027 H2O2
C00080 H+
C00704 O2.-
C04434 E-4-Oxobut-1-ene-1,2,4-tricarboxylate
C04551 

Consensus scope of cluster 182
C00001 H2O
C00007 Oxygen
C00027 H2O2
C00080 H+
C00704 O2.-
C02759 alpha-Pinene-oxide
C04435 Z-2-Methyl-5-isopropylhexa-2,5-dienal

Consensus scope of cluster 183
C00001 H2O
C00007 Oxygen
C00027 H2O2
C00080 H+
C00704 O2.-
C04350 E-4-Hydroxyphenylacetaldehyde-oxime
C04353 Z-4-Hydroxyphenylacetaldehyde-oxime

Consensus scope of cluster 184
C00001 H2O
C00007 Oxygen
C00027 H2O2
C00080 H+
C00704 O2.-
C01711 Inulobiose
C04333 Bis-D-fructose2',1:2,1'-dianhydride

Consensus scope of cluster 185
C00001 H2O
C00007 Oxygen
C00027 H2O2
C00080 H+
C00704 O2.-
C03356 3-Phospho-D-erythronate
C04309 Phosphoenol-4-deoxy-3-tetrulosonate

Consensus scope of cluster 186
C00001 H2O
C00007 Oxygen
C00027 H2O2
C00080 H+
C00704 O2.-
C02027 Deoxylimonate
C04251 DeoxylimononicacidD-ring-lactone

Consensus scope of cluster 187
C00001 H2O
C00007 Oxygen
C00027 H2O2
C00080 H+
C00704 O2.-
C04073 Heparosan-N-sulfateL-iduronate
C04196 Heparosan-N-sulfateD-glucuronate

Consensus scope of cluster 188
C00001 H2O
C00007 Oxygen
C00027 H2O2
C00080 H+
C00704 O2.-
C03205 11-Deoxycorticosterone
C04108 20-Hydroxy-3-oxopregn-4-en-21-al

Consensus scope of cluster 189
C00001 H2O
C00007 Oxygen
C00027 H2O2
C00080 H+
C00704 O2.-
C01720 L-Fuconate
C03827 2-Dehydro-3-deoxy-L-fuconate

Consensus scope of cluster 190
C00001 H2O
C00007 Oxygen
C00027 H2O2
C00080 H+
C00704 O2.-
C03207 16-Dehydroprogesterone
C03748 16alpha-Hydroxyprogesterone

Consensus scope of cluster 191
C00001 H2O
C00007 Oxygen
C00027 H2O2
C00080 H+
C00704 O2.-
C01171 alpha-D-Hexose1-phosphate
C03735 alpha-D-Hexose6-phosphate

Consensus scope of cluster 192
C00001 H2O
C00007 Oxygen
C00027 H2O2
C00080 H+
C00704 O2.-
C01775 Actinomycin
C03597 Actinomycinicmonolactone

Consensus scope of cluster 193
C00001 H2O
C00007 Oxygen
C00027 H2O2
C00080 H+
C00704 O2.-
C01593 Limonoate
C03514 LimonoateD-ring-lactone

Consensus scope of cluster 194
C00001 H2O
C00007 Oxygen
C00027 H2O2
C00080 H+
C00193 Aromaticaldehyde
C00704 O2.-
C03485 Aromaticprimaryalcohol

Consensus scope of cluster 195
C00001 H2O
C00007 Oxygen
C00027 H2O2
C00080 H+
C00704 O2.-
C03178 Tetrahydroxypteridine
C03314 Xanthine-8-carboxylate

Consensus scope of cluster 196
C00001 H2O
C00007 Oxygen
C00027 H2O2
C00080 H+
C00704 O2.-
C01126 2-trans,6-trans-Farnesol
C03220 2-cis,6-trans-Farnesol

Consensus scope of cluster 197
C00001 H2O
C00007 Oxygen
C00027 H2O2
C00080 H+
C00704 O2.-
C00712 9Z-Octadecenoicacid
C03195 R-10-Hydroxystearate

Consensus scope of cluster 198
C00001 H2O
C00007 Oxygen
C00027 H2O2
C00080 H+
C00704 O2.-
C02660 Benzylthiocyanate
C03098 Benzylisothiocyanate

Consensus scope of cluster 199
C00001 H2O
C00007 Oxygen
C00027 H2O2
C00080 H+
C00704 O2.-
C01090 16alpha-Hydroxysteroid
C03050 16beta-Hydroxysteroid

Consensus scope of cluster 200
C00001 H2O
C00007 Oxygen
C00027 H2O2
C00080 H+
C00704 O2.-
C01863 Xanthoaphin
C02879 Protoaphinaglucone

Consensus scope of cluster 201
C00001 H2O
C00007 Oxygen
C00027 H2O2
C00080 H+
C00704 O2.-
C02037 Glycylglycine
C02777 2,5-Dioxopiperazine

Consensus scope of cluster 202
C00001 H2O
C00007 Oxygen
C00027 H2O2
C00080 H+
C00704 O2.-
C01590 Kievitone
C02549 Kievitonehydrate

Consensus scope of cluster 203
C00001 H2O
C00007 Oxygen
C00027 H2O2
C00080 H+
C00477 Ecdysone
C00704 O2.-
C02513 3-Dehydroecdysone

Consensus scope of cluster 204
C00001 H2O
C00007 Oxygen
C00027 H2O2
C00080 H+
C00704 O2.-
C02200 UDP-glucosamine
C02467 UDP-galactosamine

Consensus scope of cluster 205
C00001 H2O
C00007 Oxygen
C00027 H2O2
C00080 H+
C00704 O2.-
C01785 Benzenediol
C02389 Benzosemiquinone

Consensus scope of cluster 206
C00001 H2O
C00007 Oxygen
C00027 H2O2
C00080 H+
C00704 O2.-
C02172 N-Acetylisatin
C02298 N-Acetylindoxyl

Consensus scope of cluster 207
C00001 H2O
C00007 Oxygen
C00027 H2O2
C00080 H+
C00704 O2.-
C01351 Donor
C02177 Oxidizeddonor

Consensus scope of cluster 208
C00001 H2O
C00007 Oxygen
C00027 H2O2
C00080 H+
C00704 O2.-
C01943 Obtusifoliol
C02141 Cycloeucalenol

Consensus scope of cluster 209
C00001 H2O
C00007 Oxygen
C00027 H2O2
C00080 H+
C00704 O2.-
C01066 Cyclohexane-1,3-dione
C02129 5-Oxohexanoicacid

Consensus scope of cluster 210
C00001 H2O
C00007 Oxygen
C00027 H2O2
C00080 H+
C00704 O2.-
C00927 IsonocardicinA
C01941 NocardicinA

Consensus scope of cluster 211
C00001 H2O
C00007 Oxygen
C00027 H2O2
C00080 H+
C00704 O2.-
C01848 RifamycinB
C01849 RifamycinO

Consensus scope of cluster 212
C00001 H2O
C00007 Oxygen
C00027 H2O2
C00080 H+
C00704 O2.-
C00708 Iodide
C01382 Iodine

Consensus scope of cluster 213
C00001 H2O
C00007 Oxygen
C00027 H2O2
C00080 H+
C00704 O2.-
C01056 S-6-Hydroxynicotine
C01297 6-Hydroxypseudooxynicotine

Consensus scope of cluster 214
C00001 H2O
C00007 Oxygen
C00027 H2O2
C00080 H+
C00704 O2.-
C00779 Scytalone
C01173 1,3,8-Naphthalenertriol

Consensus scope of cluster 215
C00001 H2O
C00007 Oxygen
C00027 H2O2
C00080 H+
C00619 3-Oxo-delta4-steroid
C00704 O2.-
C01034 3-Oxo-delta5-steroid

Consensus scope of cluster 216
C00001 H2O
C00007 Oxygen
C00027 H2O2
C00080 H+
C00704 O2.-
C00997 Ferricytochromec2
C01000 Ferrocytochromec2

Consensus scope of cluster 217
C00001 H2O
C00007 Oxygen
C00027 H2O2
C00080 H+
C00340 Reducedrubredoxin
C00435 Oxidizedrubredoxin
C00704 O2.-

Consensus scope of cluster 218
C00001 H2O
C00007 Oxygen
C00027 H2O2
C00080 H+
C00125 Ferricytochromec
C00126 Ferrocytochromec
C00704 O2.-

Consensus scope of cluster 219
C00001 H2O
C00007 Oxygen
C00027 H2O2
C00080 H+
C00704 O2.-
C12436 Dihydrokalafungin
C12437 Medermycin

Consensus scope of cluster 220
C00001 H2O
C00007 Oxygen
C00027 H2O2
C00080 H+
C00247 L-Sorbose
C00273 5-Dehydro-D-fructose
C00704 O2.-

Consensus scope of cluster 221
C00001 H2O
C00007 Oxygen
C00027 H2O2
C00080 H+
C00704 O2.-
C11929 Perillyl-CoA
C11934 2-Hydroxy-4-isopropenylcyclohexane-1-carboxyl-CoA

Consensus scope of cluster 222
C00001 H2O
C00007 Oxygen
C00027 H2O2
C00080 H+
C00704 O2.-
C01729 +-Medicarpin
C10419 Ferreirin

Consensus scope of cluster 223
C00001 H2O
C00007 Oxygen
C00027 H2O2
C00080 H+
C00704 O2.-
C09818 E-Phenylitaconyl-CoA
C09819 Hydroxymethylphenylsuccinyl-CoA

Consensus scope of cluster 224
C00001 H2O
C00007 Oxygen
C00027 H2O2
C00080 H+
C00704 O2.-
C01063 6-Carboxyhexanoyl-CoA
C09813 2-Ketocyclohexane-1-carboxyl-CoA

Consensus scope of cluster 225
C00001 H2O
C00007 Oxygen
C00027 H2O2
C00080 H+
C00704 O2.-
C09811 Cyclohex-1-ene-1-carboxyl-CoA
C09812 2-Hydroxycyclohexane-1-carboxyl-CoA

Consensus scope of cluster 226
C00001 H2O
C00007 Oxygen
C00027 H2O2
C00080 H+
C00704 O2.-
C06623 dTDP-4-oxo-3-methyl-2,6-dideoxy-beta-L-glucose
C06631 dTDP-beta-L-mycarose

Consensus scope of cluster 227
C00001 H2O
C00007 Oxygen
C00027 H2O2
C00080 H+
C00704 O2.-
C02059 Phylloquinone
C06245 Phylloquinol

Consensus scope of cluster 228
C00001 H2O
C00007 Oxygen
C00027 H2O2
C00080 H+
C00704 O2.-
C06007 R-2,3-Dihydroxy-3-methylpentanoate
C06008 3R-3-Methyl-2-oxopentanoicacid

Consensus scope of cluster 229
C00001 H2O
C00007 Oxygen
C00027 H2O2
C00080 H+
C00704 O2.-
C06005 S-3-Hydroxy-3-methyl-2-oxopentanoate
C06006 S-2-Aceto-2-hydroxybutanoate

Consensus scope of cluster 230
C00001 H2O
C00007 Oxygen
C00027 H2O2
C00080 H+
C00704 O2.-
C03069 3-Methylcrotonyl-CoA
C05998 3-Hydroxyisovaleryl-CoA

Consensus scope of cluster 231
C00001 H2O
C00007 Oxygen
C00027 H2O2
C00080 H+
C00704 O2.-
C01598 Melatonin
C05642 Formyl-N-acetyl-5-methoxykynurenamine

Consensus scope of cluster 232
C00001 H2O
C00007 Oxygen
C00027 H2O2
C00080 H+
C00704 O2.-
C05266 S-Hydroxyoctanoyl-CoA
C05276 trans-Oct-2-enoyl-CoA

Consensus scope of cluster 233
C00001 H2O
C00007 Oxygen
C00027 H2O2
C00080 H+
C00704 O2.-
C05264 S-Hydroxydecanoyl-CoA
C05275 trans-Dec-2-enoyl-CoA

Consensus scope of cluster 234
C00001 H2O
C00007 Oxygen
C00027 H2O2
C00080 H+
C00704 O2.-
C05260 S-3-Hydroxytetradecanoyl-CoA
C05273 trans-Tetradec-2-enoyl-CoA

Consensus scope of cluster 235
C00001 H2O
C00007 Oxygen
C00027 H2O2
C00080 H+
C00704 O2.-
C05258 S-3-Hydroxyhexadecanoyl-CoA
C05272 trans-Hexadec-2-enoyl-CoA

Consensus scope of cluster 236
C00001 H2O
C00007 Oxygen
C00027 H2O2
C00080 H+
C00704 O2.-
C05268 S-Hydroxyhexanoyl-CoA
C05271 trans-Hex-2-enoyl-CoA

Consensus scope of cluster 237
C00001 H2O
C00007 Oxygen
C00027 H2O2
C00080 H+
C00704 O2.-
C04188 S-Methyl-5-thio-D-ribose1-phosphate
C04582 S-Methyl-5-thio-D-ribulose1-phosphate

Consensus scope of cluster 238
C00001 H2O
C00007 Oxygen
C00027 H2O2
C00080 H+
C00704 O2.-
C09337 Ankorine
C11816 Protoemetine

Consensus scope of cluster 239
C00001 H2O
C00007 Oxygen
C00027 H2O2
C00080 H+
C00704 O2.-
C05698 Selenohomocysteine
C05707 Selenohomocystine

Consensus scope of cluster 240
C00001 H2O
C00007 Oxygen
C00027 H2O2
C00080 H+
C00704 O2.-
C05176 S-N-Methylcoclaurine
C05202 3'-Hydroxy-N-methyl-S-coclaurine

Consensus scope of cluster 241
C00001 H2O
C00007 Oxygen
C00027 H2O2
C00080 H+
C00704 O2.-
C02105 S-Reticuline
C02106 S-Scoulerine

Consensus scope of cluster 242
C00001 H2O
C00007 Oxygen
C00027 H2O2
C00080 H+
C00704 O2.-
C01494 Ferulate
C01752 Scopoletin

Consensus scope of cluster 243
C00001 H2O
C00007 Oxygen
C00027 H2O2
C00080 H+
C00704 O2.-
C12396 Tetrangomycin
C12397 Tetrangulol

Consensus scope of cluster 244
C00001 H2O
C00007 Oxygen
C00027 H2O2
C00080 H+
C00704 O2.-
C01019 6-Deoxy-L-galactose
C01721 L-Fuculose

Consensus scope of cluster 245
C00001 H2O
C00007 Oxygen
C00027 H2O2
C00080 H+
C00245 Taurine
C00704 O2.-
C02528 Chenodeoxycholate
C03487 
C05465 Taurochenodeoxycholate

Consensus scope of cluster 246
C00001 H2O
C00007 Oxygen
C00027 H2O2
C00080 H+
C00245 Taurine
C00695 3alpha,7alpha,12alpha-Trihydroxy-5beta-cholanate
C00704 O2.-
C04483 3alpha,12alpha-Dihydroxy-5beta-cholanate
C05122 Taurocholate
C05463 Taurodeoxycholate
C11637 3alpha,12alpha-Dihydroxy-5beta-chol-6-enoate

Consensus scope of cluster 247
C00001 H2O
C00007 Oxygen
C00027 H2O2
C00080 H+
C00704 O2.-
C07090 Protoanemonin
C07091 cis-Acetylacrylate

Consensus scope of cluster 248
C00001 H2O
C00007 Oxygen
C00027 H2O2
C00080 H+
C00123 L-Leucine
C00704 O2.-
C02486 3R-beta-Leucine

Consensus scope of cluster 249
C00001 H2O
C00007 Oxygen
C00027 H2O2
C00080 H+
C00704 O2.-
C05802 2-Hexaprenyl-6-methoxyphenol
C05803 2-Hexaprenyl-6-methoxy-1,4-benzoquinone

Consensus scope of cluster 250
C00001 H2O
C00007 Oxygen
C00027 H2O2
C00080 H+
C00704 O2.-
C13631 2,2-Bis4-hydroxyphenyl-1-propanol
C13633 2,2-Bis4-hydroxyphenyl-propanoicacid

Consensus scope of cluster 251
C00001 H2O
C00007 Oxygen
C00027 H2O2
C00080 H+
C00704 O2.-
C11927 dTDP-4-oxo-2,6-dideoxy-L-mannose
C11928 dTDP-4-oxo-2,6-dideoxy-D-allose

Consensus scope of cluster 252
C00001 H2O
C00007 Oxygen
C00027 H2O2
C00080 H+
C00704 O2.-
C11922 dTDP-4-oxo-2,6-dideoxy-D-glucose
C11923 dTDP-D-olivose

Consensus scope of cluster 253
C00001 H2O
C00007 Oxygen
C00027 H2O2
C00080 H+
C00704 O2.-
C01767 --Carvone
C11395 4R,6R-cis-Carveol

Consensus scope of cluster 254
C00001 H2O
C00007 Oxygen
C00027 H2O2
C00080 H+
C00704 O2.-
C07722 3,4-Dihydroxy-3,4-dihydro-9-fluorenone
C07723 4-Hydroxy-9-fluorenone

Consensus scope of cluster 255
C00001 H2O
C00007 Oxygen
C00027 H2O2
C00080 H+
C00704 O2.-
C01380 Ethyleneglycol
C06548 Ethyleneoxide

Consensus scope of cluster 256
C00001 H2O
C00007 Oxygen
C00027 H2O2
C00080 H+
C00704 O2.-
C06397 ADP-D-glycero-D-manno-heptose
C06398 ADP-L-glycero-D-manno-heptose

Consensus scope of cluster 257
C00001 H2O
C00007 Oxygen
C00027 H2O2
C00080 H+
C00704 O2.-
C04281 L-1-Pyrroline-3-hydroxy-5-carboxylate
C05938 L-4-Hydroxyglutamatesemialdehyde

Consensus scope of cluster 258
C00001 H2O
C00007 Oxygen
C00027 H2O2
C00080 H+
C00704 O2.-
C03766 4-Hydroxyphenylacetonitrile
C05602 4-Hydroxyphenylacetaldoxime

Consensus scope of cluster 259
C00001 H2O
C00007 Oxygen
C00027 H2O2
C00080 H+
C00704 O2.-
C00735 Cortisol
C05471 11beta,17alpha,21-Trihydroxy-5beta-pregnane-3,20-dione

Consensus scope of cluster 260
C00001 H2O
C00007 Oxygen
C00027 H2O2
C00080 H+
C00704 O2.-
C05457 7alpha,12alpha-Dihydroxycholest-4-en-3-one
C05458 7alpha,12alpha-Dihydroxy-5alpha-cholestan-3-one

Consensus scope of cluster 261
C00001 H2O
C00007 Oxygen
C00027 H2O2
C00080 H+
C00704 O2.-
C01267 3-Imidazol-4-yl-2-oxopropylphosphate
C04666 D-erythro-1-Imidazol-4-ylglycerol3-phosphate

Consensus scope of cluster 262
C00001 H2O
C00007 Oxygen
C00027 H2O2
C00080 H+
C00704 O2.-
C01161 3,4-Dihydroxyphenylacetate
C04642 2-Hydroxy-5-carboxymethylmuconatesemialdehyde

Consensus scope of cluster 263
C00001 H2O
C00007 Oxygen
C00027 H2O2
C00080 H+
C00704 O2.-
C01089 R-3-Hydroxybutanoate
C04546 R-3-R-3-Hydroxybutanoyloxybutanoate

Consensus scope of cluster 264
C00001 H2O
C00007 Oxygen
C00027 H2O2
C00080 H+
C00704 O2.-
C03871 L-2-Amino-6-oxoheptanedioate
C03972 2,3,4,5-Tetrahydrodipicolinate

Consensus scope of cluster 265
C00001 H2O
C00007 Oxygen
C00027 H2O2
C00080 H+
C00704 O2.-
C03598 CDP-3,6-dideoxy-D-glucose
C03599 CDP-3,6-dideoxy-D-mannose

Consensus scope of cluster 266
C00001 H2O
C00007 Oxygen
C00027 H2O2
C00080 H+
C00704 O2.-
C03319 dTDP-6-deoxy-L-mannose
C03442 dTDP-L-dihydrostreptose

Consensus scope of cluster 267
C00001 H2O
C00007 Oxygen
C00027 H2O2
C00080 H+
C00704 O2.-
C01198 3-2-Hydroxyphenylpropanoate
C02274 Dihydrocoumarin

Consensus scope of cluster 268
C00001 H2O
C00007 Oxygen
C00027 H2O2
C00080 H+
C00501 CDP-glucose
C00704 O2.-
C01219 CDP-4-dehydro-6-deoxy-D-glucose

Consensus scope of cluster 269
C00001 H2O
C00007 Oxygen
C00027 H2O2
C00080 H+
C00259 L-Arabinose
C00508 L-Ribulose
C00704 O2.-

Consensus scope of cluster 270
C00001 H2O
C00007 Oxygen
C00027 H2O2
C00080 H+
C00704 O2.-
C02470 Xanthurenicacid
C05645 4-2-Amino-3-hydroxyphenyl-2,4-dioxobutanoate

Consensus scope of cluster 271
C00001 H2O
C00007 Oxygen
C00027 H2O2
C00080 H+
C00704 O2.-
C01097 D-Tagatose6-phosphate
C01113 D-Galactose6-phosphate

Consensus scope of cluster 272
C00001 H2O
C00007 Oxygen
C00027 H2O2
C00080 H+
C00704 O2.-
C05773 Cobyrinate
C11545 Cobalt-precorrin8

Consensus scope of cluster 273
C00001 H2O
C00007 Oxygen
C00027 H2O2
C00080 H+
C00318 L-Carnitine
C00704 O2.-
C04114 4-Trimethylammoniobut-2-enoate

Consensus scope of cluster 274
C00001 H2O
C00007 Oxygen
C00027 H2O2
C00080 H+
C00704 O2.-
C06178 1-Methylpyrrolinium
C10974 4-Methylaminobutanal

Consensus scope of cluster 275
C00001 H2O
C00007 Oxygen
C00027 H2O2
C00080 H+
C00704 O2.-
C01757 Triacetate
C02752 Triacetatelactone

Consensus scope of cluster 276
C00001 H2O
C00007 Oxygen
C00027 H2O2
C00080 H+
C00187 Cholesterol
C00599 Cholest-4-en-3-one
C00704 O2.-

Consensus scope of cluster 277
C00001 H2O
C00007 Oxygen
C00027 H2O2
C00080 H+
C00704 O2.-
C02170 Methylmalonate
C06002 S-Methylmalonatesemialdehyde

Consensus scope of cluster 278
C00001 H2O
C00007 Oxygen
C00027 H2O2
C00080 H+
C00704 O2.-
C05838 cis-2-Hydroxycinnamate
C05851 Coumarin

Consensus scope of cluster 279
C00001 H2O
C00007 Oxygen
C00027 H2O2
C00080 H+
C00704 O2.-
C11633 16-Epivellosimine
C11634 Vellosimine

Consensus scope of cluster 280
C00001 H2O
C00007 Oxygen
C00027 H2O2
C00080 H+
C00473 Retinol
C00704 O2.-
C00899 11-cis-Retinol

Consensus scope of cluster 281
C00001 H2O
C00007 Oxygen
C00027 H2O2
C00080 H+
C00704 O2.-
C01079 ProtoporphyrinogenIX
C02191 Protoporphyrin

Consensus scope of cluster 282
C00001 H2O
C00007 Oxygen
C00023 Iron
C00027 H2O2
C00032 Heme
C00080 H+
C00524 Cytochromec
C00704 O2.-
C01079 ProtoporphyrinogenIX
C02191 Protoporphyrin
C02248 Apocytochromec
C02416 Holocytochromec
C05783 Cytochromea
C05784 Catalase
C05785 Peroxidase

Consensus scope of cluster 283
C00001 H2O
C00007 Oxygen
C00027 H2O2
C00080 H+
C00312 L-Xylulose
C00704 O2.-
C01508 L-Lyxose

Consensus scope of cluster 284
C00001 H2O
C00007 Oxygen
C00027 H2O2
C00080 H+
C00704 O2.-
C06181 Piperideine
C12455 5-Aminopentanal

Consensus scope of cluster 285
C00001 H2O
C00007 Oxygen
C00027 H2O2
C00080 H+
C00704 O2.-
C01983 R-Mandelate
C01984 S-Mandelate

Consensus scope of cluster 286
C00001 H2O
C00007 Oxygen
C00027 H2O2
C00080 H+
C00442 
C00704 O2.-
C03736 alpha-D-Ribose5-phosphate

Consensus scope of cluster 287
C00001 H2O
C00007 Oxygen
C00027 H2O2
C00080 H+
C00704 O2.-
C05110 4alpha-Methylcholesta-8-en-3beta-ol
C05111 Methostenol

Consensus scope of cluster 288
C00001 H2O
C00007 Oxygen
C00027 H2O2
C00080 H+
C00115 Chloride
C00704 O2.-
C01486 Chlorite

Consensus scope of cluster 289
C00001 H2O
C00007 Oxygen
C00027 H2O2
C00080 H+
C00115 Chloride
C00704 O2.-
C01327 HCl
C01486 Chlorite
C04596 1,1-Dichloro-2,2-bis4-chlorophenylethylene
C04623 1,1,1-Trichloro-2,2-bis4-chlorophenylethane
C06636 1,1-Dichloro-2,2-bis4'-chlorophenylethane
C06637 1-Chloro-2,2-bis4'-chlorophenylethylene
C06644 1,1-Dichloro-2-dihydroxy-4'-chlorophenyl-2-4'-chlorophenylethylene
C06645 6-Oxo-2-hydroxy-7-4'-chlorophenyl-3,8,8-trichloroocta-2E,4E,7E-trienoate
C06646 2-4'-Chlorophenyl-3,3-dichloropropenoate
C06649 cis-2,3-Dihydrodiol1,1,1-Trichloro-2,2-bis4'-chlorophenylethane
C11353 2-Hydroxy-3-chloropenta-2,4-dienoate

Consensus scope of cluster 290
C00001 H2O
C00007 Oxygen
C00027 H2O2
C00080 H+
C00222 3-Oxopropanoate
C00704 O2.-
C00804 Propynoate

Consensus scope of cluster 291
C00001 H2O
C00007 Oxygen
C00027 H2O2
C00080 H+
C00704 O2.-
C12834 2,5-Dichloro-carboxymethylenebut-2-en-4-olide
C12835 2,5-Dichloro-4-oxohex-2-enedioate

Consensus scope of cluster 292
C00001 H2O
C00007 Oxygen
C00027 H2O2
C00080 H+
C00704 O2.-
C01327 HCl
C12831 3,4,6-Trichlorocatechol
C12833 2,3,5-Trichloro-cis,cis-muconate
C12834 2,5-Dichloro-carboxymethylenebut-2-en-4-olide
C12835 2,5-Dichloro-4-oxohex-2-enedioate

Consensus scope of cluster 293
C00001 H2O
C00007 Oxygen
C00027 H2O2
C00080 H+
C00704 O2.-
C10858 Ecgonine
C12449 Pseudoecgonine

Consensus scope of cluster 294
C00001 H2O
C00007 Oxygen
C00027 H2O2
C00080 H+
C00704 O2.-
C05437 Zymosterol
C05439 5alpha-Cholesta-7,24-dien-3beta-ol

Consensus scope of cluster 295
C00001 H2O
C00007 Oxygen
C00027 H2O2
C00080 H+
C00704 O2.-
C05634 5-Hydroxyindoleacetaldehyde
C05635 5-Hydroxyindoleacetate

Consensus scope of cluster 296
C00001 H2O
C00007 Oxygen
C00027 H2O2
C00080 H+
C00261 Benzaldehyde
C00704 O2.-
C01408 Benzoin

Consensus scope of cluster 297
C00001 H2O
C00007 Oxygen
C00027 H2O2
C00080 H+
C00704 O2.-
C01626 Vindoline
C03309 Strictosidineaglycone
C03677 4,21-Dehydrogeissoschizine
C07201 Vinblastine
C09107 Catharanthine
C09244 Tabersonine
C11641 3',4'-Anhydrovinblastine
C11677 Horhammericine
C11678 Dialdehyde
C11679 4,21-Dehydrocorynantheinealdehyde
C11680 Cathenamine
C11681 19-epi-Cathenamine
C11691 Stemmadenine
C11783 Minovincinine

Consensus scope of cluster 298
C00001 H2O
C00007 Oxygen
C00027 H2O2
C00080 H+
C00704 O2.-
C01328 HO-
C11414 4S,7R-4-Isopropenyl-7-methyl-2-oxo-oxepanone
C11417 3S-6-Hydroxy-3-isopropenyl-heptanoate
C11419 3S-3-Isopropenyl-6-oxoheptanoate

Consensus scope of cluster 299
C00001 H2O
C00007 Oxygen
C00027 H2O2
C00080 H+
C00704 O2.-
C01328 HO-
C11402 4R,7R-4-Isopropenyl-7-methyl-2-oxo-oxepanone
C11404 3R-6-Hydroxy-3-isopropenyl-heptanoate
C11405 3R-3-Isopropenyl-6-oxoheptanoate

Consensus scope of cluster 300
C00001 H2O
C00007 Oxygen
C00027 H2O2
C00080 H+
C00704 O2.-
C01328 HO-
C02730 2-Succinylbenzoate
C05817 2-Succinyl-6-hydroxy-2,4-cyclohexadiene-1-carboxylate
C06986 Spirodilactone

Consensus scope of cluster 301
C00001 H2O
C00007 Oxygen
C00027 H2O2
C00080 H+
C00423 trans-Cinnamate
C00704 O2.-
C00729 Tropine
C01456 Tropate
C01479 Atropine
C02046 L-Hyoscyamine

Consensus scope of cluster 302
C00001 H2O
C00007 Oxygen
C00027 H2O2
C00080 H+
C00423 trans-Cinnamate
C00704 O2.-
C01456 Tropate

Consensus scope of cluster 303
C00001 H2O
C00007 Oxygen
C00027 H2O2
C00080 H+
C00704 O2.-
C01165 L-Glutamate5-semialdehyde
C03912 S-1-Pyrroline-5-carboxylate

Consensus scope of cluster 304
C00001 H2O
C00007 Oxygen
C00027 H2O2
C00080 H+
C00704 O2.-
C01252 4-2-Aminophenyl-2,4-dioxobutanoate
C01717 4-Hydroxy-2-quinolinecarboxylicacid

Consensus scope of cluster 305
C00001 H2O
C00007 Oxygen
C00027 H2O2
C00080 H+
C00281 Sedoheptulose7-phosphate
C00704 O2.-
C07836 D-glycero-D-manno-Heptose7-phosphate

Consensus scope of cluster 306
C00001 H2O
C00007 Oxygen
C00027 H2O2
C00080 H+
C00623 Glycerol1-phosphate
C00704 O2.-
C03947 Glycerol1,2-cyclicphosphate

Consensus scope of cluster 307
C00001 H2O
C00007 Oxygen
C00027 H2O2
C00080 H+
C00704 O2.-
C02718 N-Formiminoglycine
C06195 Imidazolone

Consensus scope of cluster 308
C00001 H2O
C00007 Oxygen
C00027 H2O2
C00080 H+
C00601 Phenylacetaldehyde
C00704 O2.-
C02083 Styreneoxide

Consensus scope of cluster 309
C00001 H2O
C00007 Oxygen
C00027 H2O2
C00059 Sulfate
C00080 H+
C00087 Sulfur
C00094 Sulfite
C00283 Hydrogensulfide
C00320 Thiosulfate
C00704 O2.-
C01310 4-Deoxy-beta-D-gluc-4-enuronosyl-1,3-N-acetyl-D-galactosamine
C01861 Trithionate
C04864 4-Deoxy-beta-D-gluc-4-enuronosyl-1,3-N-acetyl-D-galactosamine4-sulfate
C04865 4-Deoxy-beta-D-gluc-4-enuronosyl-1,3-N-acetyl-D-galactosamine6-sulfate

Consensus scope of cluster 310
C00001 H2O
C00007 Oxygen
C00027 H2O2
C00080 H+
C00633 4-Hydroxybenzaldehyde
C00704 O2.-
C10700 4'-Hydroxyacetophenone
C13629 1,2-Bis4-hydroxyphenyl-2-propanol
C13632 4,4'-Dihydroxy-alpha-methylstilbene

Consensus scope of cluster 311
C00001 H2O
C00007 Oxygen
C00027 H2O2
C00080 H+
C00519 Hypotaurine
C00704 O2.-
C01678 Cysteamine

Consensus scope of cluster 312
C00001 H2O
C00007 Oxygen
C00027 H2O2
C00080 H+
C00114 Choline
C00576 Betainealdehyde
C00704 O2.-

Consensus scope of cluster 313
C00001 H2O
C00007 Oxygen
C00027 H2O2
C00080 H+
C00704 O2.-
C03239 6-Amino-2-oxohexanoate
C04092 delta1-Piperideine-2-carboxylate

Consensus scope of cluster 314
C00001 H2O
C00007 Oxygen
C00027 H2O2
C00033 Acetate
C00080 H+
C00704 O2.-
C01291 3-4-Methylpent-3-en-1-yl-pent-2-enedioyl-CoA
C03685 7-Methyl-3-oxooctanoyl-CoA
C04675 3-Hydroxy-3-4-methylpent-3-en-1-ylglutaryl-CoA

Consensus scope of cluster 315
C00001 H2O
C00007 Oxygen
C00027 H2O2
C00080 H+
C00486 Bilirubin
C00500 Biliverdin
C00704 O2.-

Consensus scope of cluster 316
C00001 H2O
C00007 Oxygen
C00027 H2O2
C00080 H+
C00137 myo-Inositol
C00191 D-Glucuronate
C00486 Bilirubin
C00500 Biliverdin
C00704 O2.-
C00905 D-Fructuronate
C02670 D-Glucuronolactone
C03374 Bilirubin-glucuronoside
C03387 D-Glucurono-6,2-lactone
C05787 Bilirubinbeta-diglucuronide
C05789 L-Urobilinogen
C05790 I-Urobilinogen
C05791 D-Urobilinogen
C05793 L-Urobilin
C05794 I-Urobilin
C05795 D-Urobilin

Consensus scope of cluster 317
C00001 H2O
C00007 Oxygen
C00027 H2O2
C00080 H+
C00084 Acetaldehyde
C00704 O2.-
C01548 Acetylene

Consensus scope of cluster 318
C00001 H2O
C00007 Oxygen
C00027 H2O2
C00080 H+
C00704 O2.-
C00810 R-Acetoin
C01769 S-Acetoin

Consensus scope of cluster 319
C00001 H2O
C00007 Oxygen
C00009 Orthophosphate
C00013 Pyrophosphate
C00018 Pyridoxalphosphate
C00027 H2O2
C00080 H+
C00250 Pyridoxal
C00266 Glycolaldehyde
C00314 Pyridoxine
C00536 Triphosphate
C00627 Pyridoxinephosphate
C00704 O2.-
C00847 4-Pyridoxate
C00971 4-Pyridoxolactone
C01781 
C02466 Trimetaphosphate
C06050 2-Methyl-3-hydroxy-5-formylpyridine-4-carboxylate
C06051 Isopyridoxal
C11437 1-Deoxy-D-xylulose5-phosphate
C11638 3-Amino-2-oxopropylphosphate

Consensus scope of cluster 320
C00001 H2O
C00007 Oxygen
C00009 Orthophosphate
C00013 Pyrophosphate
C00027 H2O2
C00080 H+
C00536 Triphosphate
C00704 O2.-
C01204 myo-Inositolhexakisphosphate
C02466 Trimetaphosphate
C04563 D-myo-Inositol1,2,4,5,6-pentakisphosphate
C04579 Inositol1,2,3,4,5-pentakisphosphate
C11526 5-PP-InsP5

Consensus scope of cluster 321
C00001 H2O
C00007 Oxygen
C00009 Orthophosphate
C00013 Pyrophosphate
C00027 H2O2
C00033 Acetate
C00080 H+
C00227 Acetylphosphate
C00536 Triphosphate
C00704 O2.-
C02466 Trimetaphosphate
C05682 Phosphonoacetate

Consensus scope of cluster 322
C00001 H2O
C00007 Oxygen
C00027 H2O2
C00080 H+
C00704 O2.-
C01274 5-Formyl-5,6,7,8-tetrahydromethanopterin
C04330 5,10-Methenyltetrahydromethanopterin

Consensus scope of cluster 323
C00001 H2O
C00007 Oxygen
C00014 NH3
C00027 H2O2
C00080 H+
C00088 Nitrite
C00192 Hydroxylamine
C00244 Nitrate
C00282 Hydrogen
C00472 p-Benzoquinone
C00530 p-Benzenediol
C00697 Nitrogen
C00704 O2.-
C02222 2-Maleylacetate
C02235 4-Nitrocatechol
C02372 4-Hydroxyaniline
C02814 Benzene-1,2,4-triol
C03676 3-Hydroxy-cis,cis-muconate
C04431 cis-4-Carboxymethylenebut-2-en-4-olide
C05359 e-
C05360 Diimine
C05361 Hydrazine
C06603 cis,trans-4-Hydroxymuconicsemialdehyde
C07103 2-Hydroxy-1,4-benzoquinone
C12838 trans-4-Carboxymethylenebut-2-en-4-olide

Consensus scope of cluster 324
C00001 H2O
C00007 Oxygen
C00027 H2O2
C00080 H+
C00704 O2.-
C07113 Acetophenone
C07189 2-Hydroxyacetophenone

Consensus scope of cluster 325
C00001 H2O
C00007 Oxygen
C00027 H2O2
C00080 H+
C00282 Hydrogen
C00704 O2.-
C05359 e-

Consensus scope of cluster 326
C00001 H2O
C00007 Oxygen
C00009 Orthophosphate
C00013 Pyrophosphate
C00014 NH3
C00027 H2O2
C00080 H+
C00084 Acetaldehyde
C00088 Nitrite
C00189 Ethanolamine
C00192 Hydroxylamine
C00244 Nitrate
C00266 Glycolaldehyde
C00282 Hydrogen
C00319 Sphingosine
C00346 Ethanolaminephosphate
C00517 Hexadecanal
C00536 Triphosphate
C00697 Nitrogen
C00704 O2.-
C00836 Sphinganine
C01120 Sphinganine1-phosphate
C01548 Acetylene
C01837 Nitroethane
C02466 Trimetaphosphate
C03167 Phosphonoacetaldehyde
C03557 2-Aminoethylphosphonate
C05359 e-
C05360 Diimine
C05361 Hydrazine
C06123 Hexadecenal
C06124 Sphingosine1-phosphate
C06455 Hydroxymethylphosphonate
C06771 Triethanolamine
C06772 Diethanolamine
C11205 Hexadimethrinebromide

Consensus scope of cluster 327
C00001 H2O
C00007 Oxygen
C00014 NH3
C00027 H2O2
C00080 H+
C00088 Nitrite
C00134 Putrescine
C00192 Hydroxylamine
C00244 Nitrate
C00282 Hydrogen
C00315 Spermidine
C00555 4-Aminobutanal
C00697 Nitrogen
C00704 O2.-
C00986 1,3-Diaminopropane
C05359 e-
C05360 Diimine
C05361 Hydrazine
C05665 beta-Aminopropionaldehyde
C06366 Homospermidine

Consensus scope of cluster 328
C00001 H2O
C00007 Oxygen
C00014 NH3
C00027 H2O2
C00033 Acetate
C00080 H+
C00088 Nitrite
C00134 Putrescine
C00192 Hydroxylamine
C00244 Nitrate
C00282 Hydrogen
C00315 Spermidine
C00555 4-Aminobutanal
C00612 N1-Acetylspermidine
C00697 Nitrogen
C00704 O2.-
C00986 1,3-Diaminopropane
C02229 3-Aminopropanal
C02567 N1-Acetylspermine
C02714 N-Acetylputrescine
C05359 e-
C05360 Diimine
C05361 Hydrazine
C05665 beta-Aminopropionaldehyde
C05936 N4-Acetylaminobutanal
C06244 Acetamide
C06366 Homospermidine

Consensus scope of cluster 329
C00001 H2O
C00007 Oxygen
C00014 NH3
C00027 H2O2
C00058 Formate
C00067 Formaldehyde
C00080 H+
C00088 Nitrite
C00132 Methanol
C00192 Hydroxylamine
C00218 Methylamine
C00244 Nitrate
C00282 Hydrogen
C00488 Formamide
C00697 Nitrogen
C00704 O2.-
C01326 Hydrogencyanide
C01585 Hexanoicacid
C02722 N-Methylhexanamide
C05359 e-
C05360 Diimine
C05361 Hydrazine

Consensus scope of cluster 330
C00001 H2O
C00007 Oxygen
C00014 NH3
C00027 H2O2
C00058 Formate
C00080 H+
C00088 Nitrite
C00192 Hydroxylamine
C00244 Nitrate
C00261 Benzaldehyde
C00282 Hydrogen
C00488 Formamide
C00561 Mandelonitrile
C00697 Nitrogen
C00704 O2.-
C01326 Hydrogencyanide
C01408 Benzoin
C01625 Vicianose
C01870 R-Vicianin
C05359 e-
C05360 Diimine
C05361 Hydrazine

Consensus scope of cluster 331
C00001 H2O
C00007 Oxygen
C00014 NH3
C00027 H2O2
C00080 H+
C00088 Nitrite
C00192 Hydroxylamine
C00244 Nitrate
C00282 Hydrogen
C00483 Tyramine
C00697 Nitrogen
C00704 O2.-
C03765 4-Hydroxyphenylacetaldehyde
C04227 1-4-Hydroxyphenyl-2-aminoethanol
C05359 e-
C05360 Diimine
C05361 Hydrazine

Consensus scope of cluster 332
C00001 H2O
C00007 Oxygen
C00014 NH3
C00027 H2O2
C00080 H+
C00088 Nitrite
C00192 Hydroxylamine
C00244 Nitrate
C00282 Hydrogen
C00697 Nitrogen
C00704 O2.-
C02916 S-Norlaudanosoline
C03758 4-2-Aminoethyl-1,2-benzenediol
C04043 3,4-Dihydroxyphenylacetaldehyde
C05359 e-
C05360 Diimine
C05361 Hydrazine

Consensus scope of cluster 333
C00001 H2O
C00007 Oxygen
C00014 NH3
C00027 H2O2
C00080 H+
C00088 Nitrite
C00180 Benzoate
C00192 Hydroxylamine
C00244 Nitrate
C00282 Hydrogen
C00697 Nitrogen
C00704 O2.-
C05359 e-
C05360 Diimine
C05361 Hydrazine
C09814 Benzonitrile
C09815 Benzamide

Consensus scope of cluster 334
C00001 H2O
C00007 Oxygen
C00014 NH3
C00027 H2O2
C00080 H+
C00088 Nitrite
C00169 Carbamoylphosphate
C00192 Hydroxylamine
C00244 Nitrate
C00282 Hydrogen
C00697 Nitrogen
C00704 O2.-
C05359 e-
C05360 Diimine
C05361 Hydrazine
C06059 Cyclicamidines
C11824 Cyclicamide

Consensus scope of cluster 335
C00001 H2O
C00007 Oxygen
C00014 NH3
C00027 H2O2
C00080 H+
C00088 Nitrite
C00192 Hydroxylamine
C00244 Nitrate
C00282 Hydrogen
C00511 Propenoate
C00697 Nitrogen
C00704 O2.-
C01659 Acrylamide
C01998 Acrylonitrile
C05359 e-
C05360 Diimine
C05361 Hydrazine

Consensus scope of cluster 336
C00001 H2O
C00007 Oxygen
C00014 NH3
C00027 H2O2
C00031 D-Glucose
C00058 Formate
C00080 H+
C00088 Nitrite
C00089 Sucrose
C00095 D-Fructose
C00159 D-Mannose
C00185 Cellobiose
C00192 Hydroxylamine
C00198 D-Glucono-1,5-lactone
C00204 2-Dehydro-3-deoxy-D-gluconate
C00208 Maltose
C00221 beta-D-Glucose
C00244 Nitrate
C00252 Isomaltose
C00257 D-Gluconicacid
C00261 Benzaldehyde
C00267 alpha-D-Glucose
C00282 Hydrogen
C00329 D-Glucosamine
C00392 Mannitol
C00488 Formamide
C00514 D-Mannonate
C00561 Mandelonitrile
C00629 2-Dehydro-D-gluconate
C00697 Nitrogen
C00704 O2.-
C00794 D-Sorbitol
C00817 D-Altronate
C00844 R-Prunasin
C01083 alpha,alpha-Trehalose
C01093 Cellobiono-1,5-lactone
C01326 Hydrogencyanide
C01408 Benzoin
C01742 Palatinose
C01982 R-Amygdalin
C02013 Cellotetraose
C02336 beta-D-Fructose
C02779 2-Dehydro-D-glucose
C02964 D-Glucosyl-D-mannose
C03661 1F-beta-D-Fructosylsucrose
C03752 2-Amino-2-deoxy-D-gluconate
C05182 
C05359 e-
C05360 Diimine
C05361 Hydrazine
C05383 Aminosugars
C06216 Celloheptaose
C06217 Cellohexaose
C06218 Cellopentaose
C06219 Cellotriose
C06440 2-Dehydro-D-glucono-1,5-lactone

Consensus scope of cluster 337
C00001 H2O
C00007 Oxygen
C00027 H2O2
C00058 Formate
C00080 H+
C00704 O2.-
C00951 Estradiol-17beta
C05294 19-Hydroxytestosterone
C05295 19-Oxotestosterone

Consensus scope of cluster 338
C00001 H2O
C00007 Oxygen
C00027 H2O2
C00058 Formate
C00067 Formaldehyde
C00080 H+
C00132 Methanol
C00704 O2.-

Consensus scope of cluster 339
C00001 H2O
C00007 Oxygen
C00011 CO2
C00027 H2O2
C00048 Glyoxylate
C00058 Formate
C00080 H+
C00160 Glycolate
C00168 Hydroxypyruvate
C00209 Oxalate
C00237 CO
C00266 Glycolaldehyde
C00704 O2.-
C00877 Crotonoyl-CoA
C00975 Dihydroxyfumarate
C01144 S-3-Hydroxybutanoyl-CoA
C01146 2-Hydroxy-3-oxopropanoate
C01353 Carbonicacid
C02331 Vinylacetyl-CoA
C02411 Glutaconyl-1-CoA
C03058 2-Hydroxyglutaryl-CoA
C03459 2-Hydroxy-3-oxosuccinate
C03561 R-3-Hydroxybutanoyl-CoA
C05116 3-Hydroxybutanoyl-CoA
C11062 4-Hydroxybutyryl-CoA

Consensus scope of cluster 340
C00001 H2O
C00007 Oxygen
C00010 CoA
C00011 CO2
C00027 H2O2
C00048 Glyoxylate
C00058 Formate
C00080 H+
C00115 Chloride
C00146 Phenol
C00156 4-Hydroxybenzoate
C00160 Glycolate
C00168 Hydroxypyruvate
C00209 Oxalate
C00237 CO
C00266 Glycolaldehyde
C00313 Oxalyl-CoA
C00704 O2.-
C00798 Formyl-CoA
C00975 Dihydroxyfumarate
C01146 2-Hydroxy-3-oxopropanoate
C01353 Carbonicacid
C01486 Chlorite
C02370 4-Chlorobenzoate
C02949 4-Hydroxybenzoyl-CoA
C03459 2-Hydroxy-3-oxosuccinate
C06387 4-Chlorobenzoyl-CoA
C06648 4-Chlorobenzaldehyde
C13634 2,3-Bis4-hydroxyphenyl-1,2-propanediol
C13635 4-Hydroxyphenacylalcohol

Consensus scope of cluster 341
C00001 H2O
C00007 Oxygen
C00011 CO2
C00027 H2O2
C00048 Glyoxylate
C00058 Formate
C00067 Formaldehyde
C00080 H+
C00132 Methanol
C00160 Glycolate
C00168 Hydroxypyruvate
C00209 Oxalate
C00237 CO
C00266 Glycolaldehyde
C00704 O2.-
C00975 Dihydroxyfumarate
C01146 2-Hydroxy-3-oxopropanoate
C01353 Carbonicacid
C02151 Geissoschizine
C03459 2-Hydroxy-3-oxosuccinate
C11632 Polyneuridinealdehyde
C11633 16-Epivellosimine
C11634 Vellosimine

Consensus scope of cluster 342
C00001 H2O
C00007 Oxygen
C00011 CO2
C00027 H2O2
C00048 Glyoxylate
C00058 Formate
C00080 H+
C00160 Glycolate
C00168 Hydroxypyruvate
C00209 Oxalate
C00237 CO
C00249 Hexadecanoicacid
C00266 Glycolaldehyde
C00473 Retinol
C00704 O2.-
C00899 11-cis-Retinol
C00975 Dihydroxyfumarate
C01146 2-Hydroxy-3-oxopropanoate
C01353 Carbonicacid
C01948 Pentadecanal
C02588 Retinylpalmitate
C03455 11-cis-Retinylpalmitate
C03459 2-Hydroxy-3-oxosuccinate

Consensus scope of cluster 343
C00001 H2O
C00007 Oxygen
C00010 CoA
C00011 CO2
C00027 H2O2
C00048 Glyoxylate
C00058 Formate
C00080 H+
C00154 Palmitoyl-CoA
C00160 Glycolate
C00168 Hydroxypyruvate
C00209 Oxalate
C00237 CO
C00249 Hexadecanoicacid
C00266 Glycolaldehyde
C00313 Oxalyl-CoA
C00704 O2.-
C00798 Formyl-CoA
C00975 Dihydroxyfumarate
C01146 2-Hydroxy-3-oxopropanoate
C01353 Carbonicacid
C01948 Pentadecanal
C03459 2-Hydroxy-3-oxosuccinate

Consensus scope of cluster 344
C00001 H2O
C00007 Oxygen
C00011 CO2
C00027 H2O2
C00048 Glyoxylate
C00058 Formate
C00080 H+
C00160 Glycolate
C00168 Hydroxypyruvate
C00209 Oxalate
C00237 CO
C00266 Glycolaldehyde
C00704 O2.-
C00975 Dihydroxyfumarate
C01146 2-Hydroxy-3-oxopropanoate
C01353 Carbonicacid
C03459 2-Hydroxy-3-oxosuccinate
C12366 TetracenomycinF2
C12367 TetracenomycinF1
C12372 TetracenomycinM
C12374 DecarboxytetracenomycinF1

Consensus scope of cluster 345
C00001 H2O
C00007 Oxygen
C00011 CO2
C00026 2-Oxoglutarate
C00027 H2O2
C00048 Glyoxylate
C00058 Formate
C00080 H+
C00160 Glycolate
C00168 Hydroxypyruvate
C00209 Oxalate
C00232 Succinatesemialdehyde
C00237 CO
C00266 Glycolaldehyde
C00704 O2.-
C00975 Dihydroxyfumarate
C01146 2-Hydroxy-3-oxopropanoate
C01353 Carbonicacid
C03217 2-Hydroxy-3-oxoadipate
C03459 2-Hydroxy-3-oxosuccinate
C05379 Oxalosuccinate

Consensus scope of cluster 346
C00001 H2O
C00007 Oxygen
C00011 CO2
C00027 H2O2
C00048 Glyoxylate
C00058 Formate
C00080 H+
C00160 Glycolate
C00168 Hydroxypyruvate
C00209 Oxalate
C00237 CO
C00266 Glycolaldehyde
C00704 O2.-
C00975 Dihydroxyfumarate
C01146 2-Hydroxy-3-oxopropanoate
C01353 Carbonicacid
C03459 2-Hydroxy-3-oxosuccinate
C12456 3-Dimethylallyl-4-hydroxyphenylpyruvate
C12457 3-Dimethylallyl-4-hydroxymandelicacid
C12458 3-Dimethylallyl-4-hydroxybenzoate

Consensus scope of cluster 347
C00001 H2O
C00007 Oxygen
C00011 CO2
C00027 H2O2
C00048 Glyoxylate
C00058 Formate
C00080 H+
C00160 Glycolate
C00168 Hydroxypyruvate
C00209 Oxalate
C00237 CO
C00266 Glycolaldehyde
C00704 O2.-
C00975 Dihydroxyfumarate
C01146 2-Hydroxy-3-oxopropanoate
C01353 Carbonicacid
C03459 2-Hydroxy-3-oxosuccinate
C06331 2-Methylquinoline-3,4-diol
C06332 N-Acetylanthranilate
C11504 3-Hydroxy-2-methyl-1H-quinolin-4-one

Consensus scope of cluster 348
C00001 H2O
C00007 Oxygen
C00011 CO2
C00027 H2O2
C00048 Glyoxylate
C00058 Formate
C00080 H+
C00160 Glycolate
C00164 Acetoacetate
C00168 Hydroxypyruvate
C00207 Acetone
C00209 Oxalate
C00237 CO
C00266 Glycolaldehyde
C00704 O2.-
C00975 Dihydroxyfumarate
C01146 2-Hydroxy-3-oxopropanoate
C01353 Carbonicacid
C03459 2-Hydroxy-3-oxosuccinate
C06144 3-Butynoate

Consensus scope of cluster 349
C00001 H2O
C00007 Oxygen
C00011 CO2
C00027 H2O2
C00048 Glyoxylate
C00058 Formate
C00080 H+
C00160 Glycolate
C00168 Hydroxypyruvate
C00209 Oxalate
C00237 CO
C00266 Glycolaldehyde
C00487 Carnitine
C00704 O2.-
C00975 Dihydroxyfumarate
C01146 2-Hydroxy-3-oxopropanoate
C01353 Carbonicacid
C02224 2-Methylcholine
C03459 2-Hydroxy-3-oxosuccinate
C05543 3-Dehydroxycarnitine

Consensus scope of cluster 350
C00001 H2O
C00007 Oxygen
C00011 CO2
C00027 H2O2
C00048 Glyoxylate
C00058 Formate
C00080 H+
C00160 Glycolate
C00168 Hydroxypyruvate
C00209 Oxalate
C00237 CO
C00266 Glycolaldehyde
C00704 O2.-
C00727 Orcinol
C00975 Dihydroxyfumarate
C01146 2-Hydroxy-3-oxopropanoate
C01353 Carbonicacid
C01839 Orsellinate
C02868 Orsellinatedepside
C03459 2-Hydroxy-3-oxosuccinate
