# Supplementary material for: Biosynthetic Potentials of Metabolites and Their Hierarchical Organization
Source: PLoS Comput Biol. 2008 Apr 4;4(4):e1000049. doi: 10.1371/journal.pcbi.1000049 (PMC2289774; doi:10.1371/journal.pcbi.1000049)
Supplement: Dataset S1 — Definition, clusters, and consensus scopes of the network discussed in the text. The metabolic network which was retrieved from the KEGG database and subsequently curated is available as a list of KEGG reaction IDs (file ‘reaction_list.txt’). A full list of the hierarchical clusters (‘hierarchical_clusters.txt’) is provided along with a list of all corresponding consensus scopes (‘consensus_scopes.txt’). In total, 350 clusters and their consensus scopes are presented; clusters 1–12 correspond to clusters I-XII in the text, and cluster 63 is cluster XIII. (0.33 MB TAR) [file pcbi.1000049.s008.txt › hierarchical_clusters.txt]

Metabolites in cluster 1:
C00019 S-Adenosyl-L-methionine
C00021 S-Adenosyl-L-homocysteine
C00025 L-Glutamate
C00037 Glycine
C00041 L-Alanine
C00047 L-Lysine
C00049 L-Aspartate
C00051 Glutathione
C00062 L-Arginine
C00064 L-Glutamine
C00065 L-Serine
C00073 L-Methionine
C00077 L-Ornithine
C00078 L-Tryptophan
C00079 L-Phenylalanine
C00082 L-Tyrosine
C00086 Urea
C00097 L-Cysteine
C00106 Uracil
C00108 Anthranilate
C00113 PQQ
C00127 Glutathionedisulfide
C00133 D-Alanine
C00135 L-Histidine
C00147 Adenine
C00152 L-Asparagine
C00155 L-Homocysteine
C00170 5'-Methylthioadenosine
C00179 Agmatine
C00188 L-Threonine
C00212 Adenosine
C00213 Sarcosine
C00217 D-Glutamate
C00242 Guanine
C00262 Hypoxanthine
C00270 N-Acetylneuraminate
C00294 Inosine
C00295 Orotate
C00299 Uridine
C00300 Creatine
C00327 L-Citrulline
C00328 L-Kynurenine
C00331 Indolepyruvate
C00337 S-Dihydroorotate
C00355 3,4-Dihydroxy-L-phenylalanine
C00366 Urate
C00380 Cytosine
C00385 Xanthine
C00386 Carnosine
C00387 Guanosine
C00398 Tryptamine
C00402 D-Aspartate
C00429 5,6-Dihydrouracil
C00430 5-Aminolevulinate
C00436 N-Carbamoylputrescine
C00437 N-Acetylornithine
C00438 N-Carbamoyl-L-aspartate
C00439 N-Formimino-L-glutamate
C00463 Indole
C00475 Cytidine
C00491 L-Cystine
C00499 Allantoate
C00515 D-Ornithine
C00542 Cystathionine
C00568 4-Aminobenzoate
C00581 Guanidinoacetate
C00603 --Ureidoglycolate
C00606 3-Sulfino-L-alanine
C00637 Indole-3-acetaldehyde
C00643 5-Hydroxy-L-tryptophan
C00666 LL-2,6-Diaminoheptanedioate
C00669 gamma-L-Glutamyl-L-cysteine
C00680 meso-2,6-Diaminoheptanedioate
C00716 Serine
C00739 D-Lysine
C00740 D-Serine
C00785 Urocanate
C00791 Creatinine
C00792 D-Arginine
C00793 D-Cysteine
C00813 Barbiturate
C00819 D-Glutamine
C00820 D-Threonine
C00822 Dopaquinone
C00826 L-Arogenate
C00855 D-Methionine
C00884 Homocarnosine
C00906 5,6-Dihydrothymine
C00921 Dihydropteroate
C00931 Porphobilinogen
C00940 2-Oxoglutaramate
C00954 Indole-3-acetate
C00977 L-Tryptophanamide
C01010 Urea-1-carboxylate
C01020 6-Hydroxynicotinate
C01026 N,N-Dimethylglycine
C01031 S-Formylglutathione
C01035 4-Guanidinobutanoate
C01042 N-Acetyl-L-aspartate
C01043 N-Carbamoylsarcosine
C01044 N-Formyl-L-aspartate
C01045 N-Formyl-L-glutamate
C01047 N5-Ethyl-L-glutamine
C01059 2,5-Dihydroxypyridine
C01060 3,5-Diiodo-L-tyrosine
C01118 O-Succinyl-L-homoserine
C01142 3S-3,6-Diaminohexanoate
C01162 3-Pyrazol-1-yl-L-alanine
C01186 3S,5S-3,5-Diaminohexanoate
C01215 2-Acetamidomethylenesuccinate
C01234 1-Aminocyclopropane-1-carboxylate
C01259 3-Hydroxy-N6,N6,N6-trimethyl-L-lysine
C01419 Cys-Gly
C01537 Urethane
C01551 Allantoin
C01566 Cyanamide
C01586 Hippurate
C01596 Maleamate
C01762 Xanthosine
C01921 Glycocholate
C01959 Taurocyamine
C01993 5'-Oxoinosine
C02091 Ureidoglycine
C02166 LeukotrieneC4
C02218 2-Aminoacrylate
C02220 2-Aminomuconate
C02237 5-Oxo-D-proline
C02253 Benzoylagmatine
C02265 D-Phenylalanine
C02291 L-Cystathionine
C02294 Methylguanidine
C02348 R--Allantoin
C02350 S+-Allantoin
C02362 2-Oxosuccinamate
C02406 
C02512 3-Cyano-L-alanine
C02564 N-Feruloylglycine
C02634 3-Chloro-D-alanine
C02635 3-Chloro-L-alanine
C02642 3-Ureidopropionate
C02693 Indole-3-acetamide
C02700 L-Formylkynurenine
C02703 L-SerineO-sulfate
C02727 N6-Acetyl-L-lysine
C02728 N6-Methyl-L-lysine
C02775 2,3-Dihydroxyindole
C02837 L-Lysine1,6-lactam
C02937 3-Indoleacetaldoxime
C02938 3-Indoleacetonitrile
C02999 N-Acetylmuramoyl-Ala
C03015 O-Carbamoyl-L-serine
C03030 Uracil5-carboxylate
C03047 1,4-Diguanidinobutane
C03065 3-Guanidinopropanoate
C03078 4-Guanidinobutanamide
C03139 N-Amidino-L-aspartate
C03145 N-Formyl-L-methionine
C03174 S-Succinylglutathione
C03227 3-Hydroxy-L-kynurenine
C03283 L-2,4-Diaminobutanoate
C03290 L-threo-3-Phenylserine
C03406 N-L-Argininosuccinate
C03409 N-Formimino-L-aspartate
C03451 R-S-Lactoylglutathione
C03470 3-alphaS-Strictosidine
C03508 L-2-Amino-3-oxobutanoicacid
C03539 S-Ribosyl-L-homocysteine
C03574 2-Formylaminobenzaldehyde
C03618 L-threo-3-Methylaspartate
C03623 N-Methyl-2-oxoglutaramate
C03626 NG,NG-Dimethyl-L-arginine
C03680 4-Imidazolone-5-propanoate
C03703 L-5-Carboxymethylhydantoin
C03710 N-Benzyloxycarbonylglycine
C03741 S-4-Amino-5-oxopentanoate
C03771 5-Guanidino-2-oxopentanoate
C03943 2R,4S-2,4-Diaminopentanoate
C03961 erythro-3-Hydroxy-L-aspartate
C04075 L-2-Amino-4-chloropent-4-enoate
C04079 N-R-Pantothenoyl-L-cysteine
C04368 3-Amino-3-4-hydroxyphenylpropanoate
C04390 N6-Acetyl-LL-2,6-diaminoheptanedioate
C04421 N-Succinyl-LL-2,6-diaminoheptanedioate
C04540 N4-Acetyl-beta-D-glucosaminylasparagine
C04690 2-Hydroxymethyl-3-acetamidomethylenesuccinate
C04771 S-2-Amino-3-3-hydroxy-4-oxo-4H-pyridin-1-ylpropanoate
C04776 D-Galactosyl-3-N-acetyl-beta-D-galactosaminyl-L-serine
C04796 4-L-Alanin-3-yl-2-hydroxy-cis,cis-muconate6-semialdehyde
C04797 5-L-Alanin-3-yl-2-hydroxy-cis,cis-muconate6-semialdehyde
C04846 UDP-N-acetylmuramoyl-L-alanyl-D-glutamyl-L-lysyl-D-alanyl-D-alanine
C05100 3-Ureidoisobutyrate
C05133 4-Imidazolone-5-acetate
C05161 2,5-Diaminohexanoate
C05281 5-Methylbarbiturate
C05335 Selenomethionine
C05341 beta-Alanyl-L-lysine
C05380 Nicotinurate
C05464 Glycodeoxycholate
C05466 Glycochenodeoxycholate
C05515 5-Ureido-4-imidazolecarboxylate
C05516 5-Amino-4-imidazolecarboxylate
C05519 L-Allothreonine
C05520 2-Amino-3-oxoadipate
C05524 Aminoacyl-L-methionine
C05552 N6-D-Biotinyl-L-lysine
C05565 Hydantoin-5-propionate
C05570 Ergothioneine
C05572 4-Oxoglutaramate
C05573 Formylisoglutamate
C05574 Isoglutamate
C05575 Hercynine
C05648 5-Hydroxy-N-formylkynurenine
C05651 5-Hydroxykynurenine
C05653 Formylanthranilate
C05655 5-2'-Carboxyethyl-4,6-dihydroxypicolinate
C05658 Indoxyl
C05692 Se-Adenosylselenohomocysteine
C05699 Selenocystathionine
C05711 gamma-Glutamyl-beta-cyanoalanine
C05730 Glutathionylspermidine
C05829 N-Carbamyl-L-glutamate
C05835 2-Formaminobenzoylacetate
C05837 Glucobrassicin
C05840 Iminoaspartate
C05931 N-Succinyl-L-glutamate
C05939 Linatine
C05951 LeukotrieneD4
C06034 4-Hydroxy-4-methylglutamate
C06073 Indolealkaloid
C06234 4-Methyl-L-glutamate
C06330 Quinoline-3,4-diol
C06381 Methylenediurea
C06382 N-Carboxyaminomethylurea
C06393 2,3-Diaminopropanoate
C06462 LeukotrieneF4
C06551 Atrazine
C06552 Hydroxyatrazine
C06553 N-Isopropylammelide
C06554 Cyanuricacid
C06555 Biuret
C06556 Deisopropylatrazine
C06557 Deisopropylhydroxyatrazine
C06558 2,4-Dihydroxy-6-N'-ethylamino-1,3,5-triazine
C06657 Guanidinoproclavaminicacid
C06673 4-Carboxy-4'-sulfoazobenzene
C06732 alpha,beta-Didehydrotryptophan
C07272 Maleimide
C07304 Deacetylisoipecoside
C07307 Deacetylipecoside
C08061 2'-Aminobiphenyl-2,3-diol
C08062 2-Hydroxy-6-oxo-2'-aminophenyl-hexa-2,4-dienoate
C11355 4-Amino-4-deoxychorismate
C11500 5'-Dehydroadenosine
C11501 9-Riburonosyladenine
C11503 3-Hydroxy-1H-quinolin-4-one
C11511 threo-3-Hydroxy-L-aspartate
C11631 9-Riburonosylhypoxanthine
C11817 Deoxytubulosine
C11821 5-Hydroxyisourate
C12248 5-Hydroxy-2-oxo-4-ureido-2,5-dihydro-1H-imidazole-5-carboxylate
C12989 N2-Acetyl-L-lysine

Metabolites in cluster 2:
C00022 Pyruvate
C00036 Oxaloacetate
C00090 Catechol
C00122 Fumarate
C00149 S-Malate
C00158 Citrate
C00166 Phenylpyruvate
C00186 S-Lactate
C00196 2,3-Dihydroxybenzoate
C00230 3,4-Dihydroxybenzoate
C00251 Chorismate
C00254 Prephenate
C00256 R-Lactate
C00311 Isocitrate
C00417 cis-Aconitate
C00497 R-Malate
C00502 D-Xylonate
C00544 Homogentisate
C00552 meso-Tartaricacid
C00596 2-Hydroxy-2,4-pentadienoate
C00628 2,5-Dihydroxybenzoate
C00679 5-Dehydro-4-deoxy-D-glucarate
C00682 2-Hydroxymuconatesemialdehyde
C00815 Citramalate
C00818 D-Glucarate
C00846 3-Oxoadipate
C00879 D-Galactarate
C00885 Isochorismate
C00898 R,R-Tartaricacid
C00900 2-Acetolactate
C00922 2,3-Dimethylmaleate
C00944 3-Dehydroquinate
C01036 4-Maleylacetoacetate
C01061 4-Fumarylacetoacetate
C01108 1,2,3-Trihydroxybenzene
C01127 4-Hydroxy-2-oxoglutarate
C01163 3-Carboxy-cis,cis-muconate
C01179 3-4-Hydroxyphenylpyruvate
C01187 3-Deoxy-D-manno-octulosonate
C01273 2-Hydroxy-6-oxo-6-phenylhexa-2,4-dienoate
C01275 3E-4-2-Carboxyphenyl-2-oxobut-3-enoate
C01278 2-Carboxy-2,5-dihydro-5-oxofuran-2-acetate
C01384 Maleicacid
C01424 Gallate
C01460 Vitexin
C01572 Digallate
C01680 D-Fuconate
C01714 Apigenin-6-C-glucoside
C01732 Mesaconate
C01934 L-Rhamnonate
C01990 3-Oxalomalate
C02107 S,S-Tartaricacid
C02132 Acetylpyruvate
C02167 Maleylpyruvate
C02225 2-Methylcitrate
C02266 D-Xylonolactone
C02295 Methylitaconate
C02341 trans-Aconitate
C02351 1,2-Benzoquinone
C02375 4-Chlorocatechol
C02480 cis,cis-Muconate
C02501 2-Hydroxymuconate
C02514 3-Fumarylpyruvate
C02526 Biphenyl-2,3-diol
C02614 S-2-Methylmalate
C02624 
C02637 3-Dehydroshikimate
C02753 D-Xylono-1,4-lactone
C02763 enol-Phenylpyruvate
C02914 S-2-O-Sulfolactate
C02923 2,3-Dihydroxytoluene
C02930 2-Methyleneglutarate
C02991 L-Rhamnono-1,4-lactone
C03012 Naphthalene-1,2-diol
C03063 2-Oxohept-3-enedioate
C03164 Phenanthrene-3,4-diol
C03198 S-4-Hydroxymandelate
C03203 1-Hydroxy-2-naphthoate
C03223 3,4-Dihydroxyphthalate
C03233 4,5-Dihydroxyphthalate
C03248 Acetylenedicarboxylate
C03288 
C03340 L-2,3-Dihydrodipicolinate
C03453 Z-5-Oxohex-2-enedioate
C03548 trans-2,3-Epoxysuccinate
C03569 2,2',3-Trihydroxybiphenyl
C03572 2-Chloro-cis,cis-muconate
C03585 3-Chloro-cis,cis-muconate
C03586 2-Oxo-2,3-dihydrofuran-5-acetate
C03589 4-Hydroxy-2-oxopentanoate
C03590 4-Hydroxyphenylglyoxylate
C03600 Carboxymethyloxysuccinate
C03652 2R,3S-2,3-Dimethylmalate
C03666 2-Carboxy-cis,cis-muconate
C03671 2-Pyrone-4,6-dicarboxylate
C03716 Oxaloacetate4-methylester
C03825 
C03826 2-Dehydro-3-deoxy-D-xylonate
C03861 Dibenzo1,4dioxin-2,3-dione
C03921 2-Dehydro-3-deoxy-D-glucarate
C03978 
C03979 2-Dehydro-3-deoxy-L-rhamnonate
C03981 2-Hydroxyethylenedicarboxylate
C04044 3-2,3-Dihydroxyphenylpropanoate
C04052 5-Carboxy-2-oxohept-3-enedioate
C04105 2,5-Dihydro-5-oxofuran-2-acetate
C04112 3-Methyl-cis,cis-hexadienedioate
C04115 4-Carboxy-4-hydroxy-2-oxoadipate
C04181 3-Hydroxy-3-methyl-2-oxobutanoicacid
C04184 
C04186 5-Carboxymethyl-2-hydroxymuconate
C04225 Z-But-2-ene-1,2,3-tricarboxylate
C04324 4-Carboxy-2-hydroxy-cis,cis-muconate
C04451 4-Carboxy-2-hydroxyhexa-2,4-dienedioate
C04479 2-Hydroxy-6-oxonona-2,4-diene-1,9-dioate
C04480 3-Carboxy-2-hydroxymuconatesemialdehyde
C04484 4-Carboxy-2-hydroxymuconatesemialdehyde
C04522 2-Chloro-2,5-dihydro-5-oxofuran-2-acetate
C04553 3-Carboxy-2,5-dihydro-5-oxofuran-2-acetate
C04558 4-Carboxymethyl-3-methylbut-2-en-1,4-olide
C04559 4-Carboxymethyl-4-methylbut-2-en-1,4-olide
C04593 2S,3R-3-Hydroxybutane-1,2,3-tricarboxylate
C04823 1-5'-Phosphoribosyl-5-amino-4-N-succinocarboxamide-imidazole
C05343 R-4-Hydroxymandelate
C05350 2-Hydroxy-3-4-hydroxyphenylpropenoate
C05364 4-Carboxy-2-oxo-3-hexenedioate
C05375 2-Hydroxy-2-hydropyrone-4,6-dicarboxylate
C05406 4S-5-Hydroxy-2,4-dioxopentanoate
C05527 3-Sulfinylpyruvate
C05585 Gentisatealdehyde
C05600 2-Hydroxyhepta-2,4-dienedioate
C05601 4-Hydroxy-2-oxo-heptanedioate
C05616 3-O-Methylgallate
C05618 3-Chlorocatechol
C05854 4-Carboxy-2-oxo-4-pentanoate
C05946 D-4-Hydroxy-2-oxoglutarate
C06010 S-2-Acetolactate
C06029 L-threo-3-Methylmalate
C06033 Parapyruvate
C06035 4-Methylene-2-oxoglutarate
C06159 2-Dehydro-3-deoxy-D-fuconate
C06201 2,4-Dihydroxyhept-2-enedioate
C06203 trans-O-Hydroxybenzylidenepyruvate
C06204 2-Hydroxychromene-2-carboxylate
C06210 2-Hydroxy-6-keto-2,4-heptadienoate
C06237 
C06580 2,3-Dihydroxy-p-cumate
C06581 2-Hydroxy-3-carboxy-6-oxo-7-methylocta-2,4-dienoate
C06582 2-Hydroxy-6-oxo-7-methylocta-2,4-dienoate
C06586 2,3-Dihydroxy-4'-chlorobiphenyl
C06587 2-Hydroxy-6-oxo-6-4'-chlorophenyl-hexa-2,4-dienoate
C06711 Fluoren-9-ol
C06728 3-Ethylcatechol
C06730 4-Methylcatechol
C06744 3-Deoxyoctulosonyl-lipopolysaccharide
C06760 2-Hydroxy-5-methyl-cis,cis-muconicsemialdehyde
C06761 4E-2-Oxohexenoicacid
C06762 4-Hydroxy-2-oxohexanoicacid
C07085 3-Vinylcatechol
C07087 2-Hydroxy-6-oxoocta-2,4,7-trienoate
C07089 5-Chloro-2-hydroxymuconicsemialdehyde
C07102 5-Chloro-1,2,4-trihydroxybenzene
C07123 2-Hydroxy-6-oxo-octa-2,4-dienoate
C07478 2-Hydroxy-5-methyl-cis,cis-muconate
C07479 2-Oxo-5-methyl-cis-muconate
C07715 Fluorene
C07717 3,4-Dihydroxyfluorene
C07718 2-Hydroxy-4-1-oxo-1,3-dihydro-2H-inden-2-ylidene-but-2-enoicacid
C07724 1,2-Dihydroxyfluorene
C07725 2-Hydroxy-4-2-oxo-1,3-dihydro-2H-inden-1-ylidenebut-2-enoicacid
C07731 2-Hydroxy-6-oxo-6-2-hydroxyphenyl-hexa-2,4-dienoate
C07733 2,2',3-Trihydroxydiphenylether
C07734 2-Hydroxy-6-oxo-6-2-hydroxyphenoxy-hexa-2,4-dienoate
C08639 Cyanin
C09816 Benzylsuccinate
C11354 2-Hydroxy-cis-hex-2,4-dienoate
C11425 2-Hydroxy-2H-benzohchromene-2-carboxylate
C11426 cis-4-1'-Hydroxynaphth-2'-yl-2-oxobut-3-enoate
C12096 Cyanidin3-O-6-O-p-coumaroylglucoside-5-O-glucoside
C12623 trans-2,3-Dihydroxycinnamate
C12624 2-Hydroxy-6-ketononatrienedioate
C12628 Vitexin2''-O-beta-L-rhamnoside
C12836 2-Chloro-3-oxoadipate

Metabolites in cluster 3:
C00002 ATP
C00003 NAD+
C00004 NADH
C00005 NADPH
C00006 NADP+
C00008 ADP
C00015 UDP
C00016 FAD
C00020 AMP
C00029 UDP-glucose
C00035 GDP
C00043 UDP-N-acetyl-D-glucosamine
C00044 GTP
C00052 UDP-D-galactose
C00054 Adenosine3',5'-bisphosphate
C00055 CMP
C00063 CTP
C00075 UTP
C00081 ITP
C00096 GDP-mannose
C00104 IDP
C00105 UMP
C00112 CDP
C00128 CMP-N-acetylneuraminate
C00130 IMP
C00144 GMP
C00167 UDP-glucuronate
C00190 UDP-D-xylose
C00203 UDP-N-acetyl-D-galactosamine
C00239 dCMP
C00286 dGTP
C00301 ADP-ribose
C00360 dAMP
C00362 dGMP
C00365 dUMP
C00394 GDP-glucose
C00458 dCTP
C00460 dUTP
C00498 ADP-glucose
C00513 CDP-glycerol
C00575 3',5'-CyclicAMP
C00617 UDP-D-galacturonate
C00655 Xanthosine5'-phosphate
C00700 XTP
C00705 dCDP
C00857 Deamino-NAD+
C00935 UDP-L-arabinose
C00942 3',5'-CyclicGMP
C01005 O-Phospho-L-serine
C01102 O-Phospho-L-homoserine
C01103 Orotidine5'-phosphate
C01168 Pseudouridine5'-phosphate
C01170 UDP-N-acetyl-D-mannosamine
C01201 Nomega-ADP-D-ribosyl-L-arginine
C01222 GDP-4-dehydro-6-deoxy-D-mannose
C01228 Guanosine3',5'-bisdiphosphate
C01233 sn-glycero-3-Phosphoethanolamine
C01260 P1,P4-Bis5'-adenosyltetraphosphate
C01261 P1,P4-Bis5'-guanosyltetraphosphate
C01299 Adenylyl-L-glutamate:ammonialigaseADP-forming
C01302 1-2-Carboxyphenylamino-1'-deoxy-D-ribulose5'-phosphate
C01367 3'-AMP
C01368 3'-UMP
C01469 ADP-sugar
C02280 GDP-L-galactose
C02305 Phosphocreatine
C02330 UDP-L-iduronate
C02353 2',3'-CyclicAMP
C02354 2',3'-CyclicCMP
C02355 2',3'-CyclicUMP
C02532 D-O-Phosphoserine
C02739 Phosphoribosyl-ATP
C03483 Adenosinetetraphosphate
C03506 Indoleglycerolphosphate
C03614 Inosine5'-tetraphosphate
C03691 CMP-N-glycoloylneuraminate
C03733 UDP-alpha-D-galacto-1,4-furanose
C03794 N6-1,2-Dicarboxyethyl-AMP
C03872 L-Serine-phosphoethanolamine
C04089 UDP-4-dehydro-6-deoxy-D-glucose
C04302 N-5-Phospho-D-ribosylanthranilate
C04307 P1,P2-Bis5'-adenosyltriphosphate
C04392 P1,P4-Bis5'-xanthosyltetraphosphate
C04494 Guanosine3'-diphosphate5'-triphosphate
C04652 UDP-2,3-bis3-hydroxytetradecanoylglucosamine
C04734 1-5'-Phosphoribosyl-5-formamido-4-imidazolecarboxamide
C05005 Glycolipid
C05114 Mucopolysaccharide
C05227 UDP-sugar
C05672 2-Amino-3-phosphonopropanoate
C05822 3'-CMP
C05922 Formamidopyrimidinenucleosidetriphosphate
C06192 ADP-mannose
C06193 Guanosine3'-phosphate
C06194 2',3'-CyclicGMP
C06197 P1,P3-Bis5'-adenosyltriphosphate
C06198 P1,P4-Bis5'-uridyltetraphosphate
C06241 N-Acetylneuraminate9-phosphate
C06433 5'-Benzoylphosphoadenosine
C06434 
C06435 5'-Butyrylphosphoinosine
C11436 2-Phospho-4-cytidine5'-diphospho-2-C-methyl-D-erythritol

Metabolites in cluster 4:
C00085 D-Fructose6-phosphate
C00092 D-Glucose6-phosphate
C00093 sn-Glycerol3-phosphate
C00103 D-Glucose1-phosphate
C00111 Glyceronephosphate
C00117 D-Ribose5-phosphate
C00118 2R-2-Hydroxy-3-phosphonooxy-propanal
C00199 D-Ribulose5-phosphate
C00231 D-Xylulose5-phosphate
C00275 D-Mannose6-phosphate
C00354 D-Fructose1,6-bisphosphate
C00447 D-Sedoheptulose1,7-bisphosphate
C00620 alpha-D-Ribose1-phosphate
C00636 D-Mannose1-phosphate
C00644 D-Mannitol1-phosphate
C00663 beta-D-Glucose1-phosphate
C00665 beta-D-Fructose2,6-bisphosphate
C00668 alpha-D-Glucose6-phosphate
C00670 sn-glycero-3-Phosphocholine
C00689 alpha,alpha'-Trehalose6-phosphate
C01094 D-Fructose1-phosphate
C01099 L-Fuculose1-phosphate
C01101 L-Ribulose5-phosphate
C01112 D-Arabinose5-phosphate
C01131 L-Rhamnulose1-phosphate
C01172 beta-D-Glucose6-phosphate
C01177 Inositol1-phosphate
C01220 1D-myo-Inositol1,4-bisphosphate
C01225 sn-glycero-3-Phospho-1-inositol
C01243 1D-myo-Inositol1,3,4-trisphosphate
C01245 D-myo-Inositol1,4,5-trisphosphate
C01272 1D-myo-Inositol1,3,4,5-tetrakisphosphate
C02591 Sucrose6-phosphate
C02979 Glycerol2-phosphate
C02995 Maltose6'-phosphate
C03267 beta-D-Fructose2-phosphate
C03291 L-Xylulose5-phosphate
C03394 Erythrulose1-phosphate
C03536 Pyrimidine5'-nucleotide
C03546 myo-Inositol4-phosphate
C03785 D-Tagatose1,6-bisphosphate
C04006 1D-myo-Inositol3-phosphate
C04062 D-myo-Inositol1,3-bisphosphate
C04063 D-myo-Inositol3,4-bisphosphate
C04299 D-myo-Inositol1,2-cyclicphosphate
C04456 6-Phospho-5-dehydro-2-deoxy-D-gluconate
C04534 6-Phospho-beta-D-glucosyl-1,4-D-glucose
C04645 6-D-Glucose-1-phospho-D-mannosylglycoprotein
C05345 beta-D-Fructose6-phosphate
C05378 beta-D-Fructose1,6-bisphosphate
C05396 Lactose6-phosphate
C06019 D-arabino-3-Hexulose6-phosphate
C06187 Arbutin6-phosphate
C06188 Salicin6-phosphate
C06441 L-Xylulose1-phosphate
C06893 2-Deoxy-5-keto-D-gluconicacid6-phosphate
C11140 

Metabolites in cluster 5:
C00031 D-Glucose
C00089 Sucrose
C00095 D-Fructose
C00159 D-Mannose
C00185 Cellobiose
C00198 D-Glucono-1,5-lactone
C00204 2-Dehydro-3-deoxy-D-gluconate
C00208 Maltose
C00221 beta-D-Glucose
C00252 Isomaltose
C00257 D-Gluconicacid
C00267 alpha-D-Glucose
C00392 Mannitol
C00514 D-Mannonate
C00629 2-Dehydro-D-gluconate
C00817 D-Altronate
C01083 alpha,alpha-Trehalose
C01093 Cellobiono-1,5-lactone
C01158 1-O-Galloyl-beta-D-glucose
C01742 Palatinose
C02013 Cellotetraose
C02074 Raucaffricine
C02655 6-Acetyl-D-glucose
C02779 2-Dehydro-D-glucose
C02964 D-Glucosyl-D-mannose
C03855 Cholesteryl-beta-D-glucoside
C03915 1-O-Sinapoylbeta-D-glucoside
C05158 trans-beta-D-Glucosyl-2-hydroxycinnamate
C05403 3-Ketolactose
C05839 cis-beta-D-Glucosyl-2-hydroxycinnamate
C05873 
C05874 
C05875 
C05876 
C05882 
C06046 Salidroside
C06216 Celloheptaose
C06217 Cellohexaose
C06218 Cellopentaose
C06219 Cellotriose
C06440 2-Dehydro-D-glucono-1,5-lactone

Metabolites in cluster 6:
C00074 Phosphoenolpyruvate
C00197 3-Phospho-D-glycerate
C00236 3-Phospho-D-glyceroylphosphate
C00345 6-Phospho-D-gluconate
C00363 dTDP
C00364 dTMP
C00459 dTTP
C00631 2-Phospho-D-glycerate
C00672 2-Deoxy-D-ribose1-phosphate
C00673 2-Deoxy-D-ribose5-phosphate
C00687 dTDP-4-dehydro-6-deoxy-alpha-D-glucose
C00688 dTDP-4-dehydro-6-deoxy-L-mannose
C00842 dTDP-glucose
C01159 2,3-Bisphospho-D-glycerate
C01182 D-Ribulose1,5-bisphosphate
C01236 D-Glucono-1,5-lactone6-phosphate
C01269 5-O-1-Carboxyvinyl-3-phosphoshikimate
C01286 2-Dehydro-3-deoxy-D-galactonate6-phosphate
C02097 dTDP-galactose
C02798 3-Phosphonopyruvate
C04442 2-Dehydro-3-deoxy-6-phospho-D-gluconate
C04478 3-Deoxy-D-manno-octulosonate8-phosphate
C04691 2-Dehydro-3-deoxy-D-arabino-heptonate7-phosphate
C06617 dTDP-3-oxo-6-deoxy-alpha-D-glucose
C06620 dTDP-3,4-dioxo-2,6-dideoxy-D-glucose
C06621 dTDP-4-oxo-2,6-dideoxy-alpha-D-glucose
C06622 dTDP-4-oxo-2,6-dideoxy-L-glucose
C11907 4,6-Dideoxy-4-oxo-dTDP-D-glucose
C11908 3,6-Dideoxy-3-oxo-dTDP-D-glucose
C11912 dTDP-6-deoxy-D-allose
C11926 dTDP-4-oxo-6-deoxy-D-allose
C11930 dTDP1-esterwith6R-5,6-dihydro-4-hydroxy-6-methyl-5-oxo-2H-pyran
C11931 dTDP1-esterwith6S-5,6-dihydro-4-hydroxy-6-methyl-5-oxo-2H-pyran
C11932 dTDP1-esterwith2,6-dideoxy-L-erythro-hexopyranos-3-ulose

Metabolites in cluster 7:
C00219 5Z,8Z,11Z,14Z-Icosatetraenoicacid
C00427 ProstaglandinH2
C00584 ProstaglandinE2
C00696 5Z,13E-15S-9alpha,15-Dihydroxy-11-oxoprosta-5,13-dienoate
C00909 LeukotrieneA4
C01312 ProstaglandinI2
C02165 LeukotrieneB4
C02198 ThromboxaneA2
C04820 
C04822 8R-HPETE
C05356 5S-HPETE
C05948 
C05953 ProstaglandinA2
C05954 ProstaglandinB2
C05955 ProstaglandinC2
C05956 ProstaglandinG2
C05957 ProstaglandinJ2
C05958 delta-12-ProstaglandinJ2
C05959 11-epi-ProstaglandinF2alpha
C05961 6-Keto-prostaglandinF1alpha
C05963 ThromboxaneB2
C05965 12S-HPETE
C05966 15S-HPETE

Metabolites in cluster 8:
C00011 CO2
C00048 Glyoxylate
C00160 Glycolate
C00168 Hydroxypyruvate
C00183 L-Valine
C00209 Oxalate
C00237 CO
C00249 Hexadecanoicacid
C00389 Quercetin
C00506 L-Cysteate
C00671 S-3-Methyl-2-oxopentanoicacid
C00975 Dihydroxyfumarate
C01146 2-Hydroxy-3-oxopropanoate
C01353 Carbonicacid
C01812 Haloacetate
C01838 Octadecanal
C02080 Stipitatonate
C02367 3-Oxododecanoicacid
C02657 6-Methylsalicylate
C03066 3-Hydroxy-L-glutamate
C03459 2-Hydroxy-3-oxosuccinate
C04236 2S-2-Isopropyl-3-oxosuccinate

Metabolites in cluster 9:
C00024 Acetyl-CoA
C00083 Malonyl-CoA
C00091 Succinyl-CoA
C00332 Acetoacetyl-CoA
C00356 S-3-Hydroxy-3-methylglutaryl-CoA
C00406 Feruloyl-CoA
C00531 Itaconyl-CoA
C00566 3S-Citryl-CoA
C00683 S-2-Methyl-3-oxopropanoyl-CoA
C00904 Citramalyl-CoA
C01011 3S-Citramalyl-CoA
C01213 R-2-Methyl-3-oxopropanoyl-CoA
C02557 Methylmalonyl-CoA
C03231 3-Methylglutaconyl-CoA
C04316 1-Hydroxycyclohexan-1-ylacetyl-CoA
C04348 3S-3-Carboxy-3-hydroxypropanoyl-CoA
C06027 L-erythro-3-Methylmalyl-CoA
C06028 Mesaconyl-CoA
C07303 4-Hydroxy-3-methoxyphenyl-beta-hydroxypropionyl-CoA

Metabolites in cluster 10:
C00129 Isopentenyldiphosphate
C00235 Dimethylallyldiphosphate
C00341 Geranyldiphosphate
C00353 Geranylgeranyldiphosphate
C00448 trans,trans-Farnesyldiphosphate
C03190 +-Bornyl-diphosphate
C06076 Comphene
C06089 ent-Copalyldiphosphate
C06111 Nerolidyldiphosphate
C11453 2-C-Methyl-D-erythritol2,4-cyclodiphosphate
C11811 1-Hydroxy-2-methyl-2-butenyl4-diphosphate
C11901 Copalyldiphosphate
C11902 syn-Copalyldiphosphate

Metabolites in cluster 11:
C03309 Strictosidineaglycone
C03677 4,21-Dehydrogeissoschizine
C09107 Catharanthine
C09244 Tabersonine
C11677 Horhammericine
C11678 Dialdehyde
C11679 4,21-Dehydrocorynantheinealdehyde
C11680 Cathenamine
C11681 19-epi-Cathenamine
C11691 Stemmadenine
C11783 Minovincinine
C11812 Lochnerinine

Metabolites in cluster 12:
C00472 p-Benzoquinone
C00530 p-Benzenediol
C02222 2-Maleylacetate
C02814 Benzene-1,2,4-triol
C03676 3-Hydroxy-cis,cis-muconate
C04431 cis-4-Carboxymethylenebut-2-en-4-olide
C06603 cis,trans-4-Hydroxymuconicsemialdehyde
C07103 2-Hydroxy-1,4-benzoquinone
C12838 trans-4-Carboxymethylenebut-2-en-4-olide
C13636 4-Hydroxyphenylacetate

Metabolites in cluster 13:
C01054 S-2,3-Epoxysqualene
C01724 Lanosterol
C01902 Cycloartenol
C06085 Triterpenoid
C08615 alpha-Amyrin
C08616 beta-Amyrin
C08628 Lupeol
C08980 SoyasapogenolB
C08983 SoyasaponinI

Metabolites in cluster 14:
C00136 Butanoyl-CoA
C00630 2-Methylpropanoyl-CoA
C01033 2-Methylbutanoyl-CoA
C02939 3-Methylbutanoyl-CoA
C03345 2-Methylbut-2-enoyl-CoA
C03460 2-Methylprop-2-enoyl-CoA
C04405 2S,3S-3-Hydroxy-2-methylbutanoyl-CoA
C05996 Branchedchainfattyacid
C06000 S-3-Hydroxyisobutyryl-CoA

Metabolites in cluster 15:
C00072 Ascorbate
C00425 Dehydroascorbate
C00800 L-Gulonate
C01040 L-Gulono-1,4-lactone
C01041 Monodehydroascorbate
C01115 L-Galactono-1,4-lactone
C03289 L-xylo-Hexulonolactone
C04575 4R,5S-4,5,6-Trihydroxy-2,3-dioxohexanoate
C05422 L-Dehydroascorbate

Metabolites in cluster 16:
C00376 Retinal
C00777 Retinoate
C02094 beta-Carotene
C02110 11-cis-Retinal
C05918 all-trans-Dehydroretinal
C05919 11-cis-Dehydroretinal
C06098 Zeaxanthin
C08614 Violaxanthin

Metabolites in cluster 17:
C11383 +-S-Carvone
C11408 4S,6S-cis-Carveol
C11410 1R,2S,4S-Neoiso-dihydrocarveol
C11411 1R,2R,4S-Iso-dihydrocarveol
C11412 1R,4S-Iso-dihydrocarvone
C11413 1S,2S,4S-Dihydrocarveol
C11415 1S,4S-Dihydrocarvone
C11416 1S,2R,4S-Neo-dihydrocarveol

Metabolites in cluster 18:
C00014 NH3
C00088 Nitrite
C00153 Nicotinamide
C00192 Hydroxylamine
C00244 Nitrate
C00388 1H-Imidazole-4-ethanamine
C05360 Diimine
C05361 Hydrazine

Metabolites in cluster 19:
C00140 N-Acetyl-D-glucosamine
C00329 D-Glucosamine
C00645 N-Acetyl-D-mannosamine
C01133 N-Acetyl-D-glucosaminate
C01674 Chitobiose
C03752 2-Amino-2-deoxy-D-gluconate
C04755 GlycoproteinN-acetyl-D-glucosaminyl-phospho-D-mannose
C05383 Aminosugars

Metabolites in cluster 20:
C00509 Naringenin
C06561 Isosalipurpol
C06563 Genistein
C08650 Isoliquiritigenin
C09762 Liquiritigenin
C10208 Daidzein
C12631 2-Hydroxy-2,3-dihydrogenistein

Metabolites in cluster 21:
C06609 trans-1,3-Dichloropropene
C06610 cis-1,3-Dichloropropene
C06611 trans-3-Chloro-2-propene-1-ol
C06612 cis-3-Chloro-2-propene-1-ol
C06613 3-Chloroallylaldehyde
C06614 trans-3-Chloroacrylicacid
C06615 cis-3-Chloroacrylicacid

Metabolites in cluster 22:
C00843 --Menthone
C01951 Piperitenone
C02289 Isopiperitenone
C09893 Pulegone
C11951 +-cis-Isopulegone
C11952 +-Isomenthone

Metabolites in cluster 23:
C11396 1R,2R,4R-Dihydrocarveol
C11397 1R,2S,4R-Neo-dihydrocarveol
C11398 1R,4R-Dihydrocarvone
C11399 1S,2S,4R-Iso-dihydrocarveol
C11400 1S,2R,4R-Neoiso-dihydrocarveol
C11401 1S,4R-Iso-dihydrocarvone

Metabolites in cluster 24:
C02933 3,5-Dichlorocatechol
C03918 2,4-Dichloro-cis,cis-muconate
C04625 2,4-Dichloro-2,5-dihydro-5-oxofuran-2-acetate
C07094 3,6-Dichlorocatechol
C07095 2,5-Dichloro-cis,cis-muconate
C07097 2,6-Dichlorohydroquinone

Metabolites in cluster 25:
C00877 Crotonoyl-CoA
C01144 S-3-Hydroxybutanoyl-CoA
C02331 Vinylacetyl-CoA
C03561 R-3-Hydroxybutanoyl-CoA
C05116 3-Hydroxybutanoyl-CoA
C11062 4-Hydroxybutyryl-CoA

Metabolites in cluster 26:
C05789 L-Urobilinogen
C05790 I-Urobilinogen
C05791 D-Urobilinogen
C05793 L-Urobilin
C05794 I-Urobilin
C05795 D-Urobilin

Metabolites in cluster 27:
C00250 Pyridoxal
C00314 Pyridoxine
C00847 4-Pyridoxate
C00971 4-Pyridoxolactone
C06050 2-Methyl-3-hydroxy-5-formylpyridine-4-carboxylate
C06051 Isopyridoxal

Metabolites in cluster 28:
C00352 D-Glucosamine6-phosphate
C00357 N-Acetyl-D-glucosamine6-phosphate
C00455 NicotinamideD-ribonucleotide
C04256 N-Acetyl-D-glucosamine1-phosphate
C04257 N-Acetyl-D-mannosamine6-phosphate
C06156 alpha-D-Glucosamine1-phosphate

Metabolites in cluster 29:
C00243 Lactose
C00492 Raffinose
C01613 Stachyose
C05400 Epimelibiose
C05402 Melibiose
C05404 D-Galalpha1->6D-Galalpha1->6D-Glucose

Metabolites in cluster 30:
C00632 3-Hydroxyanthranilate
C03722 Pyridine-2,3-dicarboxylate
C04409 2-Amino-3-carboxymuconatesemialdehyde
C04584 6-Imino-5-oxocyclohexa-1,3-dienecarboxylate
C05640 Cinnavalininate
C05831 3-Methoxyanthranilate

Metabolites in cluster 31:
C01693 L-Dopachrome
C04185 5,6-Dihydroxyindole-2-carboxylate
C05578 5,6-Dihydroxyindole
C05579 Indole-5,6-quinone
C05604 2-Carboxy-2,3-dihydro-5,6-dihydroxyindole
C05606 Melanin

Metabolites in cluster 32:
C02880 Protochlorophyllide
C04536 Magnesiumprotoporphyrinmonomethylester
C11829 131-Hydroxy-magnesium-protoporphyrinIX13-monomethylester
C11830 131-Oxo-magnesium-protoporphyrinIX13-monomethylester
C11831 Divinylprotochlorophyllide

Metabolites in cluster 33:
C06322 S-1,5-Cyclohexadiene-1-carboxylatecoenzymeA
C06749 6-Hydroxycyclohex-1-enecarbonyl-CoA
C09809 Cyclohex-2,5-diene-1-carboxyl-CoA
C09810 Cyclohex-1,4-diene-1-carboxyl-CoA
C09824 2,6-Dihydroxycyclohexane-1-carboxyl-CoA

Metabolites in cluster 34:
C06789 Tetrachloroethene
C06790 Trichloroethene
C06791 trans-1,2-Dichloroethene
C06792 cis-1,2-Dichloroethene
C06793 Vinylchloride

Metabolites in cluster 35:
C00059 Sulfate
C00087 Sulfur
C00094 Sulfite
C00320 Thiosulfate
C01861 Trithionate

Metabolites in cluster 36:
C00124 D-Galactose
C00880 D-Galactonate
C01216 2-Dehydro-3-deoxy-D-galactonate
C03269 D-galacto-Hexodialdose
C03383 D-Galactono-1,4-lactone

Metabolites in cluster 37:
C00137 myo-Inositol
C00191 D-Glucuronate
C00905 D-Fructuronate
C02670 D-Glucuronolactone
C03387 D-Glucurono-6,2-lactone

Metabolites in cluster 38:
C00433 2,5-Dioxopentanoate
C00545 L-Arabinonate
C00684 2-Dehydro-3-deoxy-L-arabinonate
C01114 L-Arabinono-1,4-lactone
C05405 L-Arabinono-1,5-lactone

Metabolites in cluster 39:
C00189 Ethanolamine
C01837 Nitroethane
C05714 alpha-Aminopropiononitrile
C06771 Triethanolamine
C06772 Diethanolamine

Metabolites in cluster 40:
C01157 trans-4-Hydroxy-L-proline
C03440 cis-4-Hydroxy-D-proline
C04282 1-Pyrroline-4-hydroxy-2-carboxylate
C05941 2-Oxo-4-hydroxy-5-aminovalerate
C05942 Pyrrole-2-carboxylate

Metabolites in cluster 41:
C00156 4-Hydroxybenzoate
C02370 4-Chlorobenzoate
C06648 4-Chlorobenzaldehyde
C13634 2,3-Bis4-hydroxyphenyl-1,2-propanediol
C13635 4-Hydroxyphenacylalcohol

Metabolites in cluster 42:
C12415 Nogalonicacidmethylester
C12417 Auraviketone
C12418 Dihydro-NAME
C12419 Auramycinone

Metabolites in cluster 43:
C01595 Linoleate
C04056 9-cis,11-trans-Octadecadienoate
C04717 9Z,11E-13S-13-Hydroperoxyoctadeca-9,11-dienoicacid
C07338 9Z,12Z-11S-11-Hydroperoxyoctadeca-9,12-dienoicacid

Metabolites in cluster 44:
C01255 N-6-Aminohexanoyl-6-aminohexanoate
C02378 6-Aminohexanoate
C04277 1,8-Diazacyclotetradecane-2,9-dione
C06593 epsilon-Caprolactam

Metabolites in cluster 45:
C06714 3-Hydroxypimeloyl-CoA
C06723 6-Carboxyhex-2-enoyl-CoA
C09821 6-Ketoxycyclohex-1-ene-1-carboxyl-CoA
C09825 6-Oxo-2-hydroxycyclohexane-1-carboxyl-CoA

Metabolites in cluster 46:
C00757 Berberine
C01795 Columbamine
C03329 S-Canadine
C04118 5,8,13,13a-Tetrahydrocolumbamine

Metabolites in cluster 47:
C13620 TetrabromobisphenolA
C13621 TribromobisphenolA
C13622 DibromobisphenolA
C13623 MonobromobisphenolA

Metabolites in cluster 48:
C00032 Heme
C05783 Cytochromea
C05784 Catalase
C05785 Peroxidase

Metabolites in cluster 49:
C00691 2,4,6/3,5-Pentahydroxycyclohexanone
C04287 3,5/4-Trihydroxycyclohexa-1,2-dione
C06891 D-2,3-Diketo4-deoxy-epi-inositol
C06892 2-Deoxy-5-keto-D-gluconicacid

Metabolites in cluster 50:
C00652 D-Arabinono-1,4-lactone
C00878 D-Arabinonate
C04041 
C06316 D-erythro-Ascorbate

Metabolites in cluster 51:
C01164 Cholesta-5,7-dien-3beta-ol
C01189 5alpha-Cholest-7-en-3beta-ol
C03845 5alpha-Cholest-8-en-3beta-ol
C05443 VitaminD3

Metabolites in cluster 52:
C02741 Phosphoribosyl-AMP
C03883 
C04896 5-5-Phospho-D-ribosylaminoformimino-1-5-phosphoribosyl-imidazole-4-carboxamide
C04916 N-5'-Phospho-D-1'-ribulosylformimino-5-amino-1-5''-phospho-D-ribosyl-4-imidazolecarboxamide

Metabolites in cluster 53:
C00590 Coniferylalcohol
C02325 Sinapylalcohol
C02646 4-Coumarylalcohol
C05615 Lignin

Metabolites in cluster 54:
C04053 5-Dehydro-4-deoxy-D-glucuronate
C04349 4S-4,6-Dihydroxy-2,5-dioxohexanoate
C04733 4-4-Deoxy-beta-D-gluc-4-enuronosyl-D-galacturonate
C06118 4-4-Deoxy-alpha-D-gluc-4-enuronosyl-D-galacturonate

Metabolites in cluster 55:
C04706 cis-2-Chloro-4-carboxymethylenebut-2-en-1,4-olide
C04729 trans-2-Chloro-4-carboxymethylenebut-2-en-1,4-olide
C06328 6-Chlorobenzene-1,2,4-triol
C06329 2-Chloromaleylacetate

Metabolites in cluster 56:
C06595 gamma-Hexachlorocyclohexane
C06596 gamma-Pentachlorocyclohexene
C06597 1,3,4,6-Tetrachloro-1,4-cyclohexadiene
C06598 2,4,5-Trichloro-2,5-cyclohexadiene-1-ol

Metabolites in cluster 57:
C01987 2-Aminophenol
C02161 Isophenoxazine
C02720 N-Hydroxyarylamine
C03824 2-Aminomuconatesemialdehyde

Metabolites in cluster 58:
C00148 L-Proline
C00763 D-Proline
C01110 5-Amino-2-oxopentanoicacid
C03564 1-Pyrroline-2-carboxylate

Metabolites in cluster 59:
C04895 2-Amino-4-hydroxy-6-erythro-1,2,3-trihydroxypropyldihydropteridinetriphosphate
C05923 2,5-Diaminopyrimidinenucleosidetriphosphate
C05925 Dihydroneopterinphosphate
C06148 2,5-Diamino-6-5'-triphosphoryl-3',4'-trihydroxy-2'-oxopentyl-amino-4-oxopyrimidine

Metabolites in cluster 60:
C00009 Orthophosphate
C00013 Pyrophosphate
C00536 Triphosphate
C02466 Trimetaphosphate

Metabolites in cluster 61:
C02226 2-Methylmaleate
C02612 R-2-Methylmalate
C06031 D-threo-3-Methylmalate
C06032 D-erythro-3-Methylmalate

Metabolites in cluster 62:
C01024 Hydroxymethylbilane
C01051 UroporphyrinogenIII
C03263 CoproporphyrinogenIII
C05766 UroporphyrinogenI

Metabolites in cluster 63:
C00053 3'-Phosphoadenylylsulfate
C00224 Adenylylsulfate
C00882 Dephospho-CoA
C11521 UDP-6-sulfoquinovose

Metabolites in cluster 64:
C01907 Daunorubicin
C12430 13-Dihydrodaunorubicin
C12433 13S-13-Dihydrodaunorubicin

Metabolites in cluster 65:
C12422 Aklanonicacidmethylester
C12423 Aklaviketone
C12424 Aklavinone

Metabolites in cluster 66:
C12107 AHBA
C12108 AminoDHS
C12109 AminoDHQ

Metabolites in cluster 67:
C11945 trans-2-Methyl-5-isopropylhexa-2,5-dienoyl-CoA
C11946 cis-2-Methyl-5-isopropylhexa-2,5-dienoyl-CoA
C11947 3-Hydroxy-2,6-dimethyl-5-methylene-heptanoyl-CoA

Metabolites in cluster 68:
C09880 alpha-Pinene
C09884 Pinocarvone
C11941 Pinocarveol

Metabolites in cluster 69:
C05417 5,6beta-Epoxy-5beta-cholestane
C05423 5,6beta-Epoxy-5alpha-cholestane
C05424 5alpha-Cholestan-5,6beta-diol

Metabolites in cluster 70:
C04174 trans-2-Decenoyl-acyl-carrierprotein
C04180 cis-3-Decenoyl-acyl-carrierprotein
C04619 3R-3-Hydroxydecanoyl-acyl-carrierprotein

Metabolites in cluster 71:
C00495 Sulochrin
C03036 +-Bisdechlorogeodin
C03040 --Bisdechlorogeodin

Metabolites in cluster 72:
C12319 dTDP-3-amino-2,3,6-trideoxy-C-methyl-D-erythro-hexopyranos-4-ulose
C12320 dTDP-L-4-oxovancosamine
C12322 dTDP-L-vancosamine

Metabolites in cluster 73:
C05556 deltaL-2-Aminoadipyl-L-cysteinyl-D-valine
C05557 IsopenicillinN
C06564 PenicillinN

Metabolites in cluster 74:
C01694 Ergosterol
C04416 5alpha-Ergosta-7,22-diene-3beta,5-diol
C05441 VitaminD2

Metabolites in cluster 75:
C02944 3-cis-Dodecenoyl-CoA
C03221 2-trans-Dodecenoyl-CoA
C05262 S-3-Hydroxydodecanoyl-CoA

Metabolites in cluster 76:
C02504 2S-2-Isopropylmalate
C02631 2-Isopropylmaleate
C04411 2R,3S-3-Isopropylmalate

Metabolites in cluster 77:
C05688 Selenocysteine
C05704 Selenocystine
C05705 Selenocysteineselenate

Metabolites in cluster 78:
C01880 6-Hexanolide
C06101 Hexan-1-ol-6-oate
C06103 6-Hydroxyhexanoicacid

Metabolites in cluster 79:
C00695 3alpha,7alpha,12alpha-Trihydroxy-5beta-cholanate
C04483 3alpha,12alpha-Dihydroxy-5beta-cholanate
C11637 3alpha,12alpha-Dihydroxy-5beta-chol-6-enoate

Metabolites in cluster 80:
C07271 Limonene-1,2-epoxide
C07276 Limonene-1,2-diol
C11937 1S,4R-1-Hydroxy-2-oxolimonene

Metabolites in cluster 81:
C00751 Squalene
C06083 Tetrahymanol
C06084 Hopanoid

Metabolites in cluster 82:
C01111 7,8-Dihydroxykynurenate
C04826 5-3-Carboxy-3-oxopropenyl-4,6-dihydroxypyridine-2-carboxylate
C05641 5-3'-Carboxy-3'-oxopropenyl-4,6-dihydroxypicolinate

Metabolites in cluster 83:
C05418 Cholesterol-5beta,6beta-epoxide
C05419 Cholesterol-5alpha,6beta-epoxide
C05425 3beta,5alpha,6beta-Cholestanetriol

Metabolites in cluster 84:
C00181 D-Xylose
C00310 D-Xylulose
C00476 D-Lyxose

Metabolites in cluster 85:
C01251 2-Hydroxybutane-1,2,4-tricarboxylate
C04002 But-1-ene-1,2,4-tricarboxylate
C05662 Homoisocitrate

Metabolites in cluster 86:
C00755 4-Hydroxy-3-methoxy-benzaldehyde
C04547 1,2-Bis4-hydroxy-3-methoxyphenylethylene
C06317 4-Hydroxy-3-methoxy-benzenemethanol

Metabolites in cluster 87:
C06674 4-Sulfocatechol
C06675 3-Sulfomuconate
C06676 4-Sulfolactone

Metabolites in cluster 88:
C01708 Hemoglobin
C05781 Oxyhemoglobin
C05782 Myoglobin

Metabolites in cluster 89:
C00408 L-Pipecolate
C00450 2,3,4,5-Tetrahydropyridine-2-carboxylate
C04076 L-2-Aminoadipate6-semialdehyde

Metabolites in cluster 90:
C00333 D-Galacturonate
C00558 D-Tagaturonate
C06430 D-Galacturonolactone

Metabolites in cluster 91:
C00507 L-Rhamnose
C00861 L-Rhamnulose
C02431 L-Rhamnofuranose

Metabolites in cluster 92:
C00479 Propanal
C00583 Propane-1,2-diol
C02948 4-Hydroxyhexan-3-one

Metabolites in cluster 93:
C06988 beta-1,2,3,4,5,6-Hexachlorocyclohexane
C06989 delta-3,4,5,6-Tetrachlorocyclohexene
C11352 5,6-Dichloro-1,3-cyclohexadiene

Metabolites in cluster 94:
C04596 1,1-Dichloro-2,2-bis4-chlorophenylethylene
C06644 1,1-Dichloro-2-dihydroxy-4'-chlorophenyl-2-4'-chlorophenylethylene
C06645 6-Oxo-2-hydroxy-7-4'-chlorophenyl-3,8,8-trichloroocta-2E,4E,7E-trienoate

Metabolites in cluster 95:
C00121 D-Ribose
C00216 D-Arabinose
C00309 D-Ribulose

Metabolites in cluster 96:
C00827 Lactoyl-CoA
C00894 Propenoyl-CoA
C05668 3-Hydroxypropionyl-CoA

Metabolites in cluster 97:
C01866 beta-Lactam
C03806 Substitutedbeta-aminoacid
C05551 PenicillinG

Metabolites in cluster 98:
C00116 Glycerol
C00969 3-Hydroxypropanal
C05999 Lactaldehyde

Metabolites in cluster 99:
C00378 Thiamin
C02892 Thiaminaceticacid
C05856 Thiaminealdehyde

Metabolites in cluster 100:
C00068 Thiamindiphosphate
C01081 Thiaminmonophosphate
C03028 Thiamintriphosphate

Metabolites in cluster 101:
C07083 Styrene
C07111 Ethylbenzene
C07112 1-Phenylethanol

Metabolites in cluster 102:
C05413 Phytoene
C05414 Phytofluene
C05430 zeta-Carotene

Metabolites in cluster 103:
C00346 Ethanolaminephosphate
C03557 2-Aminoethylphosphonate
C05683 2-Aminoethylphosphocholate

Metabolites in cluster 104:
C00488 Formamide
C00650 4-Hydroxymandelonitrile
C01326 Hydrogencyanide

Metabolites in cluster 105:
C00780 3-2-Aminoethyl-1H-indol-5-ol
C05647 Formyl-5-hydroxykynurenamine
C05659 5-Methoxytryptamine

Metabolites in cluster 106:
C01075 N-Sulfo-D-glucosamine
C03789 N,6-O-Disulfo-D-glucosamine
C04674 3-D-Glucuronosyl-N2,6-disulfo-beta-D-glucosamine

Metabolites in cluster 107:
C00761 Coniferin
C01533 Syringin
C05855 4-Hydroxycinnamylalcohol4-D-glucoside

Metabolites in cluster 108:
C00141 3-Methyl-2-oxobutanoicacid
C04039 2,3-Dihydroxy-3-methylbutanoate
C04272 R-2,3-Dihydroxy-3-methylbutanoate

Metabolites in cluster 109:
C00234 10-Formyltetrahydrofolate
C00445 5,10-Methenyltetrahydrofolate
C03479 5-Formyltetrahydrofolate

Metabolites in cluster 110:
C06639 2,2-Bis4'-chlorophenylethanol
C06640 Bis4'-chlorophenylacetate
C06642 unsym-Bis4'-chlorophenylethylene

Metabolites in cluster 111:
C00988 2-Phosphoglycolate
C03373 Aminoimidazoleribotide
C04751 1-5-Phospho-D-ribosyl-5-amino-4-imidazolecarboxylate

Metabolites in cluster 112:
C00811 4-Coumarate
C01197 3,4-Dihydroxy-trans-cinnamate
C04366 3-2-Carboxyethenyl-cis,cis-muconate

Metabolites in cluster 113:
C13626 5-HydroxybisphenolA
C13628 4,5-Bisphenol-o-quinone

Metabolites in cluster 114:
C12434 S-DNPA
C12435 5-Deoxodihydrokalafungin

Metabolites in cluster 115:
C12431 13-Dihydrocarminomycin
C12432 Carminomycin

Metabolites in cluster 116:
C12410 UrdamycinoneF
C12412 Aquayamycin

Metabolites in cluster 117:
C12400 19-Hydroxy-8-O-methyltetrangulol
C12401 PD116740

Metabolites in cluster 118:
C12176 ProansamycinX
C12246 ProtorifamycinI

Metabolites in cluster 119:
C12213 Kanosamine6-phosphate
C12214 Aminofructose6-phosphate

Metabolites in cluster 120:
C06428 5Z,8Z,11Z,14Z,17Z-Icosapentaenoicacid
C12083 5Z,7E,9E,14Z,17Z-Eicosapentaenoicacid

Metabolites in cluster 121:
C11935 4-Isopropenyl-2-oxy-cyclohexanecarboxyl-CoA
C11936 3-Isopropenylpimelyl-CoA

Metabolites in cluster 122:
C11882 Abietinol
C11887 Abietal

Metabolites in cluster 123:
C11883 Levopimarinol
C11886 Levopimarinal

Metabolites in cluster 124:
C11884 Neoabietinol
C11885 Neoabietal

Metabolites in cluster 125:
C02035 GibberellinA20
C11871 GibberellinA5

Metabolites in cluster 126:
C03579 2beta-Hydroxygibberellin1
C11870 GibberellinA8-catabolite

Metabolites in cluster 127:
C11868 GibberellinA34
C11869 GibberellinA34-catabolite

Metabolites in cluster 128:
C11864 GibberellinA4
C11867 GibberellinA7

Metabolites in cluster 129:
C11863 GibberellinA9
C11866 2,3-Dehydro-gibberellinA9

Metabolites in cluster 130:
C11854 GibberellinA51-catabolite
C11865 GibberellinA51

Metabolites in cluster 131:
C11859 GibberellinA37openlactone
C11862 GibberellinA36

Metabolites in cluster 132:
C06096 GibberellinA29
C11855 GibberellinA29-catabolite

Metabolites in cluster 133:
C05306 Chlorophylla
C11850 Divinylchlorophylla

Metabolites in cluster 134:
C04578 16-Methoxy-2,3-dihydro-3-hydroxytabersonine
C11675 16-Methoxytabersonine

Metabolites in cluster 135:
C01512 Loganate
C11672 10-Deoxygeniposidicacid

Metabolites in cluster 136:
C11519 N-Cyclohexylformamide
C11520 Cyclohexylisocyanide

Metabolites in cluster 137:
C11431 Phenanthrene-1,2-oxide
C11432 1-Phenanthrol

Metabolites in cluster 138:
C11428 trans-9S,10S-Dihydrodiolphenanthrene
C11429 Phenanthrene-9,10-oxide

Metabolites in cluster 139:
C09844 1,8-Cineole
C11393 --alpha-Terpineol

Metabolites in cluster 140:
C00766 Flavanone
C09321 2'-Hydroxychalcone

Metabolites in cluster 141:
C09024 Ajmalicine
C09241 Serpentine

Metabolites in cluster 142:
C03103 Cyclobutadipyrimidine
C08249 Pyrimidine5'-deoxynucleotide

Metabolites in cluster 143:
C07299 Cutin
C07300 Cutinmonomer

Metabolites in cluster 144:
C06661 Clavulanate-9-aldehyde
C06662 Clavulanicacid

Metabolites in cluster 145:
C06650 2,3-Dihydroxy1,1,1-Trichloro-2,2-bis4'-chlorophenylethane
C06651 6-Oxo-2-hydroxy-7-4'-chlorophenyl-3,8,8,8-tetrachloroocta-2E,4E-dienoate

Metabolites in cluster 146:
C01912 Erythromycin
C06634 ErythromycinE

Metabolites in cluster 147:
C03206 12-Dehydrotetracycline
C06624 Oxytetracycline

Metabolites in cluster 148:
C06486 6R-6-L-erythro-1,2-Dihydroxypropyl-5,6,7,8-tetrahydro-4a-hydroxypterin
C06487 6R-6-L-erythro-1,2-Dihydroxypropyl-7,8-dihydro-6H-pterin

Metabolites in cluster 149:
C06452 2-Hydroxypropylphosphonate
C06454 Phosphonomycin

Metabolites in cluster 150:
C06399 Hydrogenobyrinate
C06408 Precorrin8X

Metabolites in cluster 151:
C06395 Protein-L-serine
C06396 Protein-D-serine

Metabolites in cluster 152:
C06390 16-alpha-Hydroxypregnenolone
C06392 16,17-Didehydropregnenolone

Metabolites in cluster 153:
C05194 Dihydrochelirubine
C06327 Chelirubine

Metabolites in cluster 154:
C00783 Tropinone
C06179 Hygrine

Metabolites in cluster 155:
C06171 7,8-Didehydro-4,5-epoxy-3-methoxy-17-methoxy-5_-morphinan-6-one
C06172 Neopinone

Metabolites in cluster 156:
C05316 Dihydromacarpine
C06165 Macarpine

Metabolites in cluster 157:
C05191 Dihydrosanguinarine
C06162 Sanguinarine

Metabolites in cluster 158:
C06102 Adipatesemialdehyde
C06105 Cyclohexan-1,2-dione

Metabolites in cluster 159:
C06067 Dimethylallyltryptophan
C06068 Elymoclavine

Metabolites in cluster 160:
C04718 1,6,6-Trimethyl-2,7-dioxabicyclo3.2.2nonan-3-one
C06066 4,5-Dihydro-5,5-dimethyl-4-3-oxobutylfuran-23H-onehexanoate

Metabolites in cluster 161:
C04773 3-Hydroxy-4-hydroxymethyl-2-methylpyridine-5-carboxylate
C06052 5-Pyridoxolactone

Metabolites in cluster 162:
C05677 Lipophosphonoglycan
C05678 1-Hydroxy-2-aminoethylphosphonate

Metabolites in cluster 163:
C05652 4-2-Amino-5-hydroxyphenyl-2,4-dioxobutanoate
C05663 6-Hydroxykynurenate

Metabolites in cluster 164:
C05450 3alpha,7alpha,12alpha,24-Tetrahydroxy-5beta-cholestanoyl-CoA
C05460 3alpha,7alpha,12alpha-Trihydroxy-5beta-cholest-24-enoyl-CoA

Metabolites in cluster 165:
C05447 3alpha,7alpha-Dihydroxy-5beta-cholest-24-enoyl-CoA
C05448 3alpha,7alpha,24-Trihydroxy-5beta-cholestanoyl-CoA

Metabolites in cluster 166:
C05432 Lycopene
C05435 gamma-Carotene

Metabolites in cluster 167:
C05256 
C05328 D-2-Amino-hexano-6-lactam

Metabolites in cluster 168:
C05279 trans,cis-Lauro-2,6-dienoyl-CoA
C05280 cis,cis-3,6-Dodecadienoyl-CoA

Metabolites in cluster 169:
C05277 S-3-Hydroxycapryloyl-CoA
C05278 R-3-Hydroxycapryloyl-CoA

Metabolites in cluster 170:
C05229 Phaseollidinhydrate
C05230 Phaseollidin

Metabolites in cluster 171:
C04798 5-Amino-4-chloro-2-2,3-dihydroxyphenyl-32H-pyridazinone
C05155 5-Amino-4-chloro-2-2-hydroxymuconoyl-32H-pyridazinone

Metabolites in cluster 172:
C04027 delta1-Pyrroline2-carboxylate
C05147 trans-L-3-Hydroxyproline

Metabolites in cluster 173:
C04843 5Z,9E,14Z-8xi,11xi,12S-8,11,12-Trihydroxyicosa-5,9,14-trienoate
C04849 5Z,9E,14Z-8xi,11R,12S-11,12-Epoxy-8-hydroxyicosa-5,9,14-trienoicacid

Metabolites in cluster 174:
C04793 3,4-Dihydroxy-9,10-secoandrosta-1,3,510-triene-9,17-dione
C04844 3-Hydroxy-5,9,17-trioxo-4,5:9,10-disecoandrosta-110,2-dien-4-oate

Metabolites in cluster 175:
C04594 9Z-13S-12,13-Epoxyoctadeca-9,11-dienoicacid
C04785 13S-HPOT

Metabolites in cluster 176:
C04685 13E-15S-15-Hydroxy-9-oxoprosta-10,13-dienoate
C04686 13E-15S-15-Hydroxy-9-oxoprosta-11,13-dienoate

Metabolites in cluster 177:
C01618 Testolate
C04676 Testololactone

Metabolites in cluster 178:
C01226 12-OPDA
C04672 9Z,15Z-13S-12,13-Epoxyoctadeca-9,11,15-trienoicacid

Metabolites in cluster 179:
C04621 E-2-2-Furyl-3-5-nitro-2-furylacrylamide
C04622 Z-2-2-Furyl-3-5-nitro-2-furylacrylamide

Metabolites in cluster 180:
C00451 1R,2S-1-Hydroxypropane-1,2,3-tricarboxylate
C04617 1S,2S-1-Hydroxypropane-1,2,3-tricarboxylate

Metabolites in cluster 181:
C04434 E-4-Oxobut-1-ene-1,2,4-tricarboxylate
C04551 

Metabolites in cluster 182:
C02759 alpha-Pinene-oxide
C04435 Z-2-Methyl-5-isopropylhexa-2,5-dienal

Metabolites in cluster 183:
C04350 E-4-Hydroxyphenylacetaldehyde-oxime
C04353 Z-4-Hydroxyphenylacetaldehyde-oxime

Metabolites in cluster 184:
C01711 Inulobiose
C04333 Bis-D-fructose2',1:2,1'-dianhydride

Metabolites in cluster 185:
C03356 3-Phospho-D-erythronate
C04309 Phosphoenol-4-deoxy-3-tetrulosonate

Metabolites in cluster 186:
C02027 Deoxylimonate
C04251 DeoxylimononicacidD-ring-lactone

Metabolites in cluster 187:
C04073 Heparosan-N-sulfateL-iduronate
C04196 Heparosan-N-sulfateD-glucuronate

Metabolites in cluster 188:
C03205 11-Deoxycorticosterone
C04108 20-Hydroxy-3-oxopregn-4-en-21-al

Metabolites in cluster 189:
C01720 L-Fuconate
C03827 2-Dehydro-3-deoxy-L-fuconate

Metabolites in cluster 190:
C03207 16-Dehydroprogesterone
C03748 16alpha-Hydroxyprogesterone

Metabolites in cluster 191:
C01171 alpha-D-Hexose1-phosphate
C03735 alpha-D-Hexose6-phosphate

Metabolites in cluster 192:
C01775 Actinomycin
C03597 Actinomycinicmonolactone

Metabolites in cluster 193:
C01593 Limonoate
C03514 LimonoateD-ring-lactone

Metabolites in cluster 194:
C00193 Aromaticaldehyde
C03485 Aromaticprimaryalcohol

Metabolites in cluster 195:
C03178 Tetrahydroxypteridine
C03314 Xanthine-8-carboxylate

Metabolites in cluster 196:
C01126 2-trans,6-trans-Farnesol
C03220 2-cis,6-trans-Farnesol

Metabolites in cluster 197:
C00712 9Z-Octadecenoicacid
C03195 R-10-Hydroxystearate

Metabolites in cluster 198:
C02660 Benzylthiocyanate
C03098 Benzylisothiocyanate

Metabolites in cluster 199:
C01090 16alpha-Hydroxysteroid
C03050 16beta-Hydroxysteroid

Metabolites in cluster 200:
C01863 Xanthoaphin
C02879 Protoaphinaglucone

Metabolites in cluster 201:
C02037 Glycylglycine
C02777 2,5-Dioxopiperazine

Metabolites in cluster 202:
C01590 Kievitone
C02549 Kievitonehydrate

Metabolites in cluster 203:
C00477 Ecdysone
C02513 3-Dehydroecdysone

Metabolites in cluster 204:
C02200 UDP-glucosamine
C02467 UDP-galactosamine

Metabolites in cluster 205:
C01785 Benzenediol
C02389 Benzosemiquinone

Metabolites in cluster 206:
C02172 N-Acetylisatin
C02298 N-Acetylindoxyl

Metabolites in cluster 207:
C01351 Donor
C02177 Oxidizeddonor

Metabolites in cluster 208:
C01943 Obtusifoliol
C02141 Cycloeucalenol

Metabolites in cluster 209:
C01066 Cyclohexane-1,3-dione
C02129 5-Oxohexanoicacid

Metabolites in cluster 210:
C00927 IsonocardicinA
C01941 NocardicinA

Metabolites in cluster 211:
C01848 RifamycinB
C01849 RifamycinO

Metabolites in cluster 212:
C00708 Iodide
C01382 Iodine

Metabolites in cluster 213:
C01056 S-6-Hydroxynicotine
C01297 6-Hydroxypseudooxynicotine

Metabolites in cluster 214:
C00779 Scytalone
C01173 1,3,8-Naphthalenertriol

Metabolites in cluster 215:
C00619 3-Oxo-delta4-steroid
C01034 3-Oxo-delta5-steroid

Metabolites in cluster 216:
C00997 Ferricytochromec2
C01000 Ferrocytochromec2

Metabolites in cluster 217:
C00340 Reducedrubredoxin
C00435 Oxidizedrubredoxin

Metabolites in cluster 218:
C00125 Ferricytochromec
C00126 Ferrocytochromec

Metabolites in cluster 219:
C12436 Dihydrokalafungin
C12437 Medermycin

Metabolites in cluster 220:
C00247 L-Sorbose
C00273 5-Dehydro-D-fructose

Metabolites in cluster 221:
C11929 Perillyl-CoA
C11934 2-Hydroxy-4-isopropenylcyclohexane-1-carboxyl-CoA

Metabolites in cluster 222:
C01729 +-Medicarpin
C10419 Ferreirin

Metabolites in cluster 223:
C09818 E-Phenylitaconyl-CoA
C09819 Hydroxymethylphenylsuccinyl-CoA

Metabolites in cluster 224:
C01063 6-Carboxyhexanoyl-CoA
C09813 2-Ketocyclohexane-1-carboxyl-CoA

Metabolites in cluster 225:
C09811 Cyclohex-1-ene-1-carboxyl-CoA
C09812 2-Hydroxycyclohexane-1-carboxyl-CoA

Metabolites in cluster 226:
C06623 dTDP-4-oxo-3-methyl-2,6-dideoxy-beta-L-glucose
C06631 dTDP-beta-L-mycarose

Metabolites in cluster 227:
C02059 Phylloquinone
C06245 Phylloquinol

Metabolites in cluster 228:
C06007 R-2,3-Dihydroxy-3-methylpentanoate
C06008 3R-3-Methyl-2-oxopentanoicacid

Metabolites in cluster 229:
C06005 S-3-Hydroxy-3-methyl-2-oxopentanoate
C06006 S-2-Aceto-2-hydroxybutanoate

Metabolites in cluster 230:
C03069 3-Methylcrotonyl-CoA
C05998 3-Hydroxyisovaleryl-CoA

Metabolites in cluster 231:
C01598 Melatonin
C05642 Formyl-N-acetyl-5-methoxykynurenamine

Metabolites in cluster 232:
C05266 S-Hydroxyoctanoyl-CoA
C05276 trans-Oct-2-enoyl-CoA

Metabolites in cluster 233:
C05264 S-Hydroxydecanoyl-CoA
C05275 trans-Dec-2-enoyl-CoA

Metabolites in cluster 234:
C05260 S-3-Hydroxytetradecanoyl-CoA
C05273 trans-Tetradec-2-enoyl-CoA

Metabolites in cluster 235:
C05258 S-3-Hydroxyhexadecanoyl-CoA
C05272 trans-Hexadec-2-enoyl-CoA

Metabolites in cluster 236:
C05268 S-Hydroxyhexanoyl-CoA
C05271 trans-Hex-2-enoyl-CoA

Metabolites in cluster 237:
C04188 S-Methyl-5-thio-D-ribose1-phosphate
C04582 S-Methyl-5-thio-D-ribulose1-phosphate

Metabolites in cluster 238:
C09337 Ankorine
C11816 Protoemetine

Metabolites in cluster 239:
C05698 Selenohomocysteine
C05707 Selenohomocystine

Metabolites in cluster 240:
C05176 S-N-Methylcoclaurine
C05202 3'-Hydroxy-N-methyl-S-coclaurine

Metabolites in cluster 241:
C02105 S-Reticuline
C02106 S-Scoulerine

Metabolites in cluster 242:
C01494 Ferulate
C01752 Scopoletin

Metabolites in cluster 243:
C12396 Tetrangomycin
C12397 Tetrangulol

Metabolites in cluster 244:
C01019 6-Deoxy-L-galactose
C01721 L-Fuculose

Metabolites in cluster 245:
C03487 
C05465 Taurochenodeoxycholate

Metabolites in cluster 246:
C05122 Taurocholate
C05463 Taurodeoxycholate

Metabolites in cluster 247:
C07090 Protoanemonin
C07091 cis-Acetylacrylate

Metabolites in cluster 248:
C00123 L-Leucine
C02486 3R-beta-Leucine

Metabolites in cluster 249:
C05802 2-Hexaprenyl-6-methoxyphenol
C05803 2-Hexaprenyl-6-methoxy-1,4-benzoquinone

Metabolites in cluster 250:
C13631 2,2-Bis4-hydroxyphenyl-1-propanol
C13633 2,2-Bis4-hydroxyphenyl-propanoicacid

Metabolites in cluster 251:
C11927 dTDP-4-oxo-2,6-dideoxy-L-mannose
C11928 dTDP-4-oxo-2,6-dideoxy-D-allose

Metabolites in cluster 252:
C11922 dTDP-4-oxo-2,6-dideoxy-D-glucose
C11923 dTDP-D-olivose

Metabolites in cluster 253:
C01767 --Carvone
C11395 4R,6R-cis-Carveol

Metabolites in cluster 254:
C07722 3,4-Dihydroxy-3,4-dihydro-9-fluorenone
C07723 4-Hydroxy-9-fluorenone

Metabolites in cluster 255:
C01380 Ethyleneglycol
C06548 Ethyleneoxide

Metabolites in cluster 256:
C06397 ADP-D-glycero-D-manno-heptose
C06398 ADP-L-glycero-D-manno-heptose

Metabolites in cluster 257:
C04281 L-1-Pyrroline-3-hydroxy-5-carboxylate
C05938 L-4-Hydroxyglutamatesemialdehyde

Metabolites in cluster 258:
C03766 4-Hydroxyphenylacetonitrile
C05602 4-Hydroxyphenylacetaldoxime

Metabolites in cluster 259:
C00735 Cortisol
C05471 11beta,17alpha,21-Trihydroxy-5beta-pregnane-3,20-dione

Metabolites in cluster 260:
C05457 7alpha,12alpha-Dihydroxycholest-4-en-3-one
C05458 7alpha,12alpha-Dihydroxy-5alpha-cholestan-3-one

Metabolites in cluster 261:
C01267 3-Imidazol-4-yl-2-oxopropylphosphate
C04666 D-erythro-1-Imidazol-4-ylglycerol3-phosphate

Metabolites in cluster 262:
C01161 3,4-Dihydroxyphenylacetate
C04642 2-Hydroxy-5-carboxymethylmuconatesemialdehyde

Metabolites in cluster 263:
C01089 R-3-Hydroxybutanoate
C04546 R-3-R-3-Hydroxybutanoyloxybutanoate

Metabolites in cluster 264:
C03871 L-2-Amino-6-oxoheptanedioate
C03972 2,3,4,5-Tetrahydrodipicolinate

Metabolites in cluster 265:
C03598 CDP-3,6-dideoxy-D-glucose
C03599 CDP-3,6-dideoxy-D-mannose

Metabolites in cluster 266:
C03319 dTDP-6-deoxy-L-mannose
C03442 dTDP-L-dihydrostreptose

Metabolites in cluster 267:
C01198 3-2-Hydroxyphenylpropanoate
C02274 Dihydrocoumarin

Metabolites in cluster 268:
C00501 CDP-glucose
C01219 CDP-4-dehydro-6-deoxy-D-glucose

Metabolites in cluster 269:
C00259 L-Arabinose
C00508 L-Ribulose

Metabolites in cluster 270:
C02470 Xanthurenicacid
C05645 4-2-Amino-3-hydroxyphenyl-2,4-dioxobutanoate

Metabolites in cluster 271:
C01097 D-Tagatose6-phosphate
C01113 D-Galactose6-phosphate

Metabolites in cluster 272:
C05773 Cobyrinate
C11545 Cobalt-precorrin8

Metabolites in cluster 273:
C00318 L-Carnitine
C04114 4-Trimethylammoniobut-2-enoate

Metabolites in cluster 274:
C06178 1-Methylpyrrolinium
C10974 4-Methylaminobutanal

Metabolites in cluster 275:
C01757 Triacetate
C02752 Triacetatelactone

Metabolites in cluster 276:
C00187 Cholesterol
C00599 Cholest-4-en-3-one

Metabolites in cluster 277:
C02170 Methylmalonate
C06002 S-Methylmalonatesemialdehyde

Metabolites in cluster 278:
C05838 cis-2-Hydroxycinnamate
C05851 Coumarin

Metabolites in cluster 279:
C11633 16-Epivellosimine
C11634 Vellosimine

Metabolites in cluster 280:
C00473 Retinol
C00899 11-cis-Retinol

Metabolites in cluster 281:
C01079 ProtoporphyrinogenIX
C02191 Protoporphyrin

Metabolites in cluster 282:
C00524 Cytochromec
C02416 Holocytochromec

Metabolites in cluster 283:
C00312 L-Xylulose
C01508 L-Lyxose

Metabolites in cluster 284:
C06181 Piperideine
C12455 5-Aminopentanal

Metabolites in cluster 285:
C01983 R-Mandelate
C01984 S-Mandelate

Metabolites in cluster 286:
C00442 
C03736 alpha-D-Ribose5-phosphate

Metabolites in cluster 287:
C05110 4alpha-Methylcholesta-8-en-3beta-ol
C05111 Methostenol

Metabolites in cluster 288:
C00115 Chloride
C01486 Chlorite

Metabolites in cluster 289:
C04623 1,1,1-Trichloro-2,2-bis4-chlorophenylethane
C06649 cis-2,3-Dihydrodiol1,1,1-Trichloro-2,2-bis4'-chlorophenylethane

Metabolites in cluster 290:
C00222 3-Oxopropanoate
C00804 Propynoate

Metabolites in cluster 291:
C12834 2,5-Dichloro-carboxymethylenebut-2-en-4-olide
C12835 2,5-Dichloro-4-oxohex-2-enedioate

Metabolites in cluster 292:
C12831 3,4,6-Trichlorocatechol
C12833 2,3,5-Trichloro-cis,cis-muconate

Metabolites in cluster 293:
C10858 Ecgonine
C12449 Pseudoecgonine

Metabolites in cluster 294:
C05437 Zymosterol
C05439 5alpha-Cholesta-7,24-dien-3beta-ol

Metabolites in cluster 295:
C05634 5-Hydroxyindoleacetaldehyde
C05635 5-Hydroxyindoleacetate

Metabolites in cluster 296:
C00261 Benzaldehyde
C01408 Benzoin

Metabolites in cluster 297:
C07201 Vinblastine
C11641 3',4'-Anhydrovinblastine

Metabolites in cluster 298:
C11417 3S-6-Hydroxy-3-isopropenyl-heptanoate
C11419 3S-3-Isopropenyl-6-oxoheptanoate

Metabolites in cluster 299:
C11404 3R-6-Hydroxy-3-isopropenyl-heptanoate
C11405 3R-3-Isopropenyl-6-oxoheptanoate

Metabolites in cluster 300:
C02730 2-Succinylbenzoate
C05817 2-Succinyl-6-hydroxy-2,4-cyclohexadiene-1-carboxylate

Metabolites in cluster 301:
C01479 Atropine
C02046 L-Hyoscyamine

Metabolites in cluster 302:
C00423 trans-Cinnamate
C01456 Tropate

Metabolites in cluster 303:
C01165 L-Glutamate5-semialdehyde
C03912 S-1-Pyrroline-5-carboxylate

Metabolites in cluster 304:
C01252 4-2-Aminophenyl-2,4-dioxobutanoate
C01717 4-Hydroxy-2-quinolinecarboxylicacid

Metabolites in cluster 305:
C00281 Sedoheptulose7-phosphate
C07836 D-glycero-D-manno-Heptose7-phosphate

Metabolites in cluster 306:
C00623 Glycerol1-phosphate
C03947 Glycerol1,2-cyclicphosphate

Metabolites in cluster 307:
C02718 N-Formiminoglycine
C06195 Imidazolone

Metabolites in cluster 308:
C00601 Phenylacetaldehyde
C02083 Styreneoxide

Metabolites in cluster 309:
C04864 4-Deoxy-beta-D-gluc-4-enuronosyl-1,3-N-acetyl-D-galactosamine4-sulfate
C04865 4-Deoxy-beta-D-gluc-4-enuronosyl-1,3-N-acetyl-D-galactosamine6-sulfate

Metabolites in cluster 310:
C13629 1,2-Bis4-hydroxyphenyl-2-propanol
C13632 4,4'-Dihydroxy-alpha-methylstilbene

Metabolites in cluster 311:
C00519 Hypotaurine
C01678 Cysteamine

Metabolites in cluster 312:
C00114 Choline
C00576 Betainealdehyde

Metabolites in cluster 313:
C03239 6-Amino-2-oxohexanoate
C04092 delta1-Piperideine-2-carboxylate

Metabolites in cluster 314:
C01291 3-4-Methylpent-3-en-1-yl-pent-2-enedioyl-CoA
C04675 3-Hydroxy-3-4-methylpent-3-en-1-ylglutaryl-CoA

Metabolites in cluster 315:
C00486 Bilirubin
C00500 Biliverdin

Metabolites in cluster 316:
C03374 Bilirubin-glucuronoside
C05787 Bilirubinbeta-diglucuronide

Metabolites in cluster 317:
C00084 Acetaldehyde
C01548 Acetylene

Metabolites in cluster 318:
C00810 R-Acetoin
C01769 S-Acetoin

Metabolites in cluster 319:
C00018 Pyridoxalphosphate
C00627 Pyridoxinephosphate

Metabolites in cluster 320:
C01204 myo-Inositolhexakisphosphate
C11526 5-PP-InsP5

Metabolites in cluster 321:
C00227 Acetylphosphate
C05682 Phosphonoacetate

Metabolites in cluster 322:
C01274 5-Formyl-5,6,7,8-tetrahydromethanopterin
C04330 5,10-Methenyltetrahydromethanopterin

Metabolites in cluster 323:
C02235 4-Nitrocatechol
C02372 4-Hydroxyaniline

Metabolites in cluster 324:
C07113 Acetophenone
C07189 2-Hydroxyacetophenone

Metabolites in cluster 325:
C00282 Hydrogen
C05359 e-

Metabolites in cluster 326:
C01120 Sphinganine1-phosphate
C06124 Sphingosine1-phosphate

Metabolites in cluster 327:
C00134 Putrescine
C00315 Spermidine

Metabolites in cluster 328:
C00612 N1-Acetylspermidine
C02567 N1-Acetylspermine

Metabolites in cluster 329:
C00218 Methylamine
C02722 N-Methylhexanamide

Metabolites in cluster 330:
C00561 Mandelonitrile
C01870 R-Vicianin

Metabolites in cluster 331:
C00483 Tyramine
C04227 1-4-Hydroxyphenyl-2-aminoethanol

Metabolites in cluster 332:
C02916 S-Norlaudanosoline
C03758 4-2-Aminoethyl-1,2-benzenediol

Metabolites in cluster 333:
C09814 Benzonitrile
C09815 Benzamide

Metabolites in cluster 334:
C00169 Carbamoylphosphate
C06059 Cyclicamidines

Metabolites in cluster 335:
C01659 Acrylamide
C01998 Acrylonitrile

Metabolites in cluster 336:
C00844 R-Prunasin
C01982 R-Amygdalin

Metabolites in cluster 337:
C05294 19-Hydroxytestosterone
C05295 19-Oxotestosterone

Metabolites in cluster 338:
C00067 Formaldehyde
C00132 Methanol

Metabolites in cluster 339:
C02411 Glutaconyl-1-CoA
C03058 2-Hydroxyglutaryl-CoA

Metabolites in cluster 340:
C02949 4-Hydroxybenzoyl-CoA
C06387 4-Chlorobenzoyl-CoA

Metabolites in cluster 341:
C02151 Geissoschizine
C11632 Polyneuridinealdehyde

Metabolites in cluster 342:
C02588 Retinylpalmitate
C03455 11-cis-Retinylpalmitate

Metabolites in cluster 343:
C00154 Palmitoyl-CoA
C00313 Oxalyl-CoA

Metabolites in cluster 344:
C12366 TetracenomycinF2
C12367 TetracenomycinF1

Metabolites in cluster 345:
C00026 2-Oxoglutarate
C05379 Oxalosuccinate

Metabolites in cluster 346:
C12456 3-Dimethylallyl-4-hydroxyphenylpyruvate
C12457 3-Dimethylallyl-4-hydroxymandelicacid

Metabolites in cluster 347:
C06331 2-Methylquinoline-3,4-diol
C11504 3-Hydroxy-2-methyl-1H-quinolin-4-one

Metabolites in cluster 348:
C00164 Acetoacetate
C06144 3-Butynoate

Metabolites in cluster 349:
C00487 Carnitine
C05543 3-Dehydroxycarnitine

Metabolites in cluster 350:
C01839 Orsellinate
C02868 Orsellinatedepside
