# Supplementary material for: Biosynthetic Potentials of Metabolites and Their Hierarchical Organization
Source: PLoS Comput Biol. 2008 Apr 4;4(4):e1000049. doi: 10.1371/journal.pcbi.1000049 (PMC2289774; doi:10.1371/journal.pcbi.1000049)
Supplement: Dataset S2 — Results for three networks obtained with different curation strategies. The dataset consists of five subdirectories, each containing three files corresponding to Dataset S1. All networks have been extracted from a recent KEGG database version as of December 2007. The three networks were obtained using very relaxed criteria for the exclusion of reactions (directory ‘relaxed’), identical criteria as was used for Dataset S1 (‘semiStrict’) and extremely stringent criteria (‘strict’). For the latter two, also results for anaerobic conditions are presented (‘semiStrict_no_o2’ and ‘strict_no_o2’). (1.08 MB TAR) [file pcbi.1000049.s009.txt]

Archive with 21 entries (15 files):
- datasetS2
- datasetS2/strict_no_o2
- datasetS2/strict_no_o2/reaction_list.txt
- datasetS2/strict_no_o2/consensus_scopes.txt
- datasetS2/strict_no_o2/hierarchical_clusters.txt
- datasetS2/semiStrict
- datasetS2/semiStrict/reaction_list.txt
- datasetS2/semiStrict/consensus_scopes.txt
- datasetS2/semiStrict/hierarchical_clusters.txt
- datasetS2/relaxed
- datasetS2/relaxed/reaction_list.txt
- datasetS2/relaxed/consensus_scopes.txt
- datasetS2/relaxed/hierarchical_clusters.txt
- datasetS2/semiStrict_no_o2
- datasetS2/semiStrict_no_o2/reaction_list.txt
- datasetS2/semiStrict_no_o2/consensus_scopes.txt
- datasetS2/semiStrict_no_o2/hierarchical_clusters.txt
- datasetS2/strict
- datasetS2/strict/reaction_list.txt
- datasetS2/strict/consensus_scopes.txt
- datasetS2/strict/hierarchical_clusters.txt
