# Supplementary material for: Biosynthetic Potentials of Metabolites and Their Hierarchical Organization
Source: PLoS Comput Biol. 2008 Apr 4;4(4):e1000049. doi: 10.1371/journal.pcbi.1000049 (PMC2289774; doi:10.1371/journal.pcbi.1000049)
Supplement: Dataset S2 — Results for three networks obtained with different curation strategies. The dataset consists of five subdirectories, each containing three files corresponding to Dataset S1. All networks have been extracted from a recent KEGG database version as of December 2007. The three networks were obtained using very relaxed criteria for the exclusion of reactions (directory ‘relaxed’), identical criteria as was used for Dataset S1 (‘semiStrict’) and extremely stringent criteria (‘strict’). For the latter two, also results for anaerobic conditions are presented (‘semiStrict_no_o2’ and ‘strict_no_o2’). (1.08 MB TAR) [file pcbi.1000049.s009.txt › datasetS2/semiStrict/hierarchical_clusters.txt]

Metabolites in cluster 1:
C00021 S-Adenosyl-L-homocysteine
C00025 L-Glutamate
C00037 Glycine
C00041 L-Alanine
C00047 L-Lysine
C00049 L-Aspartate
C00051 Glutathione
C00062 L-Arginine
C00064 L-Glutamine
C00065 L-Serine
C00073 L-Methionine
C00077 L-Ornithine
C00078 L-Tryptophan
C00079 L-Phenylalanine
C00082 L-Tyrosine
C00086 Urea
C00097 L-Cysteine
C00106 Uracil
C00108 Anthranilate
C00113 PQQ
C00127 Glutathionedisulfide
C00133 D-Alanine
C00135 L-Histidine
C00147 Adenine
C00152 L-Asparagine
C00155 L-Homocysteine
C00179 Agmatine
C00188 L-Threonine
C00212 Adenosine
C00213 Sarcosine
C00217 D-Glutamate
C00242 Guanine
C00262 Hypoxanthine
C00270 N-Acetylneuraminate
C00292 Aniline
C00294 Inosine
C00295 Orotate
C00299 Uridine
C00300 Creatine
C00327 L-Citrulline
C00328 L-Kynurenine
C00337 S-Dihydroorotate
C00355 3,4-Dihydroxy-L-phenylalanine
C00366 Urate
C00380 Cytosine
C00385 Xanthine
C00386 Carnosine
C00387 Guanosine
C00398 Tryptamine
C00402 D-Aspartate
C00407 L-Isoleucine
C00429 5,6-Dihydrouracil
C00430 5-Aminolevulinate
C00436 N-Carbamoylputrescine
C00437 N-Acetylornithine
C00438 N-Carbamoyl-L-aspartate
C00439 N-Formimino-L-glutamate
C00463 Indole
C00475 Cytidine
C00491 L-Cystine
C00499 Allantoate
C00506 L-Cysteate
C00515 D-Ornithine
C00542 Cystathionine
C00568 4-Aminobenzoate
C00581 Guanidinoacetate
C00603 --Ureidoglycolate
C00606 3-Sulfino-L-alanine
C00632 3-Hydroxyanthranilate
C00643 5-Hydroxy-L-tryptophan
C00666 LL-2,6-Diaminoheptanedioate
C00669 gamma-L-Glutamyl-L-cysteine
C00680 meso-2,6-Diaminoheptanedioate
C00716 Serine
C00739 D-Lysine
C00740 D-Serine
C00785 Urocanate
C00791 Creatinine
C00792 D-Arginine
C00793 D-Cysteine
C00813 Barbiturate
C00819 D-Glutamine
C00820 D-Threonine
C00822 Dopaquinone
C00826 L-Arogenate
C00855 D-Methionine
C00884 Homocarnosine
C00906 5,6-Dihydrothymine
C00916 CephalosporinC
C00921 Dihydropteroate
C00931 Porphobilinogen
C00940 2-Oxoglutaramate
C00977 L-Tryptophanamide
C00993 D-Alanyl-D-alanine
C01010 Urea-1-carboxylate
C01020 6-Hydroxynicotinate
C01026 N,N-Dimethylglycine
C01031 S-Formylglutathione
C01035 4-Guanidinobutanoate
C01042 N-Acetyl-L-aspartate
C01043 N-Carbamoylsarcosine
C01044 N-Formyl-L-aspartate
C01045 N-Formyl-L-glutamate
C01047 N5-Ethyl-L-glutamine
C01059 2,5-Dihydroxypyridine
C01060 3,5-Diiodo-L-tyrosine
C01118 O-Succinyl-L-homoserine
C01142 3S-3,6-Diaminohexanoate
C01157 trans-4-Hydroxy-L-proline
C01162 3-Pyrazol-1-yl-L-alanine
C01186 3S,5S-3,5-Diaminohexanoate
C01215 2-Acetamidomethylenesuccinate
C01234 1-Aminocyclopropane-1-carboxylate
C01259 3-Hydroxy-N6,N6,N6-trimethyl-L-lysine
C01417 Cyanate
C01419 Cys-Gly
C01537 Urethane
C01551 Allantoin
C01563 Carbamate
C01566 Cyanamide
C01586 Hippurate
C01596 Maleamate
C01667 Bacitracin
C01762 Xanthosine
C01921 Glycocholate
C01993 5'-Oxoinosine
C02091 Ureidoglycine
C02166 LeukotrieneC4
C02218 2-Aminoacrylate
C02220 2-Aminomuconate
C02237 5-Oxo-D-proline
C02253 Benzoylagmatine
C02291 L-Cystathionine
C02294 Methylguanidine
C02348 R--Allantoin
C02350 S+-Allantoin
C02362 2-Oxosuccinamate
C02512 3-Cyano-L-alanine
C02564 N-Feruloylglycine
C02634 3-Chloro-D-alanine
C02635 3-Chloro-L-alanine
C02642 3-Ureidopropionate
C02693 Indole-3-acetamide
C02700 L-Formylkynurenine
C02703 L-SerineO-sulfate
C02727 N6-Acetyl-L-lysine
C02728 N6-Methyl-L-lysine
C02775 2,3-Dihydroxyindole
C02837 L-Lysine1,6-lactam
C02937 3-Indoleacetaldoxime
C02938 3-Indoleacetonitrile
C02999 N-Acetylmuramoyl-Ala
C03015 O-Carbamoyl-L-serine
C03030 Uracil5-carboxylate
C03047 1,4-Diguanidinobutane
C03065 3-Guanidinopropanoate
C03071 3-aci-Nitropropanoate
C03078 4-Guanidinobutanamide
C03139 N-Amidino-L-aspartate
C03145 N-Formyl-L-methionine
C03174 S-Succinylglutathione
C03227 3-Hydroxy-L-kynurenine
C03283 L-2,4-Diaminobutanoate
C03290 L-threo-3-Phenylserine
C03296 N2-Succinyl-L-arginine
C03406 N-L-Argininosuccinate
C03409 N-Formimino-L-aspartate
C03440 cis-4-Hydroxy-D-proline
C03451 R-S-Lactoylglutathione
C03458 2,3,6-Trihydroxypyridine
C03470 3-alphaS-Strictosidine
C03508 L-2-Amino-3-oxobutanoicacid
C03539 S-Ribosyl-L-homocysteine
C03574 2-Formylaminobenzaldehyde
C03618 L-threo-3-Methylaspartate
C03623 N-Methyl-2-oxoglutaramate
C03626 NG,NG-Dimethyl-L-arginine
C03680 4-Imidazolone-5-propanoate
C03703 L-5-Carboxymethylhydantoin
C03708 N-Acetyl-O-acetylneuraminate
C03710 N-Benzyloxycarbonylglycine
C03722 Pyridine-2,3-dicarboxylate
C03741 S-4-Amino-5-oxopentanoate
C03771 5-Guanidino-2-oxopentanoate
C03943 2R,4S-2,4-Diaminopentanoate
C03961 erythro-3-Hydroxy-L-aspartate
C04075 L-2-Amino-4-chloropent-4-enoate
C04079 N-R-Pantothenoyl-L-cysteine
C04282 1-Pyrroline-4-hydroxy-2-carboxylate
C04368 3-Amino-3-4-hydroxyphenylpropanoate
C04390 N6-Acetyl-LL-2,6-diaminoheptanedioate
C04409 2-Amino-3-carboxymuconatesemialdehyde
C04421 N-Succinyl-LL-2,6-diaminoheptanedioate
C04540 N4-Acetyl-beta-D-glucosaminylasparagine
C04584 6-Imino-5-oxocyclohexa-1,3-dienecarboxylate
C04690 2-Hydroxymethyl-3-acetamidomethylenesuccinate
C04771 S-2-Amino-3-3-hydroxy-4-oxo-4H-pyridin-1-ylpropanoate
C04776 D-Galactosyl-3-N-acetyl-beta-D-galactosaminyl-L-serine
C04796 4-L-Alanin-3-yl-2-hydroxy-cis,cis-muconate6-semialdehyde
C04797 5-L-Alanin-3-yl-2-hydroxy-cis,cis-muconate6-semialdehyde
C04846 UDP-N-acetylmuramoyl-L-alanyl-D-glutamyl-L-lysyl-D-alanyl-D-alanine
C05100 3-Ureidoisobutyrate
C05133 4-Imidazolone-5-acetate
C05161 2,5-Diaminohexanoate
C05281 5-Methylbarbiturate
C05328 D-2-Amino-hexano-6-lactam
C05335 Selenomethionine
C05341 beta-Alanyl-L-lysine
C05380 Nicotinurate
C05464 Glycodeoxycholate
C05466 Glycochenodeoxycholate
C05515 5-Ureido-4-imidazolecarboxylate
C05516 5-Amino-4-imidazolecarboxylate
C05519 L-Allothreonine
C05520 2-Amino-3-oxoadipate
C05524 Aminoacyl-L-methionine
C05552 N6-D-Biotinyl-L-lysine
C05565 Hydantoin-5-propionate
C05572 4-Oxoglutaramate
C05573 Formylisoglutamate
C05574 Isoglutamate
C05575 Hercynine
C05640 Cinnavalininate
C05648 5-Hydroxy-N-formylkynurenine
C05651 5-Hydroxykynurenine
C05653 Formylanthranilate
C05655 5-2'-Carboxyethyl-4,6-dihydroxypicolinate
C05658 Indoxyl
C05692 Se-Adenosylselenohomocysteine
C05699 Selenocystathionine
C05711 gamma-Glutamyl-beta-cyanoalanine
C05730 Glutathionylspermidine
C05829 N-Carbamyl-L-glutamate
C05831 3-Methoxyanthranilate
C05840 Iminoaspartate
C05931 N-Succinyl-L-glutamate
C05935 2-Oxoarginine
C05939 Linatine
C05941 2-Oxo-4-hydroxy-5-aminovalerate
C05942 Pyrrole-2-carboxylate
C05951 LeukotrieneD4
C06034 4-Hydroxy-4-methylglutamate
C06073 Indolealkaloid
C06234 4-Methyl-L-glutamate
C06330 Quinoline-3,4-diol
C06381 Methylenediurea
C06382 N-Carboxyaminomethylurea
C06393 2,3-Diaminopropanoate
C06462 LeukotrieneF4
C06551 Atrazine
C06552 Hydroxyatrazine
C06553 N-Isopropylammelide
C06554 Cyanuricacid
C06555 Biuret
C06556 Deisopropylatrazine
C06557 Deisopropylhydroxyatrazine
C06558 2,4-Dihydroxy-6-N'-ethylamino-1,3,5-triazine
C06559 Deethylatrazine
C06560 Deisopropyldeethylatrazine
C06657 Guanidinoproclavaminicacid
C06673 4-Carboxy-4'-sulfoazobenzene
C06732 alpha,beta-Didehydrotryptophan
C06751 Prenyl-L-cysteine
C06813 Nitrobenzene
C07272 Maleimide
C08061 2'-Aminobiphenyl-2,3-diol
C08062 2-Hydroxy-6-oxo-2'-aminophenyl-hexa-2,4-dienoate
C08733 2-Hydroxy-4,6-diamino-1,3,5-triazine
C08734 2,4-Dihydroxy-6-amino-1,3,5-triazine
C08735 2-Chloro-4-hydroxy-6-amino-1,3,5-triazine
C08737 Melamine
C11355 4-Amino-4-deoxychorismate
C11500 5'-Dehydroadenosine
C11501 9-Riburonosyladenine
C11503 3-Hydroxy-1H-quinolin-4-one
C11511 threo-3-Hydroxy-L-aspartate
C11631 9-Riburonosylhypoxanthine
C11817 Deoxytubulosine
C11821 5-Hydroxyisourate
C12248 5-Hydroxy-2-oxo-4-ureido-2,5-dihydro-1H-imidazole-5-carboxylate
C12989 N2-Acetyl-L-lysine
C14147 Cyromazine
C14148 N-Cyclopropylammeline
C14149 N-Cyclopropylammelide
C14180 S-Hydroxymethylglutathione
C14419 2,4-Dichloroaniline
C14450 4-Chloroaniline
C14791 1R-Hydroxy-2R-glutathionyl-1,2-dihydronaphthalene
C14792 1S-Hydroxy-2S-glutathionyl-1,2-dihydronaphthalene
C14793 1R-Glutathionyl-2R-hydroxy-1,2-dihydronaphthalene
C14803 1-Nitro-7-hydroxy-8-glutathionyl-7,8-dihydronaphthalene
C14804 1-Nitro-7-glutathionyl-8-hydroxy-7,8-dihydronaphthalene
C14805 1-Nitro-5-hydroxy-6-glutathionyl-5,6-dihydronaphthalene
C14806 1-Nitro-5-glutathionyl-6-hydroxy-5,6-dihydronaphthalene
C14847 3,4-Dihydro-3-hydroxy-4-S-glutathionylbromobenzene
C14848 2,3-Dihydro-2-S-glutathionyl-3-hydroxybromobenzene
C14855 4,5-Dihydro-4-hydroxy-5-S-glutathionyl-benzoapyrene
C14856 7,8-Dihydro-7-hydroxy-8-S-glutathionyl-benzoapyrene
C14861 S-2,2-Dichloro-1-hydroxyethylglutathione
C14863 2-S-Glutathionylacetylglutathione
C15523 2,6-Dihydroxynicotinate
C15599 6-2-Amino-2-carboxyethyl-7,8-dioxo-7,8-dihydroquinoline-2,4-dicarboxylate
C15607 3-Oxo-3-ureidopropanoate
C15767 gamma-Glutamyl-gamma-aminobutyraye
C15809 Iminoglycine
C16235 o-Hydroxylaminobenzoate

Metabolites in cluster 2:
C00022 Pyruvate
C00036 Oxaloacetate
C00090 Catechol
C00122 Fumarate
C00149 S-Malate
C00158 Citrate
C00166 Phenylpyruvate
C00186 S-Lactate
C00196 2,3-Dihydroxybenzoate
C00222 3-Oxopropanoate
C00230 3,4-Dihydroxybenzoate
C00251 Chorismate
C00254 Prephenate
C00256 R-Lactate
C00311 Isocitrate
C00417 cis-Aconitate
C00433 2,5-Dioxopentanoate
C00497 R-Malate
C00502 D-Xylonate
C00544 Homogentisate
C00545 L-Arabinonate
C00552 meso-Tartaricacid
C00596 2-Hydroxy-2,4-pentadienoate
C00628 2,5-Dihydroxybenzoate
C00642 4-Hydroxyphenylacetate
C00652 D-Arabinono-1,4-lactone
C00679 5-Dehydro-4-deoxy-D-glucarate
C00682 2-Hydroxymuconatesemialdehyde
C00684 2-Dehydro-3-deoxy-L-arabinonate
C00804 Propynoate
C00818 D-Glucarate
C00846 3-Oxoadipate
C00878 D-Arabinonate
C00879 D-Galactarate
C00885 Isochorismate
C00898 R,R-Tartaricacid
C00900 2-Acetolactate
C00922 2,3-Dimethylmaleate
C00944 3-Dehydroquinate
C01036 4-Maleylacetoacetate
C01061 4-Fumarylacetoacetate
C01108 1,2,3-Trihydroxybenzene
C01114 L-Arabinono-1,4-lactone
C01127 4-Hydroxy-2-oxoglutarate
C01163 3-Carboxy-cis,cis-muconate
C01179 3-4-Hydroxyphenylpyruvate
C01187 3-Deoxy-D-manno-octulosonate
C01273 2-Hydroxy-6-oxo-6-phenylhexa-2,4-dienoate
C01275 3E-4-2-Carboxyphenyl-2-oxobut-3-enoate
C01278 2-Carboxy-2,5-dihydro-5-oxofuran-2-acetate
C01384 Maleicacid
C01424 Gallate
C01572 Digallate
C01680 D-Fuconate
C01732 Mesaconate
C01934 L-Rhamnonate
C01990 3-Oxalomalate
C02107 S,S-Tartaricacid
C02132 Acetylpyruvate
C02167 Maleylpyruvate
C02225 2-Methylcitrate
C02266 D-Xylonolactone
C02295 Methylitaconate
C02341 trans-Aconitate
C02351 1,2-Benzoquinone
C02375 4-Chlorocatechol
C02480 cis,cis-Muconate
C02501 2-Hydroxymuconate
C02514 3-Fumarylpyruvate
C02526 Biphenyl-2,3-diol
C02614 S-2-Methylmalate
C02637 3-Dehydroshikimate
C02753 D-Xylono-1,4-lactone
C02763 enol-Phenylpyruvate
C02914 S-2-O-Sulfolactate
C02923 2,3-Dihydroxytoluene
C02930 2-Methyleneglutarate
C02991 L-Rhamnono-1,4-lactone
C03012 Naphthalene-1,2-diol
C03063 2-Oxohept-3-enedioate
C03164 Phenanthrene-3,4-diol
C03203 1-Hydroxy-2-naphthoate
C03223 3,4-Dihydroxyphthalate
C03233 4,5-Dihydroxyphthalate
C03248 Acetylenedicarboxylate
C03340 L-2,3-Dihydrodipicolinate
C03453 Z-5-Oxohex-2-enedioate
C03548 trans-2,3-Epoxysuccinate
C03569 2,2',3-Trihydroxybiphenyl
C03572 2-Chloro-cis,cis-muconate
C03585 3-Chloro-cis,cis-muconate
C03586 2-Oxo-2,3-dihydrofuran-5-acetate
C03589 4-Hydroxy-2-oxopentanoate
C03600 Carboxymethyloxysuccinate
C03652 2R,3S-2,3-Dimethylmalate
C03666 2-Carboxy-cis,cis-muconate
C03671 2-Pyrone-4,6-dicarboxylate
C03716 Oxaloacetate4-methylester
C03826 2-Dehydro-3-deoxy-D-xylonate
C03861 Dibenzo1,4dioxin-2,3-dione
C03921 2-Dehydro-3-deoxy-D-glucarate
C03979 2-Dehydro-3-deoxy-L-rhamnonate
C03981 2-Hydroxyethylenedicarboxylate
C04044 3-2,3-Dihydroxyphenylpropanoate
C04052 5-Carboxy-2-oxohept-3-enedioate
C04105 2,5-Dihydro-5-oxofuran-2-acetate
C04112 3-Methyl-cis,cis-hexadienedioate
C04115 4-Carboxy-4-hydroxy-2-oxoadipate
C04181 3-Hydroxy-3-methyl-2-oxobutanoicacid
C04186 5-Carboxymethyl-2-hydroxymuconate
C04225 Z-But-2-ene-1,2,3-tricarboxylate
C04324 4-Carboxy-2-hydroxy-cis,cis-muconate
C04434 E-4-Oxobut-1-ene-1,2,4-tricarboxylate
C04451 4-Carboxy-2-hydroxyhexa-2,4-dienedioate
C04479 2-Hydroxy-6-oxonona-2,4-diene-1,9-dioate
C04480 3-Carboxy-2-hydroxymuconatesemialdehyde
C04484 4-Carboxy-2-hydroxymuconatesemialdehyde
C04522 2-Chloro-2,5-dihydro-5-oxofuran-2-acetate
C04553 3-Carboxy-2,5-dihydro-5-oxofuran-2-acetate
C04558 4-Carboxymethyl-3-methylbut-2-en-1,4-olide
C04559 4-Carboxymethyl-4-methylbut-2-en-1,4-olide
C04593 2S,3R-3-Hydroxybutane-1,2,3-tricarboxylate
C04823 1-5'-Phosphoribosyl-5-amino-4-N-succinocarboxamide-imidazole
C05350 2-Hydroxy-3-4-hydroxyphenylpropenoate
C05364 4-Carboxy-2-oxo-3-hexenedioate
C05375 2-Hydroxy-2-hydropyrone-4,6-dicarboxylate
C05405 L-Arabinono-1,5-lactone
C05406 4S-5-Hydroxy-2,4-dioxopentanoate
C05527 3-Sulfinylpyruvate
C05585 Gentisatealdehyde
C05600 2-Hydroxyhepta-2,4-dienedioate
C05601 4-Hydroxy-2-oxo-heptanedioate
C05616 3-O-Methylgallate
C05618 3-Chlorocatechol
C05854 4-Carboxy-2-oxo-4-pentanoate
C05946 D-4-Hydroxy-2-oxoglutarate
C06010 S-2-Acetolactate
C06029 L-threo-3-Methylmalate
C06033 Parapyruvate
C06035 4-Methylene-2-oxoglutarate
C06159 2-Dehydro-3-deoxy-D-fuconate
C06201 2,4-Dihydroxyhept-2-enedioate
C06203 trans-O-Hydroxybenzylidenepyruvate
C06204 2-Hydroxychromene-2-carboxylate
C06210 2-Hydroxy-6-keto-2,4-heptadienoate
C06316 D-erythro-Ascorbate
C06336 3-Sulfocatechol
C06580 2,3-Dihydroxy-p-cumate
C06581 2-Hydroxy-3-carboxy-6-oxo-7-methylocta-2,4-dienoate
C06582 2-Hydroxy-6-oxo-7-methylocta-2,4-dienoate
C06586 2,3-Dihydroxy-4'-chlorobiphenyl
C06587 2-Hydroxy-6-oxo-6-4'-chlorophenyl-hexa-2,4-dienoate
C06609 trans-1,3-Dichloropropene
C06610 cis-1,3-Dichloropropene
C06611 trans-3-Chloro-2-propene-1-ol
C06612 cis-3-Chloro-2-propene-1-ol
C06613 3-Chloroallylaldehyde
C06614 trans-3-Chloroacrylicacid
C06615 cis-3-Chloroacrylicacid
C06711 Fluoren-9-ol
C06712 Fluoren-9-one
C06728 3-Ethylcatechol
C06730 4-Methylcatechol
C06744 3-Deoxyoctulosonyl-lipopolysaccharide
C06760 2-Hydroxy-5-methyl-cis,cis-muconicsemialdehyde
C06761 4E-2-Oxohexenoicacid
C06762 4-Hydroxy-2-oxohexanoicacid
C07085 3-Vinylcatechol
C07087 2-Hydroxy-6-oxoocta-2,4,7-trienoate
C07089 5-Chloro-2-hydroxymuconicsemialdehyde
C07102 5-Chloro-1,2,4-trihydroxybenzene
C07123 2-Hydroxy-6-oxo-octa-2,4-dienoate
C07478 2-Hydroxy-5-methyl-cis,cis-muconate
C07479 2-Oxo-5-methyl-cis-muconate
C07715 Fluorene
C07717 3,4-Dihydroxyfluorene
C07718 2-Hydroxy-4-1-oxo-1,3-dihydro-2H-inden-2-ylidene-but-2-enoicacid
C07721 +-3S,4R-cis-3,4-Dihydroxy-3,4-dihydrofluorene
C07724 1,2-Dihydroxyfluorene
C07725 2-Hydroxy-4-2-oxo-1,3-dihydro-2H-inden-1-ylidenebut-2-enoicacid
C07731 2-Hydroxy-6-oxo-6-2-hydroxyphenyl-hexa-2,4-dienoate
C07733 2,2',3-Trihydroxydiphenylether
C07734 2-Hydroxy-6-oxo-6-2-hydroxyphenoxy-hexa-2,4-dienoate
C09816 Benzylsuccinate
C11354 2-Hydroxy-cis-hex-2,4-dienoate
C11425 2-Hydroxy-2H-benzohchromene-2-carboxylate
C11426 cis-4-1'-Hydroxynaphth-2'-yl-2-oxobut-3-enoate
C12623 trans-2,3-Dihydroxycinnamate
C12624 2-Hydroxy-6-ketononatrienedioate
C12836 2-Chloro-3-oxoadipate
C14084 1,2-Dihydroxy-8-methylnaphthalene
C14085 2-Hydroxy-8-methylchromene-2-carboxylate
C14086 2-Hydroxy-3-methylbenzalpyruvate
C14092 cis-1,2-Dihydroxy-1,2-dihydro-8-carboxynaphthalene
C14093 1,2-Dihydroxy-8-carboxynaphthalene
C14094 2-Carboxy-2-hydroxy-8-carboxychromene
C14095 2-Hydroxy-3-carboxybenzalpyruvate
C14105 1,2-Dihydroxy-7-hydroxymethylnaphthalene
C14106 2-Hydroxy-7-hydroxymethylchromene-2-carboxylate
C14107 2-Hydroxy-4-hydroxymethylbenzalpyruvate
C14115 Naphthyl-2-methyl-succinicacid
C14610 S-5-Oxo-2,5-dihydrofuran-2-acetate
C14783 1,2-Naphthoquinone
C16069 3-Sulfolactate
C16149 3Z-4-2-Carboxyphenyl-2-oxobut-3-enoate
C16199 5-Sulfosalicylate
C16201 1-Naphthalenesulfonicacid
C16202 2-Naphthalenesulfonicacid
C16204 1,2-Anthracenediol
C16209 3-2-Carboxyvinylnaphthalene-2-carboxylicacid
C16210 4-3-Hydroxy-2-naphthyl-2-oxobut-3-enoicacid
C16262 1-Hydro-1,1a-dihydroxy-9-fluorenone
C16263 2,3-Dihydroxy-2'-carboxybiphenyl
C16264 2-Hydroxy-6-oxo-6-2-carboxyphenyl-hexa-2,4-dienoate
C16266 3-Chloro-2-hydroxymuconicsemialdehyde
C16348 cis-3-Chloroallylaldehyde
C16390 S-2-Hydroxymethylglutarate

Metabolites in cluster 3:
C00002 ATP
C00003 NAD+
C00004 NADH
C00005 NADPH
C00006 NADP+
C00008 ADP
C00015 UDP
C00016 FAD
C00020 AMP
C00029 UDP-glucose
C00035 GDP
C00043 UDP-N-acetyl-D-glucosamine
C00044 GTP
C00052 UDP-D-galactose
C00054 Adenosine3',5'-bisphosphate
C00055 CMP
C00063 CTP
C00075 UTP
C00081 ITP
C00096 GDP-mannose
C00104 IDP
C00105 UMP
C00112 CDP
C00128 CMP-N-acetylneuraminate
C00130 IMP
C00144 GMP
C00167 UDP-glucuronate
C00190 UDP-D-xylose
C00203 UDP-N-acetyl-D-galactosamine
C00239 dCMP
C00286 dGTP
C00301 ADP-ribose
C00360 dAMP
C00362 dGMP
C00365 dUMP
C00394 GDP-glucose
C00458 dCTP
C00460 dUTP
C00498 ADP-glucose
C00513 CDP-glycerol
C00575 3',5'-CyclicAMP
C00617 UDP-D-galacturonate
C00655 Xanthosine5'-phosphate
C00700 XTP
C00705 dCDP
C00857 Deamino-NAD+
C00935 UDP-L-arabinose
C00942 3',5'-CyclicGMP
C01005 O-Phospho-L-serine
C01102 O-Phospho-L-homoserine
C01103 Orotidine5'-phosphate
C01168 Pseudouridine5'-phosphate
C01170 UDP-N-acetyl-D-mannosamine
C01201 Nomega-ADP-D-ribosyl-L-arginine
C01222 GDP-4-dehydro-6-deoxy-D-mannose
C01228 Guanosine3',5'-bisdiphosphate
C01233 sn-glycero-3-Phosphoethanolamine
C01260 P1,P4-Bis5'-adenosyltetraphosphate
C01261 P1,P4-Bis5'-guanosyltetraphosphate
C01299 Adenylyl-L-glutamate:ammonialigaseADP-forming
C01302 1-2-Carboxyphenylamino-1'-deoxy-D-ribulose5'-phosphate
C01367 3'-AMP
C01368 3'-UMP
C02280 GDP-L-galactose
C02305 Phosphocreatine
C02330 UDP-L-iduronate
C02353 2',3'-CyclicAMP
C02354 2',3'-CyclicCMP
C02355 2',3'-CyclicUMP
C02532 D-O-Phosphoserine
C02739 Phosphoribosyl-ATP
C03483 Adenosinetetraphosphate
C03506 Indoleglycerolphosphate
C03614 Inosine5'-tetraphosphate
C03691 CMP-N-glycoloylneuraminate
C03733 UDP-alpha-D-galacto-1,4-furanose
C03794 N6-1,2-Dicarboxyethyl-AMP
C03872 L-Serine-phosphoethanolamine
C04089 UDP-4-dehydro-6-deoxy-D-glucose
C04302 N-5-Phospho-D-ribosylanthranilate
C04307 P1,P2-Bis5'-adenosyltriphosphate
C04392 P1,P4-Bis5'-xanthosyltetraphosphate
C04494 Guanosine3'-diphosphate5'-triphosphate
C04652 UDP-2,3-bis3-hydroxytetradecanoylglucosamine
C04734 1-5'-Phosphoribosyl-5-formamido-4-imidazolecarboxamide
C05005 Glycolipid
C05114 Mucopolysaccharide
C05227 UDP-sugar
C05672 2-Amino-3-phosphonopropanoate
C05822 3'-CMP
C05922 Formamidopyrimidinenucleosidetriphosphate
C05993 Acetyladenylate
C06192 ADP-mannose
C06193 Guanosine3'-phosphate
C06194 2',3'-CyclicGMP
C06197 P1,P3-Bis5'-adenosyltriphosphate
C06198 P1,P4-Bis5'-uridyltetraphosphate
C06241 N-Acetylneuraminate9-phosphate
C06433 5'-Benzoylphosphoadenosine
C06435 5'-Butyrylphosphoinosine
C11436 2-Phospho-4-cytidine5'-diphospho-2-C-methyl-D-erythritol
C14830 GDP-4-keto-6-L-deoxygalactose
C15925 GDP-L-gulose

Metabolites in cluster 4:
C00085 D-Fructose6-phosphate
C00092 D-Glucose6-phosphate
C00093 sn-Glycerol3-phosphate
C00103 D-Glucose1-phosphate
C00111 Glyceronephosphate
C00117 D-Ribose5-phosphate
C00118 2R-2-Hydroxy-3-phosphonooxy-propanal
C00199 D-Ribulose5-phosphate
C00231 D-Xylulose5-phosphate
C00275 D-Mannose6-phosphate
C00354 D-Fructose1,6-bisphosphate
C00447 D-Sedoheptulose1,7-bisphosphate
C00620 alpha-D-Ribose1-phosphate
C00623 Glycerol1-phosphate
C00636 D-Mannose1-phosphate
C00644 D-Mannitol1-phosphate
C00663 beta-D-Glucose1-phosphate
C00665 beta-D-Fructose2,6-bisphosphate
C00668 alpha-D-Glucose6-phosphate
C00670 sn-glycero-3-Phosphocholine
C00689 alpha,alpha'-Trehalose6-phosphate
C01094 D-Fructose1-phosphate
C01099 L-Fuculose1-phosphate
C01101 L-Ribulose5-phosphate
C01112 D-Arabinose5-phosphate
C01131 L-Rhamnulose1-phosphate
C01172 beta-D-Glucose6-phosphate
C01177 Inositol1-phosphate
C01185 NicotinateD-ribonucleotide
C01220 1D-myo-Inositol1,4-bisphosphate
C01225 sn-glycero-3-Phospho-1-inositol
C01243 1D-myo-Inositol1,3,4-trisphosphate
C01245 D-myo-Inositol1,4,5-trisphosphate
C01272 1D-myo-Inositol1,3,4,5-tetrakisphosphate
C02591 Sucrose6-phosphate
C02979 Glycerol2-phosphate
C02995 Maltose6'-phosphate
C03267 beta-D-Fructose2-phosphate
C03291 L-Xylulose5-phosphate
C03394 Erythrulose1-phosphate
C03536 Pyrimidine5'-nucleotide
C03546 myo-Inositol4-phosphate
C03736 alpha-D-Ribose5-phosphate
C03785 D-Tagatose1,6-bisphosphate
C03947 Glycerol1,2-cyclicphosphate
C04006 1D-myo-Inositol3-phosphate
C04062 D-myo-Inositol1,3-bisphosphate
C04063 D-myo-Inositol3,4-bisphosphate
C04299 D-myo-Inositol1,2-cyclicphosphate
C04534 6-Phospho-beta-D-glucosyl-1,4-D-glucose
C04645 6-D-Glucose-1-phospho-D-mannosylglycoprotein
C05345 beta-D-Fructose6-phosphate
C05378 beta-D-Fructose1,6-bisphosphate
C05396 Lactose6-phosphate
C06019 D-arabino-3-Hexulose6-phosphate
C06187 Arbutin6-phosphate
C06188 Salicin6-phosphate
C06441 L-Xylulose1-phosphate
C15585 myo-Inositolphosphate

Metabolites in cluster 5:
C00031 D-Glucose
C00089 Sucrose
C00095 D-Fructose
C00159 D-Mannose
C00185 Cellobiose
C00198 D-Glucono-1,5-lactone
C00204 2-Dehydro-3-deoxy-D-gluconate
C00208 Maltose
C00221 beta-D-Glucose
C00252 Isomaltose
C00257 D-Gluconicacid
C00267 alpha-D-Glucose
C00392 Mannitol
C00464 Mannan
C00514 D-Mannonate
C00629 2-Dehydro-D-gluconate
C00761 Coniferin
C00817 D-Altronate
C00844 R-Prunasin
C01083 alpha,alpha-Trehalose
C01093 Cellobiono-1,5-lactone
C01158 1-O-Galloyl-beta-D-glucose
C01533 Syringin
C01742 Palatinose
C01982 R-Amygdalin
C02013 Cellotetraose
C02074 Raucaffricine
C02655 6-Acetyl-D-glucose
C02779 2-Dehydro-D-glucose
C02964 D-Glucosyl-D-mannose
C03855 Cholesteryl-beta-D-glucoside
C03915 1-O-Sinapoylbeta-D-glucoside
C04218 alpha,alpha'-Trehalose6-mycolate
C05158 trans-beta-D-Glucosyl-2-hydroxycinnamate
C05403 3-Ketolactose
C05839 cis-beta-D-Glucosyl-2-hydroxycinnamate
C05855 4-Hydroxycinnamylalcohol4-D-glucoside
C06046 Salidroside
C06216 Celloheptaose
C06217 Cellohexaose
C06218 Cellopentaose
C06219 Cellotriose
C06440 2-Dehydro-D-glucono-1,5-lactone

Metabolites in cluster 6:
C00219 5Z,8Z,11Z,14Z-Icosatetraenoicacid
C00427 ProstaglandinH2
C00584 ProstaglandinE2
C00696 5Z,13E-15S-9alpha,15-Dihydroxy-11-oxoprosta-5,13-dienoate
C00909 LeukotrieneA4
C01312 ProstaglandinI2
C02165 LeukotrieneB4
C02198 ThromboxaneA2
C04822 8R-HPETE
C05356 5S-HPETE
C05953 ProstaglandinA2
C05954 ProstaglandinB2
C05955 ProstaglandinC2
C05956 ProstaglandinG2
C05957 ProstaglandinJ2
C05958 delta-12-ProstaglandinJ2
C05959 11-epi-ProstaglandinF2alpha
C05961 6-Keto-prostaglandinF1alpha
C05963 ThromboxaneB2
C05965 12S-HPETE
C05966 15S-HPETE
C14717 15-Deoxy-delta-12,14-PGJ2
C14781 15H-11,12-EETA
C14782 11,12,15-THETA
C14808 HepoxilinA3
C14809 TrioxilinA3
C14810 HepoxilinB3
C14811 TrioxilinB3
C14812 12R-HPETE
C14813 11H-14,15-EETA
C14814 11,14,15-THETA
C14820 11R-HPETE
C14821 9S-HPETE
C14823 8S-HPETE

Metabolites in cluster 7:
C00074 Phosphoenolpyruvate
C00197 3-Phospho-D-glycerate
C00236 3-Phospho-D-glyceroylphosphate
C00345 6-Phospho-D-gluconate
C00363 dTDP
C00364 dTMP
C00459 dTTP
C00631 2-Phospho-D-glycerate
C00672 2-Deoxy-D-ribose1-phosphate
C00673 2-Deoxy-D-ribose5-phosphate
C01159 2,3-Bisphospho-D-glycerate
C01182 D-Ribulose1,5-bisphosphate
C01236 D-Glucono-1,5-lactone6-phosphate
C01269 5-O-1-Carboxyvinyl-3-phosphoshikimate
C01286 2-Dehydro-3-deoxy-D-galactonate6-phosphate
C02798 3-Phosphonopyruvate
C04442 2-Dehydro-3-deoxy-6-phospho-D-gluconate
C04456 6-Phospho-5-dehydro-2-deoxy-D-gluconate
C04478 3-Deoxy-D-manno-octulosonate8-phosphate
C04691 2-Dehydro-3-deoxy-D-arabino-heptonate7-phosphate
C06893 2-Deoxy-5-keto-D-gluconicacid6-phosphate
C11536 2R-O-Phospho-3-sulfolactate
C12106 AminoDAHP
C14899 3-Dehydro-L-gulonate6-phosphate
C16186 L-Ascorbate6-phosphate

Metabolites in cluster 8:
C00011 CO2
C00048 Glyoxylate
C00160 Glycolate
C00168 Hydroxypyruvate
C00183 L-Valine
C00209 Oxalate
C00237 CO
C00249 Hexadecanoicacid
C00389 Quercetin
C00975 Dihydroxyfumarate
C01146 2-Hydroxy-3-oxopropanoate
C01353 Carbonicacid
C01812 Haloacetate
C01838 Octadecanal
C02080 Stipitatonate
C02367 3-Oxododecanoicacid
C02657 6-Methylsalicylate
C03066 3-Hydroxy-L-glutamate
C03459 2-Hydroxy-3-oxosuccinate
C04236 2S-2-Isopropyl-3-oxosuccinate
C04352 R-4'-Phosphopantothenoyl-L-cysteine
C04604 3-Hydroxy-2-methylpyridine-4,5-dicarboxylate

Metabolites in cluster 9:
C00024 Acetyl-CoA
C00083 Malonyl-CoA
C00091 Succinyl-CoA
C00332 Acetoacetyl-CoA
C00356 S-3-Hydroxy-3-methylglutaryl-CoA
C00406 Feruloyl-CoA
C00531 Itaconyl-CoA
C00566 3S-Citryl-CoA
C00683 S-2-Methyl-3-oxopropanoyl-CoA
C00904 Citramalyl-CoA
C01011 3S-Citramalyl-CoA
C01213 R-2-Methyl-3-oxopropanoyl-CoA
C02557 Methylmalonyl-CoA
C03231 3-Methylglutaconyl-CoA
C04316 1-Hydroxycyclohexan-1-ylacetyl-CoA
C04348 3S-3-Carboxy-3-hydroxypropanoyl-CoA
C06027 L-erythro-3-Methylmalyl-CoA
C06028 Mesaconyl-CoA
C07303 4-Hydroxy-3-methoxyphenyl-beta-hydroxypropionyl-CoA

Metabolites in cluster 10:
C05421 15-cis-Phytoene
C05431 Neurosporene
C05432 Lycopene
C05433 alpha-Carotene
C05435 gamma-Carotene
C08586 delta-Carotene
C14146 alpha-Zeacarotene
C15857 9,9'-Di-cis-zeta-carotene
C15858 7,9,7',9'-Tetra-cis-lycopene
C15859 1'-Hydroxy-gamma-carotene
C15860 1'-Hydroxytorulene
C15870 Rhodopin
C15892 Chloroxanthin
C15907 1',2'-Dihydro-gamma-carotene
C15908 Chlorobactene
C15910 1',2'-Dihydrochlorobactene
C15911 Hydroxychlorobactene
C16276 epsilon-Carotene

Metabolites in cluster 11:
C00687 dTDP-4-dehydro-6-deoxy-alpha-D-glucose
C00688 dTDP-4-dehydro-6-deoxy-L-mannose
C00842 dTDP-glucose
C02097 dTDP-galactose
C06617 dTDP-3-oxo-6-deoxy-alpha-D-glucose
C06620 dTDP-3,4-dioxo-2,6-dideoxy-D-glucose
C06621 dTDP-4-oxo-2,6-dideoxy-alpha-D-glucose
C06622 dTDP-4-oxo-2,6-dideoxy-L-glucose
C11907 4,6-Dideoxy-4-oxo-dTDP-D-glucose
C11908 3,6-Dideoxy-3-oxo-dTDP-D-glucose
C11912 dTDP-6-deoxy-D-allose
C11926 dTDP-4-oxo-6-deoxy-D-allose
C11930 dTDP1-esterwith6R-5,6-dihydro-4-hydroxy-6-methyl-5-oxo-2H-pyran
C11931 dTDP1-esterwith6S-5,6-dihydro-4-hydroxy-6-methyl-5-oxo-2H-pyran
C11932 dTDP1-esterwith2,6-dideoxy-L-erythro-hexopyranos-3-ulose

Metabolites in cluster 12:
C00129 Isopentenyldiphosphate
C00235 Dimethylallyldiphosphate
C00341 Geranyldiphosphate
C00353 Geranylgeranyldiphosphate
C00448 trans,trans-Farnesyldiphosphate
C03190 +-Bornyl-diphosphate
C03427 Prephytoenediphosphate
C06076 Comphene
C06089 ent-Copalyldiphosphate
C06111 Nerolidyldiphosphate
C11901 Copalyldiphosphate
C11902 syn-Copalyldiphosphate

Metabolites in cluster 13:
C15791 Teasterone
C15792 3-Dehydroteasterone
C15793 Typhasterol
C15794 Castasterone
C15797 22alpha-Hydroxy-5alpha-campestan-3-one
C15798 6-Deoxocathasterone
C15799 6-Deoxoteasterone
C15800 3-Dehydro-6-deoxoteasterone
C15801 6-Deoxotyphasterol
C15802 6-Deoxocastasterone
C15803 6alpha-Hydroxy-castasterone

Metabolites in cluster 14:
C03309 Strictosidineaglycone
C03677 4,21-Dehydrogeissoschizine
C09107 Catharanthine
C09244 Tabersonine
C11678 Dialdehyde
C11679 4,21-Dehydrocorynantheinealdehyde
C11680 Cathenamine
C11681 19-epi-Cathenamine
C11691 Stemmadenine
C11783 Minovincinine

Metabolites in cluster 15:
C00472 p-Benzoquinone
C00530 p-Benzenediol
C02222 2-Maleylacetate
C02814 Benzene-1,2,4-triol
C03676 3-Hydroxy-cis,cis-muconate
C04431 cis-4-Carboxymethylenebut-2-en-4-olide
C06603 cis,trans-4-Hydroxymuconicsemialdehyde
C07103 2-Hydroxy-1,4-benzoquinone
C12838 trans-4-Carboxymethylenebut-2-en-4-olide
C13636 4-Hydroxyphenylacetate

Metabolites in cluster 16:
C00072 Ascorbate
C00425 Dehydroascorbate
C00800 L-Gulonate
C01040 L-Gulono-1,4-lactone
C01041 Monodehydroascorbate
C01115 L-Galactono-1,4-lactone
C03289 L-xylo-Hexulonolactone
C04575 4R,5S-4,5,6-Trihydroxy-2,3-dioxohexanoate
C05422 L-Dehydroascorbate
C15930 L-Galactonate

Metabolites in cluster 17:
C01226 12-OPDA
C04594 9Z-13S-12,13-Epoxyoctadeca-9,11-dienoicacid
C04672 9Z,15Z-13S-12,13-Epoxyoctadeca-9,11,15-trienoicacid
C04785 13S-HPOT
C06427 9Z,12Z,15Z-Octadecatrienoicacid
C16319 Etherolenicacid
C16320 Colnelenicacid
C16321 9S-HPOT
C16324 9,10-EOT
C16325 10-OPDA

Metabolites in cluster 18:
C01054 S-2,3-Epoxysqualene
C01724 Lanosterol
C01902 Cycloartenol
C06085 Triterpenoid
C08615 alpha-Amyrin
C08616 beta-Amyrin
C08628 Lupeol
C08980 SoyasapogenolB
C08983 SoyasaponinI

Metabolites in cluster 19:
C00053 3'-Phosphoadenylylsulfate
C00068 Thiamindiphosphate
C00224 Adenylylsulfate
C00882 Dephospho-CoA
C01081 Thiaminmonophosphate
C03028 Thiamintriphosphate
C04327 4-Methyl-5-2-phosphoethyl-thiazole
C05125 2-alpha-Hydroxyethylthiaminediphosphate
C11521 UDP-6-sulfoquinovose

Metabolites in cluster 20:
C00136 Butanoyl-CoA
C00630 2-Methylpropanoyl-CoA
C02939 3-Methylbutanoyl-CoA
C03345 2-Methylbut-2-enoyl-CoA
C03460 2-Methylprop-2-enoyl-CoA
C04405 2S,3S-3-Hydroxy-2-methylbutanoyl-CoA
C05996 Branchedchainfattyacid
C06000 S-3-Hydroxyisobutyryl-CoA
C15980 S-2-Methylbutanoyl-CoA

Metabolites in cluster 21:
C00140 N-Acetyl-D-glucosamine
C00329 D-Glucosamine
C00645 N-Acetyl-D-mannosamine
C01133 N-Acetyl-D-glucosaminate
C01674 Chitobiose
C03752 2-Amino-2-deoxy-D-gluconate
C04755 GlycoproteinN-acetyl-D-glucosaminyl-phospho-D-mannose
C05383 Aminosugars

Metabolites in cluster 22:
C00014 NH3
C00088 Nitrite
C00153 Nicotinamide
C00192 Hydroxylamine
C00244 Nitrate
C00388 1H-Imidazole-4-ethanamine
C05360 Diimine
C05361 Hydrazine

Metabolites in cluster 23:
C11383 +-S-Carvone
C11408 4S,6S-cis-Carveol
C11410 1R,2S,4S-Neoiso-dihydrocarveol
C11411 1R,2R,4S-Iso-dihydrocarveol
C11412 1R,4S-Iso-dihydrocarvone
C11413 1S,2S,4S-Dihydrocarveol
C11415 1S,4S-Dihydrocarvone
C11416 1S,2R,4S-Neo-dihydrocarveol

Metabolites in cluster 24:
C00509 Naringenin
C05631 Eriodictyol
C06561 Isosalipurpol
C06563 Genistein
C08576 Aureusidin
C08577 Bracteatin
C12631 2-Hydroxy-2,3-dihydrogenistein
C15525 Eriodictyolchalcone

Metabolites in cluster 25:
C00376 Retinal
C00777 Retinoate
C02094 beta-Carotene
C02110 11-cis-Retinal
C05918 all-trans-Dehydroretinal
C05919 11-cis-Dehydroretinal
C15943 Isorenieratene
C16340 beta-Isorenieratene

Metabolites in cluster 26:
C01595 Linoleate
C04056 9-cis,11-trans-Octadecadienoate
C04717 9Z,11E-13S-13-Hydroperoxyoctadeca-9,11-dienoicacid
C07338 9Z,12Z-11S-11-Hydroperoxyoctadeca-9,12-dienoicacid
C07354 7S,8S-DiHODE
C14827 9S-HPODE
C14831 8R-HPODE

Metabolites in cluster 27:
C01693 L-Dopachrome
C04185 5,6-Dihydroxyindole-2-carboxylate
C05578 5,6-Dihydroxyindole
C05579 Indole-5,6-quinone
C05604 2-Carboxy-2,3-dihydro-5,6-dihydroxyindole
C05606 Melanin
C15566 D-Dopachrome

Metabolites in cluster 28:
C00877 Crotonoyl-CoA
C01144 S-3-Hydroxybutanoyl-CoA
C02331 Vinylacetyl-CoA
C03561 R-3-Hydroxybutanoyl-CoA
C05116 3-Hydroxybutanoyl-CoA
C11062 4-Hydroxybutyryl-CoA
C16268 Cyclopropanecarboxyl-CoA

Metabolites in cluster 29:
C00243 Lactose
C00492 Raffinose
C01613 Stachyose
C05400 Epimelibiose
C05402 Melibiose
C05404 D-Galalpha1->6D-Galalpha1->6D-Glucose

Metabolites in cluster 30:
C05789 L-Urobilinogen
C05790 I-Urobilinogen
C05791 D-Urobilinogen
C05793 L-Urobilin
C05794 I-Urobilin
C05795 D-Urobilin

Metabolites in cluster 31:
C00250 Pyridoxal
C00314 Pyridoxine
C00847 4-Pyridoxate
C00971 4-Pyridoxolactone
C06050 2-Methyl-3-hydroxy-5-formylpyridine-4-carboxylate
C06051 Isopyridoxal

Metabolites in cluster 32:
C00352 D-Glucosamine6-phosphate
C00357 N-Acetyl-D-glucosamine6-phosphate
C00455 NicotinamideD-ribonucleotide
C04256 N-Acetyl-D-glucosamine1-phosphate
C04257 N-Acetyl-D-mannosamine6-phosphate
C06156 alpha-D-Glucosamine1-phosphate

Metabolites in cluster 33:
C02933 3,5-Dichlorocatechol
C03918 2,4-Dichloro-cis,cis-muconate
C04625 2,4-Dichloro-2,5-dihydro-5-oxofuran-2-acetate
C07094 3,6-Dichlorocatechol
C07095 2,5-Dichloro-cis,cis-muconate
C07097 2,6-Dichlorohydroquinone

Metabolites in cluster 34:
C11396 1R,2R,4R-Dihydrocarveol
C11397 1R,2S,4R-Neo-dihydrocarveol
C11398 1R,4R-Dihydrocarvone
C11399 1S,2S,4R-Iso-dihydrocarveol
C11400 1S,2R,4R-Neoiso-dihydrocarveol
C11401 1S,4R-Iso-dihydrocarvone

Metabolites in cluster 35:
C14453 4-Bromophenol
C14839 Bromobenzene-3,4-oxide
C14843 4-Bromocatechol
C14844 Bromobenzene-3,4-dihydrodiol
C14845 4-Bromophenol-2,3-epoxide
C14846 4-Bromo-3,5-cyclohexadiene-1,2-dione

Metabolites in cluster 36:
C08650 Isoliquiritigenin
C09762 Liquiritigenin
C10200 Anhydroglycinol
C10208 Daidzein
C12123 7,4'-Dihydroxyflavone
C15567 2,7,4'-Trihydroxyisoflavanone

Metabolites in cluster 37:
C00059 Sulfate
C00087 Sulfur
C00094 Sulfite
C00320 Thiosulfate
C01861 Trithionate

Metabolites in cluster 38:
C00124 D-Galactose
C00880 D-Galactonate
C01216 2-Dehydro-3-deoxy-D-galactonate
C03269 D-galacto-Hexodialdose
C03383 D-Galactono-1,4-lactone

Metabolites in cluster 39:
C00137 myo-Inositol
C00191 D-Glucuronate
C00905 D-Fructuronate
C02670 D-Glucuronolactone
C03387 D-Glucurono-6,2-lactone

Metabolites in cluster 40:
C00751 Squalene
C06083 Tetrahymanol
C06084 Hopanoid
C06309 Diplopterol
C06310 Diploptene

Metabolites in cluster 41:
C00189 Ethanolamine
C01837 Nitroethane
C05714 alpha-Aminopropiononitrile
C06771 Triethanolamine
C06772 Diethanolamine

Metabolites in cluster 42:
C06789 Tetrachloroethene
C06790 Trichloroethene
C06791 trans-1,2-Dichloroethene
C06792 cis-1,2-Dichloroethene
C06793 Vinylchloride

Metabolites in cluster 43:
C06322 S-1,5-Cyclohexadiene-1-carboxylatecoenzymeA
C06749 6-Hydroxycyclohex-1-enecarbonyl-CoA
C09809 Cyclohex-2,5-diene-1-carboxyl-CoA
C09810 Cyclohex-1,4-diene-1-carboxyl-CoA
C09824 2,6-Dihydroxycyclohexane-1-carboxyl-CoA

Metabolites in cluster 44:
C02880 Protochlorophyllide
C04536 Magnesiumprotoporphyrinmonomethylester
C11829 131-Hydroxy-magnesium-protoporphyrinIX13-monomethylester
C11830 131-Oxo-magnesium-protoporphyrinIX13-monomethylester
C11831 Divinylprotochlorophyllide

Metabolites in cluster 45:
C00843 --Menthone
C02485 --Isopiperitenone
C09893 Pulegone
C11951 +-cis-Isopulegone
C11952 +-Isomenthone

Metabolites in cluster 46:
C08585 Capsorubin
C08606 Neoxanthin
C08614 Violaxanthin
C13431 9'-cis-Neoxanthin
C13433 9-cis-Violaxanthin

Metabolites in cluster 47:
C00156 4-Hydroxybenzoate
C02370 4-Chlorobenzoate
C06648 4-Chlorobenzaldehyde
C13634 2,3-Bis4-hydroxyphenyl-1,2-propanediol
C13635 4-Hydroxyphenacylalcohol

Metabolites in cluster 48:
C06205 1,2-Dihydronaphthalene-1,2-diol
C11713 beta-Naphthol
C11714 alpha-Naphthol
C14786 1R,2S-Naphthalene1,2-oxide
C14787 1S,2R-Naphthalene1,2-oxide

Metabolites in cluster 49:
C00009 Orthophosphate
C00013 Pyrophosphate
C00536 Triphosphate
C02466 Trimetaphosphate

Metabolites in cluster 50:
C00148 L-Proline
C00763 D-Proline
C01110 5-Amino-2-oxopentanoicacid
C03564 1-Pyrroline-2-carboxylate

Metabolites in cluster 51:
C02916 S-Norlaudanosoline
C03758 4-2-Aminoethyl-1,2-benzenediol
C07304 Deacetylisoipecoside
C07307 Deacetylipecoside

Metabolites in cluster 52:
C01987 2-Aminophenol
C02161 Isophenoxazine
C02720 N-Hydroxyarylamine
C03824 2-Aminomuconatesemialdehyde

Metabolites in cluster 53:
C00757 Berberine
C01795 Columbamine
C03329 S-Canadine
C04118 5,8,13,13a-Tetrahydrocolumbamine

Metabolites in cluster 54:
C01024 Hydroxymethylbilane
C01051 UroporphyrinogenIII
C03263 CoproporphyrinogenIII
C05766 UroporphyrinogenI

Metabolites in cluster 55:
C00032 Heme
C05783 Cytochromea
C05784 Catalase
C05785 Peroxidase

Metabolites in cluster 56:
C00331 Indolepyruvate
C00637 Indole-3-acetaldehyde
C00954 Indole-3-acetate
C05835 2-Formaminobenzoylacetate

Metabolites in cluster 57:
C02226 2-Methylmaleate
C02612 R-2-Methylmalate
C06031 D-threo-3-Methylmalate
C06032 D-erythro-3-Methylmalate

Metabolites in cluster 58:
C04053 5-Dehydro-4-deoxy-D-glucuronate
C04349 4S-4,6-Dihydroxy-2,5-dioxohexanoate
C04733 4-4-Deoxy-beta-D-gluc-4-enuronosyl-D-galacturonate
C06118 4-4-Deoxy-alpha-D-gluc-4-enuronosyl-D-galacturonate

Metabolites in cluster 59:
C04895 2-Amino-4-hydroxy-6-erythro-1,2,3-trihydroxypropyldihydropteridinetriphosphate
C05923 2,5-Diaminopyrimidinenucleosidetriphosphate
C05925 Dihydroneopterinphosphate
C06148 2,5-Diamino-6-5'-triphosphoryl-3',4'-trihydroxy-2'-oxopentyl-amino-4-oxopyrimidine

Metabolites in cluster 60:
C04706 cis-2-Chloro-4-carboxymethylenebut-2-en-1,4-olide
C04729 trans-2-Chloro-4-carboxymethylenebut-2-en-1,4-olide
C06328 6-Chlorobenzene-1,2,4-triol
C06329 2-Chloromaleylacetate

Metabolites in cluster 61:
C00333 D-Galacturonate
C00558 D-Tagaturonate
C02273 Digalacturonate
C06430 D-Galacturonolactone

Metabolites in cluster 62:
C01255 N-6-Aminohexanoyl-6-aminohexanoate
C02378 6-Aminohexanoate
C04277 1,8-Diazacyclotetradecane-2,9-dione
C06593 epsilon-Caprolactam

Metabolites in cluster 63:
C06595 gamma-Hexachlorocyclohexane
C06596 gamma-Pentachlorocyclohexene
C06597 1,3,4,6-Tetrachloro-1,4-cyclohexadiene
C06598 2,4,5-Trichloro-2,5-cyclohexadiene-1-ol

Metabolites in cluster 64:
C00691 2,4,6/3,5-Pentahydroxycyclohexanone
C04287 3,5/4-Trihydroxycyclohexa-1,2-dione
C06891 D-2,3-Diketo4-deoxy-epi-inositol
C06892 2-Deoxy-5-keto-D-gluconicacid

Metabolites in cluster 65:
C06714 3-Hydroxypimeloyl-CoA
C06723 6-Carboxyhex-2-enoyl-CoA
C09821 6-Ketoxycyclohex-1-ene-1-carboxyl-CoA
C09825 6-Oxo-2-hydroxycyclohexane-1-carboxyl-CoA

Metabolites in cluster 66:
C07083 Styrene
C07111 Ethylbenzene
C07112 1-Phenylethanol
C11348 S-1-Phenylethanol

Metabolites in cluster 67:
C12415 Nogalonicacidmethylester
C12417 Auraviketone
C12418 Dihydro-NAME
C12419 Auramycinone

Metabolites in cluster 68:
C06082 Abscisate
C13454 Xanthoxicacid
C13455 Abscisicaldehyde
C13456 Abscisicalcohol

Metabolites in cluster 69:
C13620 TetrabromobisphenolA
C13621 TribromobisphenolA
C13622 DibromobisphenolA
C13623 MonobromobisphenolA

Metabolites in cluster 70:
C14116 Naphthyl-2-methyl-succinyl-CoA
C14117 Naphthyl-2-methylene-succinyl-CoA
C14118 Naphthyl-2-hydroxymethyl-succinylCoA
C14119 Naphthyl-2-oxomethyl-succinyl-CoA

Metabolites in cluster 71:
C04188 S-Methyl-5-thio-D-ribose1-phosphate
C04582 S-Methyl-5-thio-D-ribulose1-phosphate
C15650 2,3-Diketo-5-methylthiopentyl-1-phosphate
C15651 2-Hydroxy-3-keto-5-methylthiopentenyl-1-phosphate

Metabolites in cluster 72:
C04525 Fecosterol
C15777 Episterol
C15780 5-Dehydroepisterol
C15781 24-Methylenecholesterol

Metabolites in cluster 73:
C15900 Spheroidene
C15902 Hydroxyspheroidene
C15903 Spheroidenone
C15905 Hydroxyspheroidenone

Metabolites in cluster 74:
C01056 S-6-Hydroxynicotine
C01297 6-Hydroxypseudooxynicotine
C03043 R-6-Hydroxynicotine
C15986 2,6-Dihydroxypseudooxynicotine

Metabolites in cluster 75:
C05418 Cholesterol-5beta,6beta-epoxide
C05419 Cholesterol-5alpha,6beta-epoxide
C05425 3beta,5alpha,6beta-Cholestanetriol
C15992 Cholesterol-5alpha,6alpha-epoxide

Metabolites in cluster 76:
C06988 beta-1,2,3,4,5,6-Hexachlorocyclohexane
C06989 delta-3,4,5,6-Tetrachlorocyclohexene
C11352 5,6-Dichloro-1,3-cyclohexadiene
C16181 beta-2,3,4,5,6-Pentachlorocyclohexanol

Metabolites in cluster 77:
C14315 Anthracene
C16205 Anthracene-9,10-dihydrodiol
C16206 9,10-Dihydroxyanthracene
C16207 9,10-Anthraquinone

Metabolites in cluster 78:
C00786 --Vestitone
C10503 --Medicarpin
C16187 7,2'-Dihydroxy-4'-methoxy-isoflavanol
C16225 --Vestitol

Metabolites in cluster 79:
C16407 2',4,4',6'-Tetrahydroxychalcone4'-O-glucoside
C16408 2',3,4,4',6'-Peptahydroxychalcone4'-O-glucoside
C16409 Aureusidin6-O-glucoside
C16410 Bracteatin6-O-glucoside

Metabolites in cluster 80:
C00121 D-Ribose
C00216 D-Arabinose
C00309 D-Ribulose

Metabolites in cluster 81:
C00181 D-Xylose
C00310 D-Xylulose
C00476 D-Lyxose

Metabolites in cluster 82:
C00612 N1-Acetylspermidine
C01029 N8-Acetylspermidine
C02567 N1-Acetylspermine

Metabolites in cluster 83:
C00488 Formamide
C01326 Hydrogencyanide
C02659 Acetonecyanohydrin

Metabolites in cluster 84:
C00507 L-Rhamnose
C00861 L-Rhamnulose
C02431 L-Rhamnofuranose

Metabolites in cluster 85:
C00479 Propanal
C00583 Propane-1,2-diol
C02948 4-Hydroxyhexan-3-one

Metabolites in cluster 86:
C00495 Sulochrin
C03036 +-Bisdechlorogeodin
C03040 --Bisdechlorogeodin

Metabolites in cluster 87:
C00234 10-Formyltetrahydrofolate
C00445 5,10-Methenyltetrahydrofolate
C03479 5-Formyltetrahydrofolate

Metabolites in cluster 88:
C00193 Aromaticaldehyde
C00539 Aromaticacid
C03485 Aromaticprimaryalcohol

Metabolites in cluster 89:
C01075 N-Sulfo-D-glucosamine
C03789 N,6-O-Disulfo-D-glucosamine
C04674 3-D-Glucuronosyl-N2,6-disulfo-beta-D-glucosamine

Metabolites in cluster 90:
C00408 L-Pipecolate
C00450 2,3,4,5-Tetrahydropyridine-2-carboxylate
C04076 L-2-Aminoadipate6-semialdehyde

Metabolites in cluster 91:
C00141 3-Methyl-2-oxobutanoicacid
C04039 2,3-Dihydroxy-3-methylbutanoate
C04272 R-2,3-Dihydroxy-3-methylbutanoate

Metabolites in cluster 92:
C00811 4-Coumarate
C01197 3,4-Dihydroxy-trans-cinnamate
C04366 3-2-Carboxyethenyl-cis,cis-muconate

Metabolites in cluster 93:
C02504 2S-2-Isopropylmalate
C02631 2-Isopropylmaleate
C04411 2R,3S-3-Isopropylmalate

Metabolites in cluster 94:
C04174 trans-2-Decenoyl-acyl-carrierprotein
C04180 cis-3-Decenoyl-acyl-carrierprotein
C04619 3R-3-Hydroxydecanoyl-acyl-carrierprotein

Metabolites in cluster 95:
C02741 Phosphoribosyl-AMP
C04896 5-5-Phospho-D-ribosylaminoformimino-1-5-phosphoribosyl-imidazole-4-carboxamide
C04916 N-5'-Phospho-D-1'-ribulosylformimino-5-amino-1-5''-phospho-D-ribosyl-4-imidazolecarboxamide

Metabolites in cluster 96:
C02944 3-cis-Dodecenoyl-CoA
C03221 2-trans-Dodecenoyl-CoA
C05262 S-3-Hydroxydodecanoyl-CoA

Metabolites in cluster 97:
C03198 S-4-Hydroxymandelate
C03590 4-Hydroxyphenylglyoxylate
C05343 R-4-Hydroxymandelate

Metabolites in cluster 98:
C05417 5,6beta-Epoxy-5beta-cholestane
C05423 5,6beta-Epoxy-5alpha-cholestane
C05424 5alpha-Cholestan-5,6beta-diol

Metabolites in cluster 99:
C01694 Ergosterol
C04416 5alpha-Ergosta-7,22-diene-3beta,5-diol
C05441 VitaminD2

Metabolites in cluster 100:
C01866 beta-Lactam
C03806 Substitutedbeta-aminoacid
C05551 PenicillinG

Metabolites in cluster 101:
C01111 7,8-Dihydroxykynurenate
C04826 5-3-Carboxy-3-oxopropenyl-4,6-dihydroxypyridine-2-carboxylate
C05641 5-3'-Carboxy-3'-oxopropenyl-4,6-dihydroxypicolinate

Metabolites in cluster 102:
C00780 3-2-Aminoethyl-1H-indol-5-ol
C05647 Formyl-5-hydroxykynurenamine
C05659 5-Methoxytryptamine

Metabolites in cluster 103:
C01251 2-Hydroxybutane-1,2,4-tricarboxylate
C04002 But-1-ene-1,2,4-tricarboxylate
C05662 Homoisocitrate

Metabolites in cluster 104:
C00827 Lactoyl-CoA
C00894 Propenoyl-CoA
C05668 3-Hydroxypropionyl-CoA

Metabolites in cluster 105:
C01708 Hemoglobin
C05781 Oxyhemoglobin
C05782 Myoglobin

Metabolites in cluster 106:
C00378 Thiamin
C02892 Thiaminaceticacid
C05856 Thiaminealdehyde

Metabolites in cluster 107:
C00116 Glycerol
C00969 3-Hydroxypropanal
C05999 Lactaldehyde

Metabolites in cluster 108:
C01880 6-Hexanolide
C06101 Hexan-1-ol-6-oate
C06103 6-Hydroxyhexanoicacid

Metabolites in cluster 109:
C05190 6-Hydroxyprotopine
C05191 Dihydrosanguinarine
C06162 Sanguinarine

Metabolites in cluster 110:
C00755 4-Hydroxy-3-methoxy-benzaldehyde
C04547 1,2-Bis4-hydroxy-3-methoxyphenylethylene
C06317 4-Hydroxy-3-methoxy-benzenemethanol

Metabolites in cluster 111:
C05556 deltaL-2-Aminoadipyl-L-cysteinyl-D-valine
C05557 IsopenicillinN
C06564 PenicillinN

Metabolites in cluster 112:
C06639 2,2-Bis4'-chlorophenylethanol
C06640 Bis4'-chlorophenylacetate
C06642 unsym-Bis4'-chlorophenylethylene

Metabolites in cluster 113:
C04596 1,1-Dichloro-2,2-bis4-chlorophenylethylene
C06644 1,1-Dichloro-2-dihydroxy-4'-chlorophenyl-2-4'-chlorophenylethylene
C06645 6-Oxo-2-hydroxy-7-4'-chlorophenyl-3,8,8-trichloroocta-2E,4E,7E-trienoate

Metabolites in cluster 114:
C06674 4-Sulfocatechol
C06675 3-Sulfomuconate
C06676 4-Sulfolactone

Metabolites in cluster 115:
C11428 trans-9S,10S-Dihydrodiolphenanthrene
C11429 Phenanthrene-9,10-oxide
C11430 9-Hydroxyphenanthrene

Metabolites in cluster 116:
C00695 3alpha,7alpha,12alpha-Trihydroxy-5beta-cholanate
C04483 3alpha,12alpha-Dihydroxy-5beta-cholanate
C11637 3alpha,12alpha-Dihydroxy-5beta-chol-6-enoate

Metabolites in cluster 117:
C07271 Limonene-1,2-epoxide
C07276 Limonene-1,2-diol
C11937 1S,4R-1-Hydroxy-2-oxolimonene

Metabolites in cluster 118:
C09880 alpha-Pinene
C09884 Pinocarvone
C11941 Pinocarveol

Metabolites in cluster 119:
C11945 trans-2-Methyl-5-isopropylhexa-2,5-dienoyl-CoA
C11946 cis-2-Methyl-5-isopropylhexa-2,5-dienoyl-CoA
C11947 3-Hydroxy-2,6-dimethyl-5-methylene-heptanoyl-CoA

Metabolites in cluster 120:
C12107 AHBA
C12108 AminoDHS
C12109 AminoDHQ

Metabolites in cluster 121:
C12319 dTDP-3-amino-2,3,6-trideoxy-C-methyl-D-erythro-hexopyranos-4-ulose
C12320 dTDP-L-4-oxovancosamine
C12322 dTDP-L-vancosamine

Metabolites in cluster 122:
C12422 Aklanonicacidmethylester
C12423 Aklaviketone
C12424 Aklavinone

Metabolites in cluster 123:
C01907 Daunorubicin
C12430 13-Dihydrodaunorubicin
C12433 13S-13-Dihydrodaunorubicin

Metabolites in cluster 124:
C14101 2-Naphthoicacid
C14111 5,6,7,8-Tetrahydro-2-naphthoicacid
C14113 Decahydro-2-naphthoicacid

Metabolites in cluster 125:
C12176 ProansamycinX
C12246 ProtorifamycinI
C14721 34a-Deoxy-rifamycinW

Metabolites in cluster 126:
C14722 RifamycinW-hemiacetal
C14724 Demethyl-desacetyl-rifamycinS
C14725 Demethyl-desacetyl-rifamycinSV

Metabolites in cluster 127:
C06314 LipoxinA4
C06315 LipoxinB4
C14815 5,6-Epoxytetraene

Metabolites in cluster 128:
C14840 Bromobenzene-2,3-oxide
C14841 2-Bromophenol
C14842 Bromobenzene-2,3-dihydrodiol

Metabolites in cluster 129:
C14871 S-Formylmethylglutathione
C14874 Glutathioneepisulfoniumion
C14875 S-2-Hydroxyethylglutathione

Metabolites in cluster 130:
C08821 Isofucosterol
C15782 delta7-Avenasterol
C15783 5-Dehydroavenasterol

Metabolites in cluster 131:
C15881 Spirilloxanthin
C15884 2-Ketospirilloxanthin
C15885 2,2'-Diketospirilloxanthin

Metabolites in cluster 132:
C09707 Phaseicacid
C15514 8'-Hydroxyabscisate
C15971 Dihydrophaseicacid

Metabolites in cluster 133:
C02505 2-Phenylacetamide
C16074 Phenylacetonitrile
C16075 Z-Phenylacetaldehydeoxime

Metabolites in cluster 134:
C16277 R.g.-KetoI
C16279 Thiothece-474
C16280 Okenone

Metabolites in cluster 135:
C07481 Caffeine
C16361 1,3,7-Trimethyluricacid
C16362 3,6,8-Trimethylallantoin

Metabolites in cluster 136:
C00125 Ferricytochromec
C00126 Ferrocytochromec

Metabolites in cluster 137:
C00067 Formaldehyde
C00132 Methanol

Metabolites in cluster 138:
C00134 Putrescine
C00315 Spermidine

Metabolites in cluster 139:
C00154 Palmitoyl-CoA
C00313 Oxalyl-CoA

Metabolites in cluster 140:
C00019 S-Adenosyl-L-methionine
C00170 5'-Methylthioadenosine

Metabolites in cluster 141:
C00218 Methylamine
C02722 N-Methylhexanamide

Metabolites in cluster 142:
C00247 L-Sorbose
C00273 5-Dehydro-D-fructose

Metabolites in cluster 143:
C00340 Reducedrubredoxin
C00435 Oxidizedrubredoxin

Metabolites in cluster 144:
C00486 Bilirubin
C00500 Biliverdin

Metabolites in cluster 145:
C00259 L-Arabinose
C00508 L-Ribulose

Metabolites in cluster 146:
C00114 Choline
C00576 Betainealdehyde

Metabolites in cluster 147:
C00187 Cholesterol
C00599 Cholest-4-en-3-one

Metabolites in cluster 148:
C00018 Pyridoxalphosphate
C00627 Pyridoxinephosphate

Metabolites in cluster 149:
C00473 Retinol
C00899 11-cis-Retinol

Metabolites in cluster 150:
C00988 2-Phosphoglycolate
C06055 O-Phospho-4-hydroxy-L-threonine

Metabolites in cluster 151:
C00997 Ferricytochromec2
C01000 Ferrocytochromec2

Metabolites in cluster 152:
C00619 3-Oxo-delta4-steroid
C01034 3-Oxo-delta5-steroid

Metabolites in cluster 153:
C01097 D-Tagatose6-phosphate
C01113 D-Galactose6-phosphate

Metabolites in cluster 154:
C00779 Scytalone
C01173 1,3,8-Naphthalenertriol

Metabolites in cluster 155:
C00501 CDP-glucose
C01219 CDP-4-dehydro-6-deoxy-D-glucose

Metabolites in cluster 156:
C00708 Iodide
C01382 Iodine

Metabolites in cluster 157:
C00379 Xylitol
C01394 Xylose

Metabolites in cluster 158:
C00261 Benzaldehyde
C01408 Benzoin

Metabolites in cluster 159:
C00423 trans-Cinnamate
C01456 Tropate

Metabolites in cluster 160:
C00115 Chloride
C01486 Chlorite

Metabolites in cluster 161:
C00312 L-Xylulose
C01508 L-Lyxose

Metabolites in cluster 162:
C00084 Acetaldehyde
C01548 Acetylene

Metabolites in cluster 163:
C00519 Hypotaurine
C01678 Cysteamine

Metabolites in cluster 164:
C01252 4-2-Aminophenyl-2,4-dioxobutanoate
C01717 4-Hydroxy-2-quinolinecarboxylicacid

Metabolites in cluster 165:
C01019 6-Deoxy-L-galactose
C01721 L-Fuculose

Metabolites in cluster 166:
C01494 Ferulate
C01752 Scopoletin

Metabolites in cluster 167:
C00810 R-Acetoin
C01769 S-Acetoin

Metabolites in cluster 168:
C01848 RifamycinB
C01849 RifamycinO

Metabolites in cluster 169:
C00927 IsonocardicinA
C01941 NocardicinA

Metabolites in cluster 170:
C00897 alpha-Maltose
C01971 beta-Maltose

Metabolites in cluster 171:
C01983 R-Mandelate
C01984 S-Mandelate

Metabolites in cluster 172:
C01659 Acrylamide
C01998 Acrylonitrile

Metabolites in cluster 173:
C01479 Atropine
C02046 L-Hyoscyamine

Metabolites in cluster 174:
C00601 Phenylacetaldehyde
C02083 Styreneoxide

Metabolites in cluster 175:
C02105 S-Reticuline
C02106 S-Scoulerine

Metabolites in cluster 176:
C01066 Cyclohexane-1,3-dione
C02129 5-Oxohexanoicacid

Metabolites in cluster 177:
C01943 Obtusifoliol
C02141 Cycloeucalenol

Metabolites in cluster 178:
C01351 Donor
C02177 Oxidizeddonor

Metabolites in cluster 179:
C01079 ProtoporphyrinogenIX
C02191 Protoporphyrin

Metabolites in cluster 180:
C01198 3-2-Hydroxyphenylpropanoate
C02274 Dihydrocoumarin

Metabolites in cluster 181:
C01951 Piperitenone
C02289 Isopiperitenone

Metabolites in cluster 182:
C02172 N-Acetylisatin
C02298 N-Acetylindoxyl

Metabolites in cluster 183:
C02235 4-Nitrocatechol
C02372 4-Hydroxyaniline

Metabolites in cluster 184:
C01785 Benzenediol
C02389 Benzosemiquinone

Metabolites in cluster 185:
C00524 Cytochromec
C02416 Holocytochromec

Metabolites in cluster 186:
C02200 UDP-glucosamine
C02467 UDP-galactosamine

Metabolites in cluster 187:
C00123 L-Leucine
C02486 3R-beta-Leucine

Metabolites in cluster 188:
C00477 Ecdysone
C02513 3-Dehydroecdysone

Metabolites in cluster 189:
C01590 Kievitone
C02549 Kievitonehydrate

Metabolites in cluster 190:
C01757 Triacetate
C02752 Triacetatelactone

Metabolites in cluster 191:
C02037 Glycylglycine
C02777 2,5-Dioxopiperazine

Metabolites in cluster 192:
C01839 Orsellinate
C02868 Orsellinatedepside

Metabolites in cluster 193:
C01863 Xanthoaphin
C02879 Protoaphinaglucone

Metabolites in cluster 194:
C02949 4-Hydroxybenzoyl-CoA
C06387 4-Chlorobenzoyl-CoA

Metabolites in cluster 195:
C02117 2-Oxophytanate
C02982 L-2-Hydroxyphytanate

Metabolites in cluster 196:
C01090 16alpha-Hydroxysteroid
C03050 16beta-Hydroxysteroid

Metabolites in cluster 197:
C02411 Glutaconyl-1-CoA
C03058 2-Hydroxyglutaryl-CoA

Metabolites in cluster 198:
C02660 Benzylthiocyanate
C03098 Benzylisothiocyanate

Metabolites in cluster 199:
C00712 9Z-Octadecenoicacid
C03195 R-10-Hydroxystearate

Metabolites in cluster 200:
C01126 2-trans,6-trans-Farnesol
C03220 2-cis,6-trans-Farnesol

Metabolites in cluster 201:
C03178 Tetrahydroxypteridine
C03314 Xanthine-8-carboxylate

Metabolites in cluster 202:
C03374 Bilirubin-glucuronoside
C05787 Bilirubinbeta-diglucuronide

Metabolites in cluster 203:
C03319 dTDP-6-deoxy-L-mannose
C03442 dTDP-L-dihydrostreptose

Metabolites in cluster 204:
C02588 Retinylpalmitate
C03455 11-cis-Retinylpalmitate

Metabolites in cluster 205:
C01593 Limonoate
C03514 LimonoateD-ring-lactone

Metabolites in cluster 206:
C00346 Ethanolaminephosphate
C03557 2-Aminoethylphosphonate

Metabolites in cluster 207:
C01775 Actinomycin
C03597 Actinomycinicmonolactone

Metabolites in cluster 208:
C03598 CDP-3,6-dideoxy-D-glucose
C03599 CDP-3,6-dideoxy-D-mannose

Metabolites in cluster 209:
C01171 alpha-D-Hexose1-phosphate
C03735 alpha-D-Hexose6-phosphate

Metabolites in cluster 210:
C03207 16-Dehydroprogesterone
C03748 16alpha-Hydroxyprogesterone

Metabolites in cluster 211:
C01720 L-Fuconate
C03827 2-Dehydro-3-deoxy-L-fuconate

Metabolites in cluster 212:
C01189 5alpha-Cholest-7-en-3beta-ol
C03845 5alpha-Cholest-8-en-3beta-ol

Metabolites in cluster 213:
C01165 L-Glutamate5-semialdehyde
C03912 S-1-Pyrroline-5-carboxylate

Metabolites in cluster 214:
C03871 L-2-Amino-6-oxoheptanedioate
C03972 2,3,4,5-Tetrahydrodipicolinate

Metabolites in cluster 215:
C03239 6-Amino-2-oxohexanoate
C04092 delta1-Piperideine-2-carboxylate

Metabolites in cluster 216:
C03205 11-Deoxycorticosterone
C04108 20-Hydroxy-3-oxopregn-4-en-21-al

Metabolites in cluster 217:
C00318 L-Carnitine
C04114 4-Trimethylammoniobut-2-enoate

Metabolites in cluster 218:
C04073 Heparosan-N-sulfateL-iduronate
C04196 Heparosan-N-sulfateD-glucuronate

Metabolites in cluster 219:
C00483 Tyramine
C04227 1-4-Hydroxyphenyl-2-aminoethanol

Metabolites in cluster 220:
C02027 Deoxylimonate
C04251 DeoxylimononicacidD-ring-lactone

Metabolites in cluster 221:
C03356 3-Phospho-D-erythronate
C04309 Phosphoenol-4-deoxy-3-tetrulosonate

Metabolites in cluster 222:
C01274 5-Formyl-5,6,7,8-tetrahydromethanopterin
C04330 5,10-Methenyltetrahydromethanopterin

Metabolites in cluster 223:
C01711 Inulobiose
C04333 Bis-D-fructose2',1:2,1'-dianhydride

Metabolites in cluster 224:
C02759 alpha-Pinene-oxide
C04435 Z-2-Methyl-5-isopropylhexa-2,5-dienal

Metabolites in cluster 225:
C01089 R-3-Hydroxybutanoate
C04546 R-3-R-3-Hydroxybutanoyloxybutanoate

Metabolites in cluster 226:
C00451 1R,2S-1-Hydroxypropane-1,2,3-tricarboxylate
C04617 1S,2S-1-Hydroxypropane-1,2,3-tricarboxylate

Metabolites in cluster 227:
C04621 E-2-2-Furyl-3-5-nitro-2-furylacrylamide
C04622 Z-2-2-Furyl-3-5-nitro-2-furylacrylamide

Metabolites in cluster 228:
C01161 3,4-Dihydroxyphenylacetate
C04642 2-Hydroxy-5-carboxymethylmuconatesemialdehyde

Metabolites in cluster 229:
C01267 3-Imidazol-4-yl-2-oxopropylphosphate
C04666 D-erythro-1-Imidazol-4-ylglycerol3-phosphate

Metabolites in cluster 230:
C01291 3-4-Methylpent-3-en-1-yl-pent-2-enedioyl-CoA
C04675 3-Hydroxy-3-4-methylpent-3-en-1-ylglutaryl-CoA

Metabolites in cluster 231:
C01618 Testolate
C04676 Testololactone

Metabolites in cluster 232:
C04685 13E-15S-15-Hydroxy-9-oxoprosta-10,13-dienoate
C04686 13E-15S-15-Hydroxy-9-oxoprosta-11,13-dienoate

Metabolites in cluster 233:
C04793 3,4-Dihydroxy-9,10-secoandrosta-1,3,510-triene-9,17-dione
C04844 3-Hydroxy-5,9,17-trioxo-4,5:9,10-disecoandrosta-110,2-dien-4-oate

Metabolites in cluster 234:
C04843 5Z,9E,14Z-8xi,11xi,12S-8,11,12-Trihydroxyicosa-5,9,14-trienoate
C04849 5Z,9E,14Z-8xi,11R,12S-11,12-Epoxy-8-hydroxyicosa-5,9,14-trienoicacid

Metabolites in cluster 235:
C04864 4-Deoxy-beta-D-gluc-4-enuronosyl-1,3-N-acetyl-D-galactosamine4-sulfate
C04865 4-Deoxy-beta-D-gluc-4-enuronosyl-1,3-N-acetyl-D-galactosamine6-sulfate

Metabolites in cluster 236:
C05110 4alpha-Methylcholesta-8-en-3beta-ol
C05111 Methostenol

Metabolites in cluster 237:
C04027 delta1-Pyrroline2-carboxylate
C05147 trans-L-3-Hydroxyproline

Metabolites in cluster 238:
C04798 5-Amino-4-chloro-2-2,3-dihydroxyphenyl-32H-pyridazinone
C05155 5-Amino-4-chloro-2-2-hydroxymuconoyl-32H-pyridazinone

Metabolites in cluster 239:
C05176 S-N-Methylcoclaurine
C05202 3'-Hydroxy-N-methyl-S-coclaurine

Metabolites in cluster 240:
C05229 Phaseollidinhydrate
C05230 Phaseollidin

Metabolites in cluster 241:
C05268 S-Hydroxyhexanoyl-CoA
C05271 trans-Hex-2-enoyl-CoA

Metabolites in cluster 242:
C05258 S-3-Hydroxyhexadecanoyl-CoA
C05272 trans-Hexadec-2-enoyl-CoA

Metabolites in cluster 243:
C05260 S-3-Hydroxytetradecanoyl-CoA
C05273 trans-Tetradec-2-enoyl-CoA

Metabolites in cluster 244:
C05264 S-Hydroxydecanoyl-CoA
C05275 trans-Dec-2-enoyl-CoA

Metabolites in cluster 245:
C05266 S-Hydroxyoctanoyl-CoA
C05276 trans-Oct-2-enoyl-CoA

Metabolites in cluster 246:
C05277 S-3-Hydroxycapryloyl-CoA
C05278 R-3-Hydroxycapryloyl-CoA

Metabolites in cluster 247:
C05279 trans,cis-Lauro-2,6-dienoyl-CoA
C05280 cis,cis-3,6-Dodecadienoyl-CoA

Metabolites in cluster 248:
C05294 19-Hydroxytestosterone
C05295 19-Oxotestosterone

Metabolites in cluster 249:
C05332 Phenethylamine
C06746 N-Acetylphenylethylamine

Metabolites in cluster 250:
C00282 Hydrogen
C05359 e-

Metabolites in cluster 251:
C05413 Phytoene
C05414 Phytofluene

Metabolites in cluster 252:
C05437 Zymosterol
C05439 5alpha-Cholesta-7,24-dien-3beta-ol

Metabolites in cluster 253:
C01753 Sitosterol
C05442 Stigmasterol

Metabolites in cluster 254:
C01164 Cholesta-5,7-dien-3beta-ol
C05443 VitaminD3

Metabolites in cluster 255:
C05447 3alpha,7alpha-Dihydroxy-5beta-cholest-24-enoyl-CoA
C05448 3alpha,7alpha,24-Trihydroxy-5beta-cholestanoyl-CoA

Metabolites in cluster 256:
C05450 3alpha,7alpha,12alpha,24-Tetrahydroxy-5beta-cholestanoyl-CoA
C05460 3alpha,7alpha,12alpha-Trihydroxy-5beta-cholest-24-enoyl-CoA

Metabolites in cluster 257:
C05122 Taurocholate
C05463 Taurodeoxycholate

Metabolites in cluster 258:
C00487 Carnitine
C05543 3-Dehydroxycarnitine

Metabolites in cluster 259:
C05634 5-Hydroxyindoleacetaldehyde
C05635 5-Hydroxyindoleacetate

Metabolites in cluster 260:
C01598 Melatonin
C05642 Formyl-N-acetyl-5-methoxykynurenamine

Metabolites in cluster 261:
C02470 Xanthurenicacid
C05645 4-2-Amino-3-hydroxyphenyl-2,4-dioxobutanoate

Metabolites in cluster 262:
C05652 4-2-Amino-5-hydroxyphenyl-2,4-dioxobutanoate
C05663 6-Hydroxykynurenate

Metabolites in cluster 263:
C05677 Lipophosphonoglycan
C05678 1-Hydroxy-2-aminoethylphosphonate

Metabolites in cluster 264:
C00227 Acetylphosphate
C05682 Phosphonoacetate

Metabolites in cluster 265:
C05688 Selenocysteine
C05704 Selenocystine

Metabolites in cluster 266:
C05698 Selenohomocysteine
C05707 Selenohomocystine

Metabolites in cluster 267:
C05802 2-Hexaprenyl-6-methoxyphenol
C05803 2-Hexaprenyl-6-methoxy-1,4-benzoquinone

Metabolites in cluster 268:
C02730 2-Succinylbenzoate
C05817 2-Succinyl-6-hydroxy-2,4-cyclohexadiene-1-carboxylate

Metabolites in cluster 269:
C05838 cis-2-Hydroxycinnamate
C05851 Coumarin

Metabolites in cluster 270:
C04281 L-1-Pyrroline-3-hydroxy-5-carboxylate
C05938 L-4-Hydroxyglutamatesemialdehyde

Metabolites in cluster 271:
C03069 3-Methylcrotonyl-CoA
C05998 3-Hydroxyisovaleryl-CoA

Metabolites in cluster 272:
C02170 Methylmalonate
C06002 S-Methylmalonatesemialdehyde

Metabolites in cluster 273:
C00671 S-3-Methyl-2-oxopentanoicacid
C06007 R-2,3-Dihydroxy-3-methylpentanoate

Metabolites in cluster 274:
C04773 3-Hydroxy-4-hydroxymethyl-2-methylpyridine-5-carboxylate
C06052 5-Pyridoxolactone

Metabolites in cluster 275:
C00169 Carbamoylphosphate
C06059 Cyclicamidines

Metabolites in cluster 276:
C04718 1,6,6-Trimethyl-2,7-dioxabicyclo3.2.2nonan-3-one
C06066 4,5-Dihydro-5,5-dimethyl-4-3-oxobutylfuran-23H-onehexanoate

Metabolites in cluster 277:
C06067 Dimethylallyltryptophan
C06068 Elymoclavine

Metabolites in cluster 278:
C06102 Adipatesemialdehyde
C06105 Cyclohexan-1,2-dione

Metabolites in cluster 279:
C01120 Sphinganine1-phosphate
C06124 Sphingosine1-phosphate

Metabolites in cluster 280:
C00164 Acetoacetate
C06144 3-Butynoate

Metabolites in cluster 281:
C05316 Dihydromacarpine
C06165 Macarpine

Metabolites in cluster 282:
C06171 7,8-Didehydro-4,5-epoxy-3-methoxy-17-methoxy-5_-morphinan-6-one
C06172 Neopinone

Metabolites in cluster 283:
C00783 Tropinone
C06179 Hygrine

Metabolites in cluster 284:
C02718 N-Formiminoglycine
C06195 Imidazolone

Metabolites in cluster 285:
C02059 Phylloquinone
C06245 Phylloquinol

Metabolites in cluster 286:
C05194 Dihydrochelirubine
C06327 Chelirubine

Metabolites in cluster 287:
C06390 16-alpha-Hydroxypregnenolone
C06392 16,17-Didehydropregnenolone

Metabolites in cluster 288:
C06395 Protein-L-serine
C06396 Protein-D-serine

Metabolites in cluster 289:
C06397 ADP-D-glycero-D-manno-heptose
C06398 ADP-L-glycero-D-manno-heptose

Metabolites in cluster 290:
C06399 Hydrogenobyrinate
C06408 Precorrin8X

Metabolites in cluster 291:
C06231 Ectoine
C06442 N-gamma-Acetyldiaminobutyrate

Metabolites in cluster 292:
C06452 2-Hydroxypropylphosphonate
C06454 Phosphonomycin

Metabolites in cluster 293:
C06486 6R-6-L-erythro-1,2-Dihydroxypropyl-5,6,7,8-tetrahydro-4a-hydroxypterin
C06487 6R-6-L-erythro-1,2-Dihydroxypropyl-7,8-dihydro-6H-pterin

Metabolites in cluster 294:
C01380 Ethyleneglycol
C06548 Ethyleneoxide

Metabolites in cluster 295:
C03206 12-Dehydrotetracycline
C06624 Oxytetracycline

Metabolites in cluster 296:
C06623 dTDP-4-oxo-3-methyl-2,6-dideoxy-beta-L-glucose
C06631 dTDP-beta-L-mycarose

Metabolites in cluster 297:
C01912 Erythromycin
C06634 ErythromycinE

Metabolites in cluster 298:
C04623 1,1,1-Trichloro-2,2-bis4-chlorophenylethane
C06649 cis-2,3-Dihydrodiol1,1,1-Trichloro-2,2-bis4'-chlorophenylethane

Metabolites in cluster 299:
C06650 2,3-Dihydroxy1,1,1-Trichloro-2,2-bis4'-chlorophenylethane
C06651 6-Oxo-2-hydroxy-7-4'-chlorophenyl-3,8,8,8-tetrachloroocta-2E,4E-dienoate

Metabolites in cluster 300:
C06661 Clavulanate-9-aldehyde
C06662 Clavulanicacid

Metabolites in cluster 301:
C07090 Protoanemonin
C07091 cis-Acetylacrylate

Metabolites in cluster 302:
C07113 Acetophenone
C07189 2-Hydroxyacetophenone

Metabolites in cluster 303:
C07299 Cutin
C07300 Cutinmonomer

Metabolites in cluster 304:
C07722 3,4-Dihydroxy-3,4-dihydro-9-fluorenone
C07723 4-Hydroxy-9-fluorenone

Metabolites in cluster 305:
C00281 Sedoheptulose7-phosphate
C07836 D-glycero-D-manno-Heptose7-phosphate

Metabolites in cluster 306:
C03103 Cyclobutadipyrimidine
C08249 Pyrimidine5'-deoxynucleotide

Metabolites in cluster 307:
C08579 Antheraxanthin
C08584 Capsanthin

Metabolites in cluster 308:
C09024 Ajmalicine
C09241 Serpentine

Metabolites in cluster 309:
C00766 Flavanone
C09321 2'-Hydroxychalcone

Metabolites in cluster 310:
C08578 Butein
C09614 Butin

Metabolites in cluster 311:
C01378 Fustin
C09736 Fisetinidol-4beta-ol

Metabolites in cluster 312:
C09811 Cyclohex-1-ene-1-carboxyl-CoA
C09812 2-Hydroxycyclohexane-1-carboxyl-CoA

Metabolites in cluster 313:
C01063 6-Carboxyhexanoyl-CoA
C09813 2-Ketocyclohexane-1-carboxyl-CoA

Metabolites in cluster 314:
C09814 Benzonitrile
C09815 Benzamide

Metabolites in cluster 315:
C09818 E-Phenylitaconyl-CoA
C09819 Hydroxymethylphenylsuccinyl-CoA

Metabolites in cluster 316:
C01562 Calycosin
C10522 Pseudobaptigenin

Metabolites in cluster 317:
C06178 1-Methylpyrrolinium
C10974 4-Methylaminobutanal

Metabolites in cluster 318:
C09844 1,8-Cineole
C11393 --alpha-Terpineol

Metabolites in cluster 319:
C01767 --Carvone
C11395 4R,6R-cis-Carveol

Metabolites in cluster 320:
C11404 3R-6-Hydroxy-3-isopropenyl-heptanoate
C11405 3R-3-Isopropenyl-6-oxoheptanoate

Metabolites in cluster 321:
C11417 3S-6-Hydroxy-3-isopropenyl-heptanoate
C11419 3S-3-Isopropenyl-6-oxoheptanoate

Metabolites in cluster 322:
C11431 Phenanthrene-1,2-oxide
C11432 1-Phenanthrol

Metabolites in cluster 323:
C06331 2-Methylquinoline-3,4-diol
C11504 3-Hydroxy-2-methyl-1H-quinolin-4-one

Metabolites in cluster 324:
C11519 N-Cyclohexylformamide
C11520 Cyclohexylisocyanide

Metabolites in cluster 325:
C01204 myo-Inositolhexakisphosphate
C11526 5-PP-InsP5

Metabolites in cluster 326:
C05773 Cobyrinate
C11545 Cobalt-precorrin8

Metabolites in cluster 327:
C02151 Geissoschizine
C11632 Polyneuridinealdehyde

Metabolites in cluster 328:
C11633 16-Epivellosimine
C11634 Vellosimine

Metabolites in cluster 329:
C07201 Vinblastine
C11641 3',4'-Anhydrovinblastine

Metabolites in cluster 330:
C01512 Loganate
C11672 10-Deoxygeniposidicacid

Metabolites in cluster 331:
C04578 16-Methoxy-2,3-dihydro-3-hydroxytabersonine
C11675 16-Methoxytabersonine

Metabolites in cluster 332:
C09337 Ankorine
C11816 Protoemetine

Metabolites in cluster 333:
C05306 Chlorophylla
C11850 Divinylchlorophylla

Metabolites in cluster 334:
C06096 GibberellinA29
C11855 GibberellinA29-catabolite

Metabolites in cluster 335:
C11859 GibberellinA37openlactone
C11862 GibberellinA36

Metabolites in cluster 336:
C11854 GibberellinA51-catabolite
C11865 GibberellinA51

Metabolites in cluster 337:
C11863 GibberellinA9
C11866 2,3-Dehydro-gibberellinA9

Metabolites in cluster 338:
C11864 GibberellinA4
C11867 GibberellinA7

Metabolites in cluster 339:
C11868 GibberellinA34
C11869 GibberellinA34-catabolite

Metabolites in cluster 340:
C03579 2beta-Hydroxygibberellin1
C11870 GibberellinA8-catabolite

Metabolites in cluster 341:
C02035 GibberellinA20
C11871 GibberellinA5

Metabolites in cluster 342:
C11884 Neoabietinol
C11885 Neoabietal

Metabolites in cluster 343:
C11883 Levopimarinol
C11886 Levopimarinal

Metabolites in cluster 344:
C11882 Abietinol
C11887 Abietal

Metabolites in cluster 345:
C11922 dTDP-4-oxo-2,6-dideoxy-D-glucose
C11923 dTDP-D-olivose

Metabolites in cluster 346:
C11927 dTDP-4-oxo-2,6-dideoxy-L-mannose
C11928 dTDP-4-oxo-2,6-dideoxy-D-allose

Metabolites in cluster 347:
C11929 Perillyl-CoA
C11934 2-Hydroxy-4-isopropenylcyclohexane-1-carboxyl-CoA

Metabolites in cluster 348:
C11935 4-Isopropenyl-2-oxy-cyclohexanecarboxyl-CoA
C11936 3-Isopropenylpimelyl-CoA

Metabolites in cluster 349:
C06428 5Z,8Z,11Z,14Z,17Z-Icosapentaenoicacid
C12083 5Z,7E,9E,14Z,17Z-Eicosapentaenoicacid

Metabolites in cluster 350:
C12213 Kanosamine6-phosphate
C12214 Aminofructose6-phosphate

Metabolites in cluster 351:
C12366 TetracenomycinF2
C12367 TetracenomycinF1

Metabolites in cluster 352:
C12396 Tetrangomycin
C12397 Tetrangulol

Metabolites in cluster 353:
C12410 UrdamycinoneF
C12412 Aquayamycin

Metabolites in cluster 354:
C12431 13-Dihydrocarminomycin
C12432 Carminomycin

Metabolites in cluster 355:
C12434 S-DNPA
C12435 5-Deoxodihydrokalafungin

Metabolites in cluster 356:
C12436 Dihydrokalafungin
C12437 Medermycin

Metabolites in cluster 357:
C10858 Ecgonine
C12449 Pseudoecgonine

Metabolites in cluster 358:
C06181 Piperideine
C12455 5-Aminopentanal

Metabolites in cluster 359:
C12456 3-Dimethylallyl-4-hydroxyphenylpyruvate
C12457 3-Dimethylallyl-4-hydroxymandelicacid

Metabolites in cluster 360:
C12831 3,4,6-Trichlorocatechol
C12833 2,3,5-Trichloro-cis,cis-muconate

Metabolites in cluster 361:
C12834 2,5-Dichloro-carboxymethylenebut-2-en-4-olide
C12835 2,5-Dichloro-4-oxohex-2-enedioate

Metabolites in cluster 362:
C13626 5-HydroxybisphenolA
C13628 4,5-Bisphenol-o-quinone

Metabolites in cluster 363:
C13629 1,2-Bis4-hydroxyphenyl-2-propanol
C13632 4,4'-Dihydroxy-alpha-methylstilbene

Metabolites in cluster 364:
C13631 2,2-Bis4-hydroxyphenyl-1-propanol
C13633 2,2-Bis4-hydroxyphenyl-propanoicacid

Metabolites in cluster 365:
C14096 3-Formylsalicylicacid
C14097 2-Hydroxyisophthalicacid

Metabolites in cluster 366:
C14144 5-Carboxy-2-pentenoyl-CoA
C14145 3S-3-Hydroxyadipyl-CoA

Metabolites in cluster 367:
C06006 S-2-Aceto-2-hydroxybutanoate
C14463 R-3-Hydroxy-3-methyl-2-oxopentanoate

Metabolites in cluster 368:
C12044 Rifamycin
C14540 RifamycinS

Metabolites in cluster 369:
C14602 3-Hydroxyaminophenol
C14604 Aminohydroquinone

Metabolites in cluster 370:
C12247 RifamycinW
C14723 RifamycinZ

Metabolites in cluster 371:
C14768 5,6-EET
C14772 5,6-DHET

Metabolites in cluster 372:
C14769 8,9-EET
C14773 8,9-DHET

Metabolites in cluster 373:
C14770 11,12-EET
C14774 11,12-DHET

Metabolites in cluster 374:
C14771 14,15-EET
C14775 14,15-DHET

Metabolites in cluster 375:
C02617 1,4-Naphthoquinone
C14785 1,4-Dihydroxynaphthalene

Metabolites in cluster 376:
C14788 1-Nitrosonaphthalene
C14789 N-Hydroxy-1-aminonaphthalene

Metabolites in cluster 377:
C14800 1-Nitronaphthalene-5,6-oxide
C14801 1-Nitro-5,6-dihydroxy-dihydronaphthalene

Metabolites in cluster 378:
C14818 Fe2+
C14819 Fe3+

Metabolites in cluster 379:
C14825 910-EpOME
C14828 9,10-DHOME

Metabolites in cluster 380:
C14826 1213-EpOME
C14829 12,13-DHOME

Metabolites in cluster 381:
C14556 9-Hydroxybenzoapyrene
C14849 Benzoapyrene-9,10-oxide

Metabolites in cluster 382:
C14850 Benzoapyrene-7,8-oxide
C14852 Benzoapyrene-7,8-diol

Metabolites in cluster 383:
C14858 2,2-Dichloroacetaldehyde
C14860 2,2-Dichloro-1,1-ethanediol

Metabolites in cluster 384:
C06899 Chloralhydrate
C14866 Chloral

Metabolites in cluster 385:
C11148 TCEepoxide
C14867 Dichloroacetylchloride

Metabolites in cluster 386:
C03160 2-Succinylbenzoyl-CoA
C15547 1,4-Dihydroxy-2-naphthoyl-CoA

Metabolites in cluster 387:
C01794 Choloyl-CoA
C15560 Deoxycholoyl-CoA

Metabolites in cluster 388:
C15568 7alpha,12alpha-Dihydroxy-3-oxochol-4-enoate
C15569 12alpha-Hydroxy-3-oxochola-4,6-dienoate

Metabolites in cluster 389:
C00525 D-Tryptophan
C15605 N-Formyl-D-kynurenine

Metabolites in cluster 390:
C04751 1-5-Phospho-D-ribosyl-5-amino-4-imidazolecarboxylate
C15667 5-carboxyamino-1-5-phospho-D-ribosylimidazole

Metabolites in cluster 391:
C00555 4-Aminobutanal
C15668 1-Pyrroline

Metabolites in cluster 392:
C11522 24-Methylenelophenol
C15776 4alpha-Methylfecosterol

Metabolites in cluster 393:
C01789 Campesterol
C15784 Campest-4-en-3beta-ol

Metabolites in cluster 394:
C15786 5alpha-Campestan-3-one
C15787 Campestanol

Metabolites in cluster 395:
C15788 6alpha-Hydroxycampestanol
C15789 6-Oxocampestanol

Metabolites in cluster 396:
C15795 22alpha-Hydroxy-campesterol
C15796 22alpha-Hydroxy-campest-4-en-3-one

Metabolites in cluster 397:
C02646 4-Coumarylalcohol
C15804 p-Hydroxyphenyllignin

Metabolites in cluster 398:
C00590 Coniferylalcohol
C15805 Guaiacyllignin

Metabolites in cluster 399:
C02325 Sinapylalcohol
C15806 Syringyllignin

Metabolites in cluster 400:
C12205 5-Hydroxyconiferylalcohol
C15807 5-Hydroxy-guaiacyllignin

Metabolites in cluster 401:
C15814 C15814
C15815 C15815

Metabolites in cluster 402:
C15877 Anhydrorhodovibrin
C15878 Rhodovibrin

Metabolites in cluster 403:
C14151 delta-Tocopherol
C15882 2-Methyl-6-phytylquinol

Metabolites in cluster 404:
C02483 gamma-Tocopherol
C15883 2,3-Dimethyl-5-phytylquinol

Metabolites in cluster 405:
C15886 3,4-Dihydroanhydrorhodovibrin
C15887 3',4'-Dihydrorhodovibrin

Metabolites in cluster 406:
C15928 4-Ketomyxol
C15932 4-Hydroxymyxol

Metabolites in cluster 407:
C16001 Reactiveblack5
C16002 Oxidizedreactiveblack5

Metabolites in cluster 408:
C16014 cis-Stilbeneoxide
C16015 +-1R,2R-1,2-Diphenylethane-1,2-diol

Metabolites in cluster 409:
C16144 Dehydrosqualene
C16145 4,4'-Diaponeurosporene

Metabolites in cluster 410:
C16188 7-Hydroxy-2',4',5'-trimethoxyisoflavone
C16189 9-Demethylmunduserone

Metabolites in cluster 411:
C00858 Formononetin
C16190 2,7-Dihydroxy-4'-methoxyisoflavanone

Metabolites in cluster 412:
C16193 1,6-Naphthalenedisulfonicacid
C16194 2,6-Naphthalenedisulfonicacid

Metabolites in cluster 413:
C16196 1,2-Dihydroxynaphthalene-6-sulfonate
C16198 Z-4-2-Hydroxy-5-sulfonatophenyl-2-oxo-3-butenoate

Metabolites in cluster 414:
C16212 3-Hydroxy-2-naphthoate
C16214 3-6-Carboxymethylenecyclohexa-2,4-dien-1-ylidene-2-oxopropanate

Metabolites in cluster 415:
C16217 3-Hydroxyoctadecanoyl-CoA
C16218 2E-Octadecenoyl-CoA

Metabolites in cluster 416:
C14314 4',6,7-Trihydroxyisoflavone
C16233 2,6,7,4'-Tetrahydroxyisoflavanone

Metabolites in cluster 417:
C04178 3,5-Dibromo-4-hydroxybenzonitrile
C16246 3,5-Dibromo-4-hydroxybenzamide

Metabolites in cluster 418:
C06719 Dihydrophloroglucinol
C16272 3-Hydroxy-5-oxohexanoate

Metabolites in cluster 419:
C05434 beta-Zeacarotene
C16291 7,8-Dihydro-beta-carotene

Metabolites in cluster 420:
C16309 Traumatin
C16311 12-Oxo-9Z-dodecenoicacid

Metabolites in cluster 421:
C16328 trans-2-Enoyl-OPC8-CoA
C16329 3-Hydroxy-OPC8-CoA

Metabolites in cluster 422:
C16332 trans-2-Enoyl-OPC6-CoA
C16333 3-Hydroxy-OPC6-CoA

Metabolites in cluster 423:
C16336 trans-2-Enoyl-OPC4-CoA
C16337 3-Hydroxy-OPC4-CoA

Metabolites in cluster 424:
C16353 7-Methylxanthine
C16355 7-Methyluricacid

Metabolites in cluster 425:
C13747 1,7-Dimethylxanthine
C16356 1,7-Dimethyluricacid

Metabolites in cluster 426:
C16358 1-Methylxanthine
C16359 1-Methyluricacid

Metabolites in cluster 427:
C07480 Theobromine
C16360 3,7-Dimethyluricacid

Metabolites in cluster 428:
C16374 2E,6Z,9Z,12Z,15Z,18Z,21Z-Tetracosahepta-2,6,9,12,15,18,21-enoyl-CoA
C16375 6Z,9Z,12Z,15Z,18Z,21Z-3-Hydroxytetracosahexa-6,9,12,15,18,21-enoyl-CoA

Metabolites in cluster 429:
C16387 2E,6Z,9Z,12Z,15Z,18Z-Tetracosahexa-2,6,9,12,15,18-enoyl-CoA
C16388 6Z,9Z,12Z,15Z,18Z-3-Hydroxytetracosapenta-6,9,12,15,18-enoyl-CoA

Metabolites in cluster 430:
C09827 Pinocembrin
C16404 Pinocembrinchalcone

Metabolites in cluster 431:
C09756 Homoeriodictyol
C16405 Homoeriodictyolchalcone

Metabolites in cluster 432:
C16402 2,4-Dihydroxylamino-6-nitrotoluene
C16414 2-Amino-5-hydroxyl-4-hydroxylamino-6-nitrotoluene

Metabolites in cluster 433:
C09751 Garbanzol
C16415 5-Deoxyleucopelargonidin

Metabolites in cluster 434:
C09789 Naringin
C16423 Naringinchalcone
