# Supplementary material for: Biosynthetic Potentials of Metabolites and Their Hierarchical Organization
Source: PLoS Comput Biol. 2008 Apr 4;4(4):e1000049. doi: 10.1371/journal.pcbi.1000049 (PMC2289774; doi:10.1371/journal.pcbi.1000049)
Supplement: Dataset S2 — Results for three networks obtained with different curation strategies. The dataset consists of five subdirectories, each containing three files corresponding to Dataset S1. All networks have been extracted from a recent KEGG database version as of December 2007. The three networks were obtained using very relaxed criteria for the exclusion of reactions (directory ‘relaxed’), identical criteria as was used for Dataset S1 (‘semiStrict’) and extremely stringent criteria (‘strict’). For the latter two, also results for anaerobic conditions are presented (‘semiStrict_no_o2’ and ‘strict_no_o2’). (1.08 MB TAR) [file pcbi.1000049.s009.txt › datasetS2/relaxed/reaction_list.txt]

R00002
R00004
R00005
R00006
R00008
R00009
R00010
R00011
R00012
R00013
R00014
R00015
R00016
R00017
R00018
R00019
R00021
R00022
R00023
R00024
R00025
R00026
R00027
R00028
R00029
R00031
R00032
R00033
R00034
R00035
R00036
R00038
R00039
R00040
R00042
R00043
R00044
R00045
R00047
R00048
R00049
R00053
R00054
R00055
R00058
R00059
R00060
R00061
R00062
R00063
R00064
R00066
R00067
R00068
R00069
R00070
R00072
R00073
R00074
R00075
R00076
R00077
R00078
R00080
R00081
R00082
R00083
R00084
R00085
R00086
R00087
R00088
R00089
R00090
R00091
R00092
R00093
R00094
R00095
R00097
R00099
R00100
R00101
R00102
R00103
R00104
R00105
R00106
R00107
R00108
R00109
R00111
R00112
R00113
R00114
R00115
R00116
R00118
R00119
R00120
R00121
R00122
R00123
R00124
R00125
R00126
R00127
R00128
R00129
R00130
R00131
R00132
R00134
R00136
R00137
R00138
R00139
R00140
R00143
R00148
R00149
R00150
R00152
R00153
R00155
R00156
R00157
R00158
R00159
R00160
R00161
R00173
R00174
R00175
R00177
R00178
R00179
R00180
R00181
R00182
R00183
R00184
R00185
R00186
R00187
R00188
R00189
R00190
R00191
R00192
R00193
R00194
R00195
R00196
R00197
R00198
R00199
R00200
R00203
R00205
R00206
R00207
R00208
R00209
R00210
R00211
R00212
R00213
R00214
R00215
R00216
R00217
R00218
R00219
R00220
R00221
R00223
R00224
R00226
R00227
R00228
R00229
R00230
R00233
R00235
R00236
R00237
R00238
R00239
R00240
R00241
R00243
R00245
R00248
R00250
R00251
R00253
R00254
R00256
R00257
R00258
R00259
R00260
R00261
R00262
R00264
R00265
R00267
R00268
R00269
R00270
R00271
R00272
R00273
R00274
R00275
R00276
R00277
R00278
R00279
R00280
R00281
R00282
R00283
R00284
R00286
R00287
R00289
R00291
R00293
R00294
R00295
R00296
R00297
R00298
R00299
R00300
R00301
R00302
R00303
R00304
R00305
R00306
R00307
R00310
R00311
R00312
R00313
R00314
R00315
R00316
R00317
R00318
R00319
R00320
R00321
R00322
R00324
R00325
R00326
R00327
R00328
R00330
R00332
R00335
R00336
R00337
R00338
R00339
R00340
R00341
R00342
R00343
R00344
R00345
R00346
R00347
R00348
R00350
R00351
R00352
R00353
R00354
R00355
R00356
R00357
R00359
R00360
R00361
R00362
R00363
R00364
R00365
R00366
R00367
R00368
R00369
R00370
R00371
R00372
R00373
R00374
R00381
R00382
R00396
R00397
R00398
R00399
R00400
R00401
R00402
R00405
R00406
R00407
R00408
R00409
R00410
R00411
R00412
R00414
R00415
R00416
R00418
R00419
R00420
R00421
R00422
R00423
R00424
R00425
R00426
R00428
R00429
R00430
R00431
R00432
R00434
R00445
R00446
R00447
R00448
R00449
R00451
R00452
R00453
R00454
R00457
R00458
R00459
R00460
R00461
R00462
R00463
R00465
R00466
R00468
R00469
R00470
R00471
R00472
R00473
R00474
R00475
R00476
R00477
R00478
R00479
R00480
R00481
R00482
R00483
R00484
R00485
R00486
R00487
R00488
R00489
R00490
R00491
R00494
R00497
R00499
R00500
R00501
R00502
R00503
R00504
R00505
R00507
R00508
R00509
R00510
R00511
R00512
R00513
R00514
R00515
R00516
R00517
R00518
R00519
R00521
R00522
R00524
R00525
R00526
R00527
R00528
R00529
R00530
R00531
R00532
R00533
R00534
R00535
R00536
R00537
R00548
R00549
R00550
R00551
R00552
R00554
R00555
R00556
R00557
R00558
R00559
R00562
R00563
R00565
R00566
R00567
R00568
R00569
R00570
R00571
R00572
R00573
R00574
R00575
R00576
R00578
R00579
R00580
R00581
R00582
R00584
R00585
R00586
R00588
R00589
R00590
R00602
R00603
R00604
R00605
R00606
R00608
R00609
R00610
R00611
R00612
R00614
R00615
R00616
R00617
R00618
R00619
R00621
R00622
R00640
R00642
R00643
R00644
R00645
R00646
R00647
R00648
R00649
R00650
R00651
R00652
R00653
R00654
R00655
R00656
R00657
R00658
R00659
R00660
R00661
R00662
R00664
R00665
R00666
R00667
R00668
R00669
R00670
R00671
R00672
R00673
R00674
R00675
R00676
R00677
R00678
R00679
R00681
R00682
R00683
R00684
R00685
R00686
R00687
R00688
R00689
R00690
R00691
R00692
R00693
R00694
R00695
R00697
R00698
R00699
R00700
R00702
R00703
R00704
R00705
R00706
R00707
R00708
R00709
R00710
R00711
R00713
R00714
R00715
R00716
R00717
R00718
R00719
R00720
R00722
R00723
R00724
R00725
R00726
R00727
R00728
R00729
R00730
R00731
R00732
R00733
R00734
R00735
R00736
R00737
R00739
R00740
R00742
R00743
R00744
R00746
R00747
R00748
R00749
R00750
R00751
R00753
R00754
R00755
R00756
R00758
R00760
R00761
R00762
R00763
R00764
R00765
R00766
R00767
R00768
R00769
R00770
R00771
R00772
R00774
R00775
R00776
R00777
R00778
R00781
R00782
R00783
R00784
R00785
R00787
R00789
R00790
R00791
R00792
R00793
R00794
R00796
R00798
R00799
R00800
R00801
R00802
R00803
R00804
R00805
R00806
R00807
R00808
R00809
R00810
R00812
R00813
R00814
R00815
R00816
R00817
R00818
R00819
R00820
R00821
R00822
R00823
R00825
R00827
R00828
R00829
R00830
R00831
R00832
R00833
R00834
R00835
R00836
R00837
R00838
R00839
R00840
R00841
R00842
R00844
R00845
R00846
R00847
R00848
R00849
R00850
R00853
R00854
R00855
R00856
R00858
R00859
R00860
R00861
R00863
R00864
R00865
R00866
R00867
R00868
R00870
R00871
R00872
R00873
R00874
R00875
R00876
R00877
R00878
R00880
R00881
R00883
R00885
R00887
R00888
R00889
R00892
R00893
R00894
R00895
R00896
R00897
R00899
R00900
R00901
R00903
R00904
R00905
R00906
R00907
R00908
R00909
R00910
R00911
R00912
R00913
R00914
R00915
R00916
R00917
R00918
R00919
R00920
R00921
R00922
R00923
R00924
R00925
R00926
R00927
R00928
R00930
R00931
R00932
R00933
R00934
R00935
R00936
R00937
R00939
R00940
R00941
R00942
R00943
R00944
R00945
R00946
R00947
R00948
R00949
R00951
R00952
R00953
R00954
R00955
R00956
R00957
R00959
R00960
R00961
R00962
R00963
R00964
R00965
R00966
R00967
R00968
R00969
R00970
R00973
R00974
R00975
R00976
R00977
R00978
R00979
R00980
R00982
R00983
R00984
R00985
R00986
R00987
R00988
R00989
R00990
R00991
R00992
R00993
R00994
R00995
R00996
R00997
R00998
R00999
R01000
R01001
R01010
R01011
R01012
R01014
R01015
R01016
R01019
R01020
R01021
R01022
R01023
R01025
R01026
R01027
R01028
R01030
R01031
R01032
R01033
R01034
R01036
R01039
R01041
R01043
R01044
R01045
R01047
R01048
R01049
R01050
R01051
R01052
R01053
R01054
R01055
R01056
R01057
R01058
R01059
R01061
R01063
R01064
R01066
R01067
R01068
R01069
R01070
R01071
R01072
R01073
R01074
R01075
R01076
R01077
R01078
R01079
R01080
R01081
R01082
R01083
R01085
R01086
R01087
R01088
R01089
R01090
R01091
R01092
R01093
R01094
R01095
R01096
R01097
R01098
R01099
R01100
R01101
R01103
R01104
R01106
R01108
R01109
R01110
R01111
R01112
R01113
R01115
R01117
R01118
R01120
R01121
R01123
R01126
R01127
R01128
R01130
R01131
R01132
R01134
R01135
R01137
R01138
R01139
R01140
R01142
R01143
R01144
R01145
R01146
R01147
R01148
R01149
R01150
R01151
R01152
R01153
R01154
R01155
R01156
R01157
R01158
R01159
R01160
R01161
R01163
R01164
R01166
R01167
R01168
R01169
R01171
R01172
R01173
R01174
R01175
R01176
R01177
R01178
R01179
R01180
R01181
R01182
R01183
R01184
R01185
R01186
R01187
R01188
R01189
R01190
R01191
R01192
R01193
R01194
R01195
R01196
R01197
R01199
R01200
R01201
R01202
R01203
R01204
R01205
R01207
R01209
R01210
R01211
R01212
R01213
R01214
R01215
R01216
R01217
R01218
R01220
R01221
R01224
R01225
R01226
R01227
R01228
R01229
R01230
R01231
R01232
R01233
R01234
R01238
R01239
R01240
R01241
R01243
R01244
R01245
R01246
R01248
R01249
R01251
R01252
R01253
R01255
R01256
R01257
R01266
R01267
R01268
R01269
R01270
R01271
R01273
R01274
R01277
R01278
R01279
R01280
R01281
R01282
R01283
R01285
R01286
R01287
R01289
R01290
R01291
R01292
R01293
R01294
R01295
R01296
R01297
R01298
R01299
R01300
R01301
R01302
R01303
R01304
R01305
R01306
R01307
R01308
R01322
R01323
R01324
R01325
R01326
R01327
R01329
R01330
R01333
R01334
R01335
R01336
R01353
R01354
R01355
R01357
R01358
R01359
R01360
R01361
R01364
R01365
R01366
R01367
R01370
R01371
R01372
R01373
R01374
R01375
R01376
R01377
R01378
R01381
R01384
R01385
R01386
R01387
R01388
R01390
R01392
R01393
R01394
R01395
R01396
R01397
R01398
R01399
R01400
R01401
R01402
R01408
R01410
R01411
R01412
R01413
R01414
R01415
R01416
R01417
R01418
R01419
R01420
R01421
R01422
R01423
R01424
R01425
R01426
R01427
R01429
R01430
R01431
R01432
R01434
R01437
R01438
R01440
R01441
R01442
R01443
R01444
R01445
R01446
R01447
R01448
R01449
R01450
R01451
R01452
R01453
R01454
R01456
R01457
R01459
R01460
R01463
R01465
R01466
R01467
R01468
R01469
R01470
R01471
R01473
R01474
R01476
R01481
R01482
R01483
R01484
R01485
R01486
R01487
R01488
R01489
R01490
R01491
R01492
R01504
R01505
R01506
R01507
R01508
R01509
R01510
R01511
R01512
R01513
R01514
R01515
R01516
R01517
R01518
R01519
R01520
R01521
R01522
R01523
R01524
R01525
R01526
R01528
R01529
R01530
R01533
R01535
R01536
R01537
R01538
R01540
R01541
R01542
R01543
R01544
R01547
R01548
R01549
R01550
R01553
R01555
R01556
R01557
R01558
R01559
R01560
R01561
R01562
R01563
R01564
R01565
R01566
R01567
R01568
R01569
R01570
R01571
R01573
R01574
R01575
R01576
R01577
R01579
R01580
R01582
R01583
R01584
R01585
R01586
R01587
R01588
R01589
R01590
R01593
R01594
R01595
R01596
R01598
R01599
R01600
R01601
R01602
R01604
R01607
R01608
R01609
R01610
R01611
R01612
R01613
R01614
R01615
R01616
R01617
R01618
R01619
R01620
R01621
R01627
R01628
R01629
R01630
R01631
R01632
R01633
R01634
R01635
R01636
R01637
R01639
R01641
R01644
R01645
R01647
R01648
R01649
R01650
R01651
R01652
R01653
R01654
R01655
R01657
R01658
R01659
R01660
R01662
R01663
R01664
R01665
R01666
R01667
R01668
R01669
R01670
R01676
R01677
R01678
R01679
R01680
R01681
R01682
R01683
R01684
R01685
R01686
R01688
R01689
R01690
R01694
R01695
R01696
R01697
R01698
R01703
R01704
R01707
R01708
R01709
R01710
R01711
R01712
R01713
R01714
R01715
R01716
R01717
R01718
R01719
R01720
R01721
R01722
R01723
R01724
R01725
R01726
R01728
R01730
R01731
R01732
R01734
R01735
R01736
R01737
R01738
R01739
R01740
R01741
R01742
R01745
R01747
R01748
R01749
R01750
R01751
R01752
R01754
R01756
R01757
R01758
R01759
R01761
R01763
R01764
R01766
R01767
R01768
R01769
R01770
R01771
R01773
R01775
R01776
R01777
R01781
R01782
R01784
R01785
R01786
R01787
R01788
R01789
R01793
R01794
R01795
R01803
R01804
R01805
R01806
R01807
R01808
R01809
R01810
R01811
R01812
R01813
R01814
R01815
R01816
R01817
R01818
R01819
R01825
R01826
R01827
R01829
R01830
R01833
R01834
R01835
R01836
R01837
R01838
R01839
R01840
R01841
R01842
R01843
R01844
R01845
R01846
R01847
R01848
R01849
R01850
R01851
R01855
R01856
R01857
R01858
R01859
R01860
R01861
R01863
R01866
R01867
R01868
R01869
R01870
R01872
R01873
R01874
R01876
R01877
R01878
R01879
R01880
R01881
R01882
R01883
R01884
R01885
R01886
R01887
R01888
R01889
R01890
R01892
R01893
R01896
R01898
R01899
R01900
R01901
R01902
R01903
R01904
R01905
R01906
R01908
R01909
R01910
R01911
R01912
R01913
R01914
R01915
R01916
R01917
R01918
R01919
R01920
R01921
R01922
R01923
R01925
R01926
R01927
R01928
R01929
R01930
R01931
R01932
R01933
R01934
R01936
R01937
R01938
R01939
R01940
R01941
R01942
R01943
R01944
R01945
R01946
R01951
R01953
R01954
R01956
R01957
R01959
R01960
R01961
R01962
R01963
R01964
R01965
R01967
R01968
R01969
R01971
R01972
R01973
R01974
R01975
R01976
R01977
R01978
R01980
R01981
R01983
R01984
R01986
R01987
R01989
R01990
R01991
R01992
R01993
R01994
R01995
R01996
R01997
R02000
R02002
R02003
R02004
R02006
R02007
R02008
R02009
R02010
R02011
R02012
R02013
R02032
R02034
R02035
R02036
R02037
R02038
R02047
R02048
R02050
R02058
R02059
R02060
R02061
R02063
R02064
R02065
R02068
R02069
R02071
R02073
R02075
R02076
R02077
R02078
R02079
R02080
R02081
R02082
R02083
R02084
R02085
R02086
R02087
R02088
R02089
R02090
R02091
R02092
R02093
R02094
R02095
R02096
R02097
R02098
R02099
R02100
R02101
R02102
R02103
R02106
R02107
R02113
R02116
R02118
R02119
R02123
R02124
R02125
R02126
R02129
R02130
R02131
R02132
R02133
R02134
R02135
R02136
R02137
R02139
R02141
R02142
R02143
R02144
R02145
R02147
R02148
R02150
R02152
R02153
R02154
R02155
R02156
R02157
R02158
R02159
R02160
R02167
R02168
R02171
R02172
R02173
R02174
R02177
R02178
R02179
R02193
R02194
R02195
R02196
R02197
R02199
R02200
R02201
R02203
R02204
R02205
R02206
R02207
R02208
R02209
R02210
R02211
R02212
R02213
R02214
R02215
R02216
R02217
R02218
R02219
R02220
R02221
R02222
R02223
R02224
R02225
R02226
R02227
R02228
R02229
R02231
R02232
R02233
R02234
R02235
R02236
R02237
R02238
R02243
R02244
R02245
R02246
R02247
R02252
R02253
R02254
R02255
R02256
R02257
R02258
R02259
R02260
R02261
R02262
R02263
R02264
R02265
R02266
R02267
R02268
R02269
R02270
R02271
R02272
R02273
R02274
R02276
R02278
R02279
R02280
R02282
R02283
R02284
R02285
R02286
R02287
R02288
R02291
R02292
R02293
R02294
R02295
R02296
R02297
R02298
R02299
R02300
R02301
R02302
R02303
R02305
R02306
R02307
R02309
R02310
R02311
R02313
R02315
R02317
R02318
R02322
R02323
R02324
R02325
R02326
R02327
R02328
R02329
R02330
R02331
R02332
R02336
R02338
R02339
R02340
R02341
R02342
R02343
R02344
R02345
R02347
R02349
R02350
R02351
R02352
R02353
R02354
R02355
R02356
R02358
R02359
R02363
R02364
R02365
R02367
R02368
R02369
R02370
R02371
R02372
R02373
R02374
R02375
R02376
R02377
R02378
R02379
R02380
R02381
R02382
R02383
R02384
R02385
R02387
R02388
R02389
R02391
R02393
R02394
R02395
R02396
R02397
R02398
R02399
R02401
R02402
R02404
R02405
R02406
R02407
R02408
R02409
R02410
R02411
R02412
R02413
R02414
R02415
R02416
R02417
R02419
R02422
R02423
R02424
R02425
R02426
R02427
R02428
R02429
R02430
R02431
R02433
R02434
R02435
R02436
R02437
R02438
R02439
R02441
R02442
R02443
R02444
R02445
R02446
R02447
R02449
R02450
R02451
R02452
R02453
R02454
R02455
R02456
R02457
R02458
R02460
R02461
R02462
R02463
R02464
R02466
R02467
R02468
R02469
R02470
R02471
R02472
R02473
R02474
R02476
R02477
R02478
R02479
R02480
R02481
R02482
R02484
R02485
R02486
R02487
R02488
R02489
R02490
R02491
R02492
R02493
R02494
R02497
R02498
R02499
R02500
R02501
R02502
R02503
R02504
R02505
R02506
R02508
R02509
R02511
R02512
R02513
R02514
R02515
R02516
R02517
R02518
R02519
R02520
R02521
R02522
R02525
R02526
R02527
R02528
R02529
R02530
R02531
R02532
R02533
R02534
R02535
R02536
R02537
R02539
R02540
R02544
R02545
R02546
R02547
R02548
R02549
R02550
R02551
R02552
R02553
R02554
R02555
R02556
R02557
R02558
R02559
R02560
R02561
R02562
R02563
R02564
R02565
R02566
R02567
R02568
R02571
R02572
R02573
R02574
R02575
R02576
R02577
R02580
R02581
R02583
R02587
R02589
R02590
R02591
R02592
R02593
R02594
R02595
R02596
R02600
R02601
R02602
R02603
R02604
R02605
R02606
R02607
R02609
R02610
R02611
R02612
R02613
R02615
R02618
R02619
R02632
R02633
R02634
R02636
R02637
R02639
R02640
R02642
R02643
R02644
R02645
R02646
R02648
R02649
R02655
R02656
R02657
R02658
R02659
R02660
R02661
R02663
R02664
R02665
R02666
R02667
R02668
R02669
R02670
R02671
R02672
R02673
R02675
R02676
R02677
R02678
R02679
R02680
R02681
R02683
R02684
R02695
R02697
R02698
R02699
R02700
R02701
R02702
R02703
R02705
R02706
R02707
R02708
R02709
R02711
R02712
R02713
R02714
R02715
R02719
R02720
R02721
R02722
R02723
R02724
R02725
R02726
R02727
R02728
R02729
R02730
R02731
R02732
R02733
R02734
R02735
R02736
R02737
R02739
R02740
R02741
R02742
R02743
R02748
R02749
R02750
R02752
R02754
R02755
R02762
R02763
R02764
R02765
R02771
R02772
R02773
R02774
R02775
R02776
R02777
R02778
R02781
R02782
R02783
R02785
R02786
R02788
R02792
R02793
R02794
R02797
R02798
R02799
R02800
R02801
R02802
R02804
R02805
R02807
R02810
R02813
R02815
R02816
R02817
R02818
R02821
R02824
R02825
R02830
R02831
R02832
R02834
R02836
R02837
R02838
R02839
R02840
R02841
R02842
R02843
R02846
R02848
R02849
R02850
R02852
R02853
R02854
R02855
R02856
R02857
R02858
R02859
R02860
R02861
R02862
R02863
R02864
R02865
R02866
R02867
R02868
R02869
R02872
R02873
R02874
R02875
R02876
R02877
R02878
R02879
R02880
R02882
R02884
R02885
R02892
R02893
R02894
R02895
R02896
R02897
R02898
R02899
R02901
R02902
R02906
R02907
R02908
R02909
R02910
R02911
R02912
R02914
R02915
R02919
R02920
R02921
R02922
R02923
R02925
R02926
R02927
R02928
R02929
R02930
R02931
R02932
R02933
R02935
R02936
R02937
R02938
R02940
R02941
R02942
R02943
R02944
R02945
R02946
R02947
R02948
R02949
R02950
R02951
R02952
R02954
R02955
R02956
R02957
R02962
R02963
R02967
R02968
R02969
R02970
R02971
R02972
R02973
R02974
R02975
R02976
R02978
R02979
R02980
R02982
R02983
R02984
R02985
R02986
R02987
R02988
R02989
R02990
R02991
R02992
R02993
R02994
R02995
R02997
R02998
R02999
R03001
R03004
R03005
R03006
R03008
R03009
R03012
R03013
R03014
R03015
R03016
R03017
R03018
R03021
R03022
R03023
R03024
R03025
R03026
R03027
R03028
R03030
R03031
R03032
R03033
R03034
R03035
R03036
R03037
R03040
R03043
R03044
R03045
R03046
R03048
R03049
R03050
R03051
R03052
R03053
R03054
R03055
R03056
R03057
R03058
R03059
R03062
R03063
R03064
R03065
R03066
R03067
R03069
R03070
R03071
R03072
R03073
R03075
R03077
R03079
R03080
R03081
R03082
R03083
R03084
R03086
R03087
R03088
R03089
R03090
R03091
R03092
R03093
R03094
R03095
R03096
R03097
R03098
R03099
R03102
R03103
R03104
R03105
R03106
R03111
R03112
R03113
R03114
R03119
R03123
R03124
R03125
R03126
R03127
R03128
R03130
R03131
R03132
R03133
R03134
R03137
R03138
R03139
R03140
R03141
R03142
R03145
R03146
R03147
R03148
R03150
R03151
R03153
R03154
R03155
R03156
R03157
R03158
R03161
R03163
R03164
R03165
R03166
R03168
R03169
R03170
R03171
R03172
R03173
R03175
R03176
R03177
R03178
R03180
R03181
R03182
R03183
R03184
R03185
R03186
R03187
R03188
R03189
R03191
R03192
R03193
R03194
R03195
R03197
R03198
R03199
R03200
R03201
R03202
R03203
R03204
R03206
R03207
R03208
R03209
R03210
R03211
R03212
R03213
R03214
R03215
R03216
R03217
R03218
R03219
R03220
R03222
R03223
R03225
R03226
R03227
R03228
R03229
R03230
R03231
R03234
R03236
R03237
R03238
R03239
R03240
R03241
R03243
R03244
R03245
R03246
R03247
R03248
R03249
R03250
R03251
R03252
R03253
R03254
R03256
R03257
R03260
R03261
R03262
R03263
R03264
R03265
R03266
R03267
R03269
R03271
R03272
R03273
R03274
R03275
R03276
R03277
R03278
R03279
R03281
R03283
R03284
R03286
R03288
R03289
R03290
R03291
R03292
R03293
R03294
R03295
R03296
R03297
R03298
R03299
R03300
R03302
R03303
R03304
R03306
R03307
R03308
R03310
R03311
R03313
R03314
R03315
R03317
R03318
R03319
R03321
R03322
R03323
R03324
R03325
R03326
R03327
R03328
R03329
R03330
R03331
R03333
R03336
R03337
R03338
R03339
R03341
R03342
R03344
R03345
R03346
R03347
R03348
R03349
R03350
R03351
R03352
R03353
R03357
R03358
R03359
R03365
R03366
R03367
R03369
R03371
R03372
R03373
R03374
R03375
R03378
R03379
R03380
R03381
R03383
R03384
R03385
R03386
R03387
R03388
R03390
R03391
R03392
R03393
R03394
R03395
R03396
R03397
R03398
R03399
R03401
R03402
R03403
R03404
R03405
R03406
R03407
R03408
R03409
R03418
R03421
R03427
R03428
R03429
R03430
R03431
R03433
R03434
R03439
R03440
R03441
R03443
R03444
R03445
R03446
R03447
R03448
R03449
R03450
R03451
R03452
R03453
R03456
R03457
R03458
R03459
R03460
R03461
R03462
R03463
R03464
R03465
R03466
R03470
R03471
R03472
R03473
R03474
R03477
R03478
R03479
R03493
R03494
R03495
R03496
R03497
R03498
R03502
R03503
R03504
R03506
R03507
R03508
R03509
R03510
R03511
R03512
R03515
R03516
R03517
R03518
R03520
R03521
R03523
R03524
R03530
R03531
R03532
R03533
R03534
R03535
R03537
R03538
R03539
R03540
R03541
R03542
R03543
R03544
R03545
R03546
R03547
R03548
R03549
R03550
R03551
R03552
R03554
R03555
R03556
R03558
R03559
R03560
R03562
R03563
R03564
R03565
R03566
R03567
R03568
R03569
R03571
R03572
R03573
R03574
R03575
R03576
R03577
R03579
R03580
R03581
R03582
R03583
R03586
R03587
R03588
R03589
R03590
R03591
R03592
R03593
R03594
R03595
R03596
R03597
R03598
R03599
R03600
R03601
R03602
R03603
R03604
R03605
R03607
R03608
R03610
R03611
R03612
R03613
R03614
R03615
R03616
R03620
R03621
R03622
R03623
R03624
R03625
R03626
R03627
R03628
R03629
R03630
R03631
R03632
R03633
R03634
R03635
R03636
R03637
R03638
R03639
R03640
R03641
R03642
R03666
R03667
R03668
R03671
R03672
R03673
R03674
R03675
R03676
R03677
R03678
R03679
R03680
R03681
R03682
R03683
R03684
R03685
R03686
R03687
R03688
R03689
R03691
R03692
R03693
R03694
R03695
R03696
R03697
R03698
R03699
R03700
R03701
R03702
R03703
R03704
R03707
R03709
R03710
R03711
R03712
R03713
R03714
R03716
R03718
R03719
R03720
R03721
R03722
R03723
R03724
R03725
R03726
R03727
R03728
R03730
R03731
R03732
R03733
R03734
R03735
R03736
R03737
R03738
R03739
R03740
R03741
R03742
R03743
R03744
R03745
R03746
R03747
R03748
R03750
R03751
R03752
R03753
R03754
R03758
R03759
R03761
R03762
R03765
R03766
R03768
R03769
R03770
R03772
R03774
R03775
R03776
R03777
R03778
R03779
R03780
R03781
R03782
R03783
R03784
R03785
R03787
R03788
R03790
R03791
R03792
R03793
R03794
R03796
R03798
R03799
R03800
R03801
R03802
R03803
R03805
R03806
R03807
R03809
R03810
R03811
R03812
R03814
R03816
R03818
R03819
R03820
R03821
R03822
R03823
R03824
R03826
R03827
R03828
R03829
R03831
R03832
R03833
R03834
R03835
R03842
R03845
R03847
R03848
R03849
R03850
R03851
R03856
R03857
R03858
R03859
R03860
R03861
R03863
R03864
R03866
R03867
R03868
R03869
R03870
R03871
R03872
R03873
R03877
R03878
R03879
R03880
R03881
R03882
R03883
R03884
R03885
R03886
R03887
R03889
R03891
R03892
R03893
R03894
R03896
R03897
R03898
R03899
R03900
R03902
R03903
R03906
R03907
R03908
R03911
R03918
R03919
R03920
R03921
R03922
R03923
R03925
R03927
R03929
R03930
R03932
R03933
R03934
R03935
R03936
R03937
R03938
R03939
R03942
R03943
R03945
R03946
R03947
R03948
R03950
R03951
R03952
R03953
R03954
R03955
R03957
R03959
R03960
R03962
R03963
R03964
R03965
R03966
R03968
R03969
R03970
R03971
R03972
R03973
R03974
R03975
R03977
R03978
R03980
R03981
R03982
R03984
R03986
R03987
R03989
R03990
R03991
R03993
R03994
R03995
R03997
R03998
R03999
R04000
R04001
R04002
R04003
R04005
R04006
R04007
R04008
R04010
R04013
R04015
R04020
R04021
R04022
R04023
R04024
R04025
R04026
R04027
R04028
R04029
R04030
R04031
R04033
R04035
R04036
R04037
R04038
R04039
R04040
R04045
R04046
R04047
R04048
R04049
R04050
R04051
R04053
R04054
R04056
R04057
R04059
R04060
R04061
R04062
R04063
R04065
R04066
R04068
R04069
R04074
R04077
R04078
R04080
R04084
R04085
R04088
R04089
R04091
R04092
R04093
R04094
R04095
R04096
R04098
R04099
R04100
R04101
R04102
R04103
R04105
R04106
R04108
R04112
R04113
R04114
R04115
R04117
R04119
R04123
R04124
R04127
R04130
R04131
R04132
R04133
R04134
R04135
R04136
R04137
R04138
R04139
R04140
R04141
R04142
R04143
R04144
R04145
R04146
R04147
R04148
R04150
R04151
R04152
R04153
R04154
R04155
R04156
R04158
R04160
R04161
R04163
R04164
R04165
R04166
R04167
R04169
R04170
R04171
R04172
R04173
R04174
R04175
R04176
R04177
R04178
R04179
R04180
R04185
R04186
R04187
R04188
R04189
R04192
R04193
R04198
R04199
R04200
R04201
R04202
R04203
R04204
R04205
R04206
R04208
R04209
R04210
R04211
R04213
R04214
R04215
R04217
R04218
R04221
R04222
R04223
R04224
R04226
R04228
R04229
R04230
R04231
R04233
R04234
R04235
R04236
R04237
R04246
R04247
R04248
R04249
R04250
R04251
R04252
R04256
R04257
R04258
R04259
R04260
R04263
R04264
R04265
R04266
R04269
R04270
R04271
R04275
R04276
R04277
R04278
R04279
R04280
R04282
R04283
R04285
R04286
R04287
R04289
R04291
R04292
R04293
R04295
R04296
R04297
R04299
R04300
R04301
R04303
R04304
R04305
R04306
R04307
R04309
R04310
R04317
R04318
R04323
R04325
R04326
R04327
R04328
R04329
R04330
R04333
R04334
R04335
R04336
R04338
R04339
R04340
R04342
R04344
R04345
R04346
R04347
R04349
R04350
R04351
R04352
R04353
R04354
R04356
R04357
R04358
R04359
R04364
R04365
R04366
R04367
R04370
R04371
R04372
R04373
R04374
R04375
R04376
R04378
R04379
R04380
R04382
R04383
R04384
R04387
R04388
R04389
R04391
R04392
R04397
R04398
R04399
R04400
R04401
R04403
R04405
R04409
R04410
R04412
R04414
R04416
R04417
R04418
R04419
R04420
R04421
R04424
R04425
R04426
R04427
R04432
R04435
R04436
R04438
R04439
R04440
R04441
R04443
R04444
R04445
R04446
R04447
R04448
R04449
R04450
R04451
R04453
R04455
R04456
R04457
R04458
R04459
R04460
R04461
R04463
R04464
R04467
R04475
R04476
R04477
R04478
R04479
R04481
R04482
R04483
R04486
R04487
R04488
R04489
R04490
R04491
R04498
R04500
R04501
R04505
R04506
R04507
R04509
R04510
R04512
R04515
R04517
R04518
R04520
R04521
R04522
R04523
R04524
R04525
R04526
R04527
R04529
R04531
R04532
R04538
R04540
R04541
R04542
R04546
R04547
R04549
R04552
R04554
R04555
R04556
R04557
R04558
R04559
R04560
R04562
R04563
R04565
R04570
R04572
R04573
R04576
R04577
R04578
R04579
R04580
R04582
R04587
R04588
R04589
R04591
R04592
R04593
R04594
R04597
R04598
R04599
R04600
R04601
R04602
R04603
R04604
R04605
R04606
R04608
R04609
R04611
R04616
R04617
R04618
R04619
R04620
R04621
R04622
R04623
R04637
R04638
R04639
R04640
R04641
R04655
R04657
R04658
R04666
R04667
R04670
R04671
R04672
R04673
R04674
R04675
R04676
R04678
R04680
R04681
R04682
R04683
R04686
R04687
R04688
R04690
R04691
R04692
R04693
R04694
R04695
R04696
R04697
R04698
R04699
R04700
R04701
R04702
R04703
R04705
R04706
R04707
R04708
R04709
R04710
R04711
R04712
R04713
R04714
R04715
R04716
R04717
R04718
R04719
R04723
R04728
R04730
R04731
R04732
R04733
R04734
R04735
R04736
R04737
R04738
R04739
R04740
R04741
R04742
R04743
R04744
R04745
R04746
R04747
R04748
R04749
R04751
R04753
R04754
R04755
R04756
R04757
R04758
R04759
R04760
R04761
R04762
R04763
R04764
R04768
R04769
R04770
R04771
R04772
R04774
R04775
R04776
R04777
R04778
R04779
R04780
R04781
R04782
R04783
R04784
R04785
R04786
R04787
R04789
R04790
R04791
R04792
R04793
R04794
R04795
R04796
R04798
R04799
R04800
R04801
R04803
R04804
R04805
R04806
R04807
R04808
R04809
R04810
R04811
R04812
R04813
R04817
R04818
R04819
R04823
R04824
R04825
R04826
R04827
R04828
R04829
R04830
R04831
R04832
R04833
R04834
R04835
R04836
R04837
R04838
R04839
R04840
R04841
R04842
R04843
R04844
R04845
R04846
R04847
R04849
R04850
R04851
R04852
R04853
R04854
R04855
R04857
R04860
R04861
R04862
R04866
R04868
R04870
R04872
R04874
R04875
R04876
R04877
R04878
R04879
R04880
R04881
R04882
R04883
R04884
R04885
R04886
R04887
R04888
R04889
R04890
R04891
R04892
R04893
R04894
R04895
R04896
R04897
R04899
R04900
R04901
R04902
R04903
R04904
R04905
R04906
R04907
R04908
R04909
R04910
R04911
R04914
R04915
R04916
R04917
R04918
R04919
R04924
R04925
R04927
R04928
R04929
R04930
R04932
R04933
R04934
R04936
R04937
R04938
R04939
R04940
R04941
R04942
R04943
R04944
R04945
R04946
R04971
R04972
R04973
R04975
R04977
R04978
R04979
R04980
R04981
R04982
R04983
R04984
R04986
R04987
R04988
R04989
R04990
R04992
R04995
R04996
R04997
R04998
R04999
R05001
R05027
R05028
R05030
R05032
R05033
R05035
R05036
R05037
R05038
R05039
R05040
R05043
R05046
R05047
R05048
R05049
R05050
R05051
R05052
R05053
R05055
R05056
R05057
R05058
R05059
R05060
R05061
R05062
R05063
R05064
R05066
R05067
R05068
R05069
R05070
R05071
R05072
R05074
R05076
R05077
R05078
R05079
R05083
R05084
R05085
R05086
R05087
R05088
R05089
R05090
R05091
R05092
R05097
R05098
R05099
R05100
R05102
R05103
R05104
R05119
R05120
R05121
R05122
R05123
R05124
R05125
R05126
R05127
R05128
R05129
R05130
R05131
R05133
R05134
R05135
R05136
R05137
R05138
R05141
R05142
R05147
R05148
R05149
R05150
R05151
R05152
R05153
R05154
R05155
R05156
R05157
R05158
R05160
R05162
R05165
R05166
R05168
R05169
R05170
R05171
R05172
R05174
R05175
R05176
R05177
R05179
R05180
R05181
R05182
R05183
R05185
R05186
R05193
R05198
R05200
R05202
R05203
R05204
R05205
R05206
R05207
R05208
R05210
R05211
R05212
R05213
R05214
R05215
R05216
R05217
R05218
R05219
R05220
R05221
R05222
R05223
R05224
R05225
R05226
R05227
R05228
R05229
R05230
R05231
R05232
R05233
R05234
R05235
R05236
R05237
R05238
R05239
R05240
R05241
R05243
R05244
R05245
R05246
R05247
R05248
R05249
R05250
R05251
R05252
R05253
R05254
R05255
R05256
R05257
R05258
R05259
R05260
R05261
R05262
R05263
R05264
R05265
R05266
R05267
R05268
R05269
R05270
R05271
R05272
R05273
R05274
R05275
R05276
R05277
R05278
R05279
R05280
R05281
R05282
R05283
R05284
R05285
R05286
R05287
R05288
R05289
R05290
R05291
R05292
R05293
R05294
R05295
R05296
R05297
R05298
R05299
R05300
R05301
R05302
R05303
R05305
R05307
R05308
R05309
R05310
R05311
R05312
R05313
R05314
R05315
R05316
R05317
R05318
R05319
R05320
R05321
R05322
R05323
R05324
R05325
R05326
R05328
R05330
R05331
R05332
R05334
R05335
R05336
R05337
R05338
R05339
R05340
R05341
R05344
R05345
R05346
R05347
R05348
R05349
R05350
R05351
R05352
R05353
R05354
R05355
R05356
R05357
R05358
R05359
R05360
R05361
R05362
R05363
R05364
R05365
R05366
R05367
R05368
R05369
R05370
R05371
R05372
R05373
R05374
R05375
R05376
R05377
R05378
R05379
R05380
R05381
R05382
R05383
R05384
R05385
R05386
R05387
R05388
R05389
R05390
R05391
R05392
R05393
R05394
R05395
R05396
R05397
R05398
R05399
R05400
R05401
R05402
R05403
R05404
R05405
R05406
R05407
R05408
R05409
R05410
R05411
R05412
R05413
R05414
R05415
R05416
R05417
R05418
R05419
R05420
R05421
R05422
R05423
R05424
R05425
R05426
R05427
R05428
R05429
R05430
R05431
R05432
R05433
R05434
R05435
R05436
R05437
R05438
R05439
R05440
R05441
R05442
R05443
R05444
R05445
R05446
R05447
R05448
R05449
R05450
R05451
R05452
R05453
R05454
R05455
R05456
R05457
R05458
R05459
R05460
R05461
R05462
R05463
R05464
R05465
R05466
R05467
R05468
R05469
R05470
R05471
R05472
R05473
R05474
R05475
R05476
R05477
R05478
R05479
R05480
R05481
R05482
R05483
R05484
R05485
R05486
R05487
R05488
R05489
R05490
R05491
R05492
R05493
R05494
R05495
R05496
R05497
R05498
R05499
R05500
R05501
R05502
R05503
R05504
R05505
R05506
R05507
R05508
R05509
R05510
R05511
R05513
R05514
R05515
R05516
R05517
R05518
R05519
R05520
R05521
R05522
R05523
R05524
R05525
R05526
R05527
R05528
R05529
R05530
R05531
R05532
R05533
R05534
R05535
R05536
R05537
R05538
R05539
R05540
R05541
R05542
R05543
R05544
R05545
R05546
R05547
R05548
R05549
R05551
R05552
R05553
R05554
R05555
R05558
R05559
R05560
R05561
R05562
R05563
R05564
R05565
R05566
R05567
R05568
R05569
R05571
R05572
R05573
R05574
R05575
R05576
R05579
R05581
R05582
R05583
R05584
R05585
R05586
R05587
R05588
R05590
R05591
R05592
R05593
R05594
R05595
R05596
R05597
R05598
R05599
R05600
R05601
R05602
R05603
R05604
R05605
R05606
R05607
R05608
R05609
R05610
R05611
R05612
R05613
R05615
R05616
R05618
R05619
R05620
R05621
R05622
R05623
R05626
R05627
R05628
R05629
R05630
R05632
R05633
R05634
R05636
R05637
R05639
R05640
R05641
R05642
R05643
R05644
R05645
R05646
R05647
R05648
R05649
R05650
R05651
R05652
R05653
R05654
R05655
R05656
R05657
R05658
R05659
R05660
R05661
R05662
R05663
R05664
R05665
R05666
R05668
R05669
R05670
R05671
R05672
R05673
R05674
R05675
R05676
R05677
R05678
R05679
R05680
R05681
R05682
R05683
R05684
R05685
R05686
R05687
R05688
R05689
R05690
R05691
R05692
R05693
R05694
R05695
R05696
R05697
R05698
R05699
R05700
R05701
R05702
R05703
R05704
R05705
R05706
R05707
R05708
R05711
R05712
R05713
R05714
R05715
R05716
R05717
R05718
R05719
R05720
R05721
R05722
R05723
R05724
R05725
R05727
R05728
R05729
R05730
R05731
R05732
R05733
R05734
R05735
R05736
R05737
R05738
R05739
R05740
R05741
R05742
R05743
R05744
R05745
R05746
R05747
R05748
R05749
R05750
R05751
R05752
R05753
R05754
R05755
R05756
R05757
R05758
R05759
R05760
R05761
R05762
R05763
R05764
R05765
R05766
R05767
R05768
R05769
R05771
R05772
R05773
R05774
R05775
R05776
R05777
R05778
R05779
R05780
R05781
R05783
R05784
R05789
R05790
R05791
R05793
R05799
R05800
R05801
R05804
R05805
R05807
R05808
R05809
R05810
R05811
R05812
R05813
R05814
R05815
R05816
R05817
R05818
R05819
R05821
R05822
R05823
R05824
R05825
R05826
R05827
R05828
R05829
R05830
R05831
R05832
R05833
R05834
R05835
R05836
R05838
R05839
R05840
R05841
R05842
R05843
R05844
R05845
R05846
R05847
R05848
R05849
R05850
R05852
R05853
R05854
R05855
R05856
R05857
R05858
R05859
R05860
R05861
R05862
R05863
R05864
R05865
R05866
R05867
R05868
R05869
R05870
R05871
R05872
R05873
R05874
R05875
R05876
R05877
R05878
R05879
R05880
R05881
R05882
R05884
R05885
R05886
R05887
R05888
R05889
R05890
R05891
R05892
R05893
R05894
R05895
R05896
R05897
R05898
R05899
R05900
R06047
R06048
R06054
R06063
R06064
R06117
R06119
R06120
R06126
R06137
R06146
R06154
R06166
R06171
R06180
R06195
R06196
R06223
R06254
R06255
R06256
R06257
R06265
R06266
R06267
R06268
R06269
R06270
R06271
R06272
R06282
R06284
R06286
R06287
R06288
R06291
R06292
R06293
R06294
R06295
R06296
R06297
R06298
R06299
R06300
R06301
R06302
R06303
R06304
R06305
R06306
R06307
R06308
R06309
R06310
R06311
R06312
R06313
R06314
R06315
R06316
R06317
R06318
R06319
R06320
R06321
R06322
R06323
R06324
R06325
R06326
R06327
R06328
R06329
R06330
R06331
R06332
R06333
R06334
R06335
R06336
R06337
R06338
R06339
R06340
R06341
R06342
R06343
R06344
R06345
R06346
R06347
R06348
R06349
R06350
R06351
R06352
R06353
R06354
R06355
R06356
R06357
R06358
R06359
R06366
R06367
R06368
R06369
R06370
R06371
R06372
R06373
R06374
R06375
R06376
R06377
R06378
R06379
R06380
R06381
R06382
R06383
R06384
R06385
R06386
R06387
R06388
R06389
R06390
R06391
R06392
R06393
R06394
R06395
R06396
R06397
R06398
R06399
R06400
R06401
R06402
R06403
R06404
R06405
R06406
R06407
R06408
R06409
R06410
R06411
R06412
R06413
R06414
R06415
R06417
R06418
R06419
R06420
R06421
R06422
R06423
R06424
R06425
R06426
R06427
R06428
R06429
R06430
R06431
R06432
R06433
R06434
R06435
R06436
R06437
R06438
R06439
R06440
R06441
R06442
R06443
R06445
R06446
R06447
R06448
R06449
R06450
R06451
R06452
R06453
R06454
R06455
R06456
R06457
R06458
R06459
R06460
R06461
R06462
R06463
R06464
R06465
R06466
R06467
R06468
R06469
R06470
R06471
R06472
R06473
R06474
R06475
R06476
R06477
R06478
R06479
R06480
R06481
R06482
R06483
R06484
R06485
R06486
R06487
R06488
R06489
R06490
R06491
R06492
R06493
R06494
R06495
R06496
R06497
R06498
R06499
R06500
R06501
R06502
R06503
R06504
R06505
R06506
R06510
R06511
R06512
R06513
R06514
R06515
R06516
R06520
R06521
R06523
R06524
R06525
R06529
R06530
R06531
R06532
R06533
R06534
R06535
R06536
R06537
R06538
R06539
R06540
R06541
R06542
R06543
R06544
R06545
R06546
R06547
R06548
R06549
R06550
R06551
R06553
R06554
R06556
R06557
R06558
R06559
R06560
R06561
R06562
R06563
R06564
R06565
R06568
R06569
R06570
R06571
R06572
R06573
R06574
R06575
R06576
R06577
R06578
R06579
R06580
R06582
R06583
R06584
R06585
R06586
R06587
R06588
R06589
R06590
R06591
R06592
R06593
R06594
R06595
R06597
R06598
R06599
R06600
R06601
R06602
R06603
R06604
R06605
R06606
R06607
R06610
R06611
R06612
R06613
R06614
R06615
R06617
R06618
R06619
R06621
R06622
R06624
R06625
R06626
R06627
R06628
R06629
R06630
R06631
R06632
R06633
R06634
R06649
R06650
R06651
R06652
R06653
R06654
R06655
R06656
R06657
R06658
R06659
R06660
R06661
R06662
R06663
R06664
R06665
R06666
R06667
R06668
R06669
R06670
R06671
R06672
R06673
R06674
R06675
R06676
R06677
R06678
R06679
R06680
R06681
R06682
R06683
R06684
R06685
R06686
R06687
R06688
R06689
R06690
R06691
R06692
R06693
R06694
R06695
R06696
R06697
R06698
R06699
R06700
R06701
R06702
R06703
R06704
R06705
R06706
R06707
R06708
R06709
R06710
R06711
R06712
R06713
R06714
R06715
R06716
R06717
R06718
R06719
R06720
R06721
R06723
R06724
R06725
R06726
R06727
R06728
R06729
R06730
R06731
R06732
R06733
R06734
R06735
R06736
R06737
R06738
R06739
R06740
R06741
R06742
R06743
R06744
R06745
R06750
R06757
R06758
R06759
R06762
R06763
R06766
R06767
R06769
R06770
R06771
R06772
R06773
R06774
R06776
R06777
R06778
R06779
R06780
R06781
R06782
R06783
R06784
R06785
R06786
R06787
R06788
R06789
R06790
R06791
R06792
R06793
R06794
R06795
R06796
R06797
R06798
R06799
R06800
R06801
R06802
R06803
R06804
R06805
R06806
R06807
R06808
R06809
R06810
R06811
R06812
R06813
R06814
R06815
R06816
R06817
R06818
R06819
R06820
R06821
R06822
R06823
R06824
R06825
R06826
R06827
R06828
R06829
R06830
R06831
R06832
R06833
R06834
R06835
R06836
R06837
R06838
R06839
R06840
R06841
R06842
R06843
R06844
R06845
R06846
R06847
R06848
R06849
R06850
R06851
R06852
R06853
R06854
R06855
R06856
R06857
R06858
R06859
R06860
R06861
R06862
R06863
R06865
R06866
R06868
R06869
R06870
R06871
R06876
R06877
R06878
R06879
R06880
R06881
R06882
R06883
R06884
R06885
R06886
R06887
R06888
R06889
R06890
R06891
R06892
R06893
R06894
R06895
R06896
R06897
R06898
R06899
R06900
R06901
R06902
R06903
R06904
R06905
R06906
R06907
R06908
R06909
R06910
R06911
R06912
R06913
R06914
R06915
R06916
R06917
R06918
R06919
R06920
R06921
R06922
R06923
R06924
R06925
R06926
R06927
R06928
R06929
R06930
R06931
R06932
R06933
R06934
R06935
R06936
R06937
R06938
R06939
R06940
R06941
R06942
R06943
R06944
R06945
R06946
R06947
R06948
R06949
R06950
R06951
R06952
R06953
R06954
R06955
R06956
R06957
R06958
R06959
R06960
R06961
R06962
R06963
R06964
R06965
R06966
R06967
R06968
R06969
R06970
R06971
R06972
R06973
R06974
R06975
R06976
R06977
R06978
R06979
R06980
R06981
R06982
R06983
R06985
R06987
R06988
R06989
R06990
R06991
R06992
R06993
R06994
R06995
R06996
R06997
R06998
R06999
R07000
R07001
R07002
R07003
R07004
R07005
R07006
R07007
R07008
R07009
R07010
R07011
R07012
R07013
R07014
R07015
R07016
R07017
R07018
R07019
R07020
R07021
R07022
R07023
R07024
R07025
R07026
R07027
R07028
R07029
R07030
R07031
R07032
R07034
R07035
R07036
R07037
R07038
R07039
R07040
R07041
R07042
R07043
R07044
R07045
R07046
R07047
R07048
R07049
R07050
R07051
R07052
R07053
R07054
R07055
R07056
R07057
R07058
R07059
R07060
R07061
R07062
R07063
R07066
R07067
R07068
R07069
R07070
R07071
R07072
R07073
R07074
R07075
R07076
R07077
R07078
R07079
R07080
R07081
R07082
R07083
R07084
R07085
R07086
R07087
R07088
R07089
R07090
R07091
R07092
R07093
R07094
R07095
R07096
R07097
R07098
R07099
R07100
R07101
R07102
R07103
R07104
R07105
R07106
R07107
R07108
R07109
R07110
R07111
R07112
R07113
R07114
R07115
R07116
R07117
R07118
R07119
R07120
R07121
R07122
R07123
R07124
R07125
R07126
R07127
R07128
R07132
R07133
R07134
R07135
R07136
R07137
R07138
R07139
R07140
R07141
R07142
R07143
R07144
R07145
R07146
R07147
R07148
R07149
R07150
R07151
R07152
R07153
R07154
R07156
R07157
R07159
R07160
R07161
R07163
R07164
R07165
R07167
R07168
R07169
R07170
R07171
R07172
R07173
R07174
R07175
R07177
R07178
R07179
R07181
R07182
R07183
R07184
R07185
R07186
R07187
R07188
R07189
R07190
R07191
R07192
R07193
R07194
R07195
R07196
R07197
R07198
R07199
R07200
R07201
R07202
R07203
R07204
R07205
R07206
R07207
R07208
R07209
R07211
R07212
R07213
R07214
R07215
R07216
R07217
R07218
R07219
R07220
R07221
R07222
R07223
R07224
R07225
R07229
R07230
R07231
R07235
R07236
R07237
R07238
R07239
R07240
R07241
R07242
R07243
R07244
R07245
R07246
R07247
R07248
R07250
R07251
R07252
R07253
R07254
R07257
R07260
R07262
R07263
R07264
R07265
R07266
R07267
R07268
R07269
R07270
R07271
R07272
R07273
R07274
R07276
R07277
R07279
R07280
R07281
R07286
R07287
R07289
R07290
R07294
R07295
R07296
R07298
R07300
R07301
R07302
R07303
R07304
R07305
R07306
R07307
R07311
R07312
R07313
R07315
R07316
R07317
R07318
R07319
R07320
R07321
R07322
R07323
R07324
R07329
R07330
R07331
R07332
R07333
R07337
R07338
R07339
R07340
R07342
R07343
R07344
R07345
R07346
R07347
R07348
R07349
R07350
R07353
R07354
R07355
R07356
R07357
R07358
R07359
R07360
R07361
R07362
R07363
R07364
R07365
R07366
R07367
R07368
R07369
R07370
R07371
R07372
R07373
R07374
R07375
R07378
R07392
R07393
R07394
R07395
R07396
R07399
R07400
R07401
R07402
R07403
R07404
R07405
R07406
R07407
R07408
R07409
R07410
R07411
R07412
R07413
R07414
R07415
R07416
R07417
R07418
R07419
R07420
R07421
R07422
R07423
R07424
R07425
R07426
R07427
R07428
R07429
R07430
R07431
R07432
R07433
R07434
R07436
R07437
R07440
R07441
R07442
R07443
R07444
R07445
R07446
R07447
R07448
R07449
R07450
R07451
R07452
R07453
R07454
R07455
R07456
R07457
R07458
R07459
R07460
R07461
R07462
R07463
R07464
R07465
R07466
R07467
R07468
R07469
R07470
R07471
R07472
R07473
R07474
R07475
R07476
R07477
R07481
R07482
R07483
R07484
R07485
R07486
R07487
R07488
R07489
R07490
R07491
R07492
R07493
R07494
R07495
R07496
R07497
R07498
R07499
R07500
R07501
R07502
R07503
R07504
R07505
R07506
R07507
R07508
R07509
R07510
R07511
R07512
R07513
R07514
R07515
R07516
R07517
R07518
R07519
R07520
R07521
R07522
R07523
R07524
R07525
R07526
R07527
R07528
R07529
R07530
R07531
R07532
R07533
R07534
R07535
R07536
R07537
R07538
R07539
R07540
R07541
R07542
R07543
R07544
R07546
R07548
R07549
R07550
R07551
R07552
R07553
R07554
R07555
R07556
R07557
R07558
R07559
R07560
R07561
R07562
R07563
R07564
R07565
R07566
R07567
R07568
R07569
R07570
R07571
R07572
R07573
R07574
R07575
R07576
R07577
R07582
R07583
R07584
R07585
R07586
R07587
R07588
R07589
R07590
R07591
R07592
R07593
R07594
R07595
R07596
R07597
R07598
R07599
R07601
R07603
R07605
R07612
R07613
R07627
R07629
R07630
R07631
R07632
R07633
R07634
R07636
R07638
R07640
R07641
R07643
R07644
R07645
R07646
R07647
R07648
R07649
R07650
R07651
R07652
R07653
R07654
R07655
R07656
R07657
R07658
R07659
R07660
R07661
R07662
R07663
R07664
R07665
R07666
R07667
R07668
R07669
R07670
R07672
R07673
R07674
R07675
R07676
R07677
R07678
R07679
R07680
R07682
R07683
R07684
R07685
R07686
R07687
R07688
R07689
R07690
R07691
R07692
R07693
R07694
R07695
R07696
R07697
R07698
R07699
R07700
R07701
R07702
R07703
R07704
R07705
R07706
R07707
R07708
R07709
R07710
R07711
R07712
R07713
R07714
R07715
R07716
R07717
R07718
R07719
R07720
R07721
R07722
R07723
R07724
R07725
R07726
R07727
R07728
R07729
R07730
R07731
R07732
R07733
R07734
R07735
R07736
R07737
R07738
R07739
R07740
R07741
R07742
R07743
R07744
R07745
R07746
R07747
R07748
R07749
R07750
R07751
R07752
R07753
R07754
R07755
R07756
R07757
R07758
R07759
R07760
R07761
R07770
R07772
R07773
R07774
R07775
R07776
R07777
R07778
R07779
R07780
R07781
R07782
R07783
R07784
R07785
R07793
R07794
R07795
R07796
R07797
R07798
R07799
R07800
R07801
R07802
R07803
R07804
R07826
R07827
R07828
R07829
R07830
R07831
R07832
R07833
R07834
R07835
R07836
R07837
R07838
R07839
R07840
R07841
R07842
R07843
R07844
R07845
R07846
R07847
R07848
R07849
R07850
R07851
R07852
R07854
R07855
R07856
R07857
R07858
R07861
R07862
R07863
R07864
R07865
R07866
R07867
R07868
R07869
R07870
R07871
R07872
R07873
R07874
R07875
R07876
R07877
R07878
R07879
R07880
R07881
R07882
R07883
R07884
R07885
R07886
R07887
R07888
R07889
R07890
R07891
R07892
R07893
R07894
R07895
R07896
R07897
R07898
R07899
R07900
R07901
R07902
R07903
R07904
R07905
R07906
R07907
R07908
R07909
R07910
R07911
R07912
R07913
R07914
R07915
R07916
R07917
R07918
R07919
R07920
R07921
R07922
R07923
R07924
R07925
R07926
R07927
R07928
R07929
R07930
R07931
R07932
R07933
R07934
R07935
R07936
R07937
R07938
R07939
R07940
R07941
R07942
R07943
R07944
R07945
R07946
R07947
R07948
R07949
R07950
R07951
R07952
R07953
R07954
R07955
R07956
R07957
R07958
R07959
R07960
R07961
R07962
R07963
R07964
R07965
R07966
R07967
R07968
R07969
R07970
R07971
R07972
R07973
R07974
R07975
R07976
R07977
R07978
R07979
R07980
R07981
R07982
R07983
R07984
R07985
R07986
R07987
R07988
R07989
R07990
R07991
R07992
R07993
R07994
R07995
R07996
R07997
R07998
R07999
R08000
R08001
R08002
R08003
R08004
R08005
R08006
R08007
R08008
R08009
R08010
R08011
R08012
R08013
R08014
R08015
R08016
R08017
R08018
R08019
R08020
R08021
R08022
R08023
R08024
R08025
R08026
R08027
R08028
R08029
R08030
R08031
R08032
R08033
R08034
R08035
R08036
R08037
R08038
R08039
R08040
R08041
R08042
R08043
R08044
R08045
R08046
R08047
R08048
R08049
R08050
