# Supplementary material for: Biosynthetic Potentials of Metabolites and Their Hierarchical Organization
Source: PLoS Comput Biol. 2008 Apr 4;4(4):e1000049. doi: 10.1371/journal.pcbi.1000049 (PMC2289774; doi:10.1371/journal.pcbi.1000049)
Supplement: Dataset S2 — Results for three networks obtained with different curation strategies. The dataset consists of five subdirectories, each containing three files corresponding to Dataset S1. All networks have been extracted from a recent KEGG database version as of December 2007. The three networks were obtained using very relaxed criteria for the exclusion of reactions (directory ‘relaxed’), identical criteria as was used for Dataset S1 (‘semiStrict’) and extremely stringent criteria (‘strict’). For the latter two, also results for anaerobic conditions are presented (‘semiStrict_no_o2’ and ‘strict_no_o2’). (1.08 MB TAR) [file pcbi.1000049.s009.txt › datasetS2/relaxed/consensus_scopes.txt]

Consensus scope of cluster 1
C00001 H2O
C00007 Oxygen
C00027 H2O2
C00080 H+
C00704 O2.-

Consensus scope of cluster 2
C00001 H2O
C00007 Oxygen
C00027 H2O2
C00080 H+
C00704 O2.-

Consensus scope of cluster 3
C00001 H2O
C00007 Oxygen
C00027 H2O2
C00080 H+
C00704 O2.-

Consensus scope of cluster 4
C00001 H2O
C00007 Oxygen
C00027 H2O2
C00080 H+
C00704 O2.-

Consensus scope of cluster 5
C00001 H2O
C00007 Oxygen
C00027 H2O2
C00080 H+
C00704 O2.-

Consensus scope of cluster 6
C00001 H2O
C00007 Oxygen
C00027 H2O2
C00080 H+
C00704 O2.-

Consensus scope of cluster 7
C00001 H2O
C00007 Oxygen
C00027 H2O2
C00080 H+
C00704 O2.-

Consensus scope of cluster 8
C00001 H2O
C00007 Oxygen
C00027 H2O2
C00080 H+
C00704 O2.-

Consensus scope of cluster 9
C00001 H2O
C00007 Oxygen
C00027 H2O2
C00080 H+
C00704 O2.-

Consensus scope of cluster 10
C00001 H2O
C00007 Oxygen
C00027 H2O2
C00080 H+
C00704 O2.-

Consensus scope of cluster 11
C00001 H2O
C00007 Oxygen
C00027 H2O2
C00080 H+
C00704 O2.-

Consensus scope of cluster 12
C00001 H2O
C00007 Oxygen
C00027 H2O2
C00080 H+
C00704 O2.-

Consensus scope of cluster 13
C00001 H2O
C00007 Oxygen
C00027 H2O2
C00080 H+
C00704 O2.-

Consensus scope of cluster 14
C00001 H2O
C00007 Oxygen
C00027 H2O2
C00080 H+
C00704 O2.-

Consensus scope of cluster 15
C00001 H2O
C00007 Oxygen
C00027 H2O2
C00080 H+
C00704 O2.-
