# Supplementary material for: Biosynthetic Potentials of Metabolites and Their Hierarchical Organization
Source: PLoS Comput Biol. 2008 Apr 4;4(4):e1000049. doi: 10.1371/journal.pcbi.1000049 (PMC2289774; doi:10.1371/journal.pcbi.1000049)
Supplement: Dataset S2 — Results for three networks obtained with different curation strategies. The dataset consists of five subdirectories, each containing three files corresponding to Dataset S1. All networks have been extracted from a recent KEGG database version as of December 2007. The three networks were obtained using very relaxed criteria for the exclusion of reactions (directory ‘relaxed’), identical criteria as was used for Dataset S1 (‘semiStrict’) and extremely stringent criteria (‘strict’). For the latter two, also results for anaerobic conditions are presented (‘semiStrict_no_o2’ and ‘strict_no_o2’). (1.08 MB TAR) [file pcbi.1000049.s009.txt › datasetS2/relaxed/hierarchical_clusters.txt]

Metabolites in cluster 1:
C00001 H2O
C00001 H2O
C00001 H2O
C00001 H2O
C00001 H2O
C00001 H2O
C00001 H2O
C00001 H2O
C00001 H2O
C00001 H2O
C00001 H2O
C00001 H2O
C00001 H2O
C00001 H2O
C00001 H2O
C00001 H2O
C00001 H2O
C00001 H2O
C00001 H2O
C00001 H2O
C00001 H2O
C00001 H2O
C00001 H2O
C00001 H2O
C00001 H2O
C00001 H2O
C00001 H2O
C00001 H2O
C00001 H2O
C00001 H2O
C00001 H2O
C00001 H2O
C00001 H2O
C00001 H2O
C00001 H2O
C00001 H2O
C00019 S-Adenosyl-L-methionine
C00021 S-Adenosyl-L-homocysteine
C00023 Iron
C00024 Acetyl-CoA
C00034 Manganese
C00035 GDP
C00039(n) 
C00041 L-Alanine
C00042 Succinate
C00049 L-Aspartate
C00052 UDP-D-galactose
C00053 3'-Phosphoadenylylsulfate
C00059 Sulfate
C00063 CTP
C00064 L-Glutamine
C00065 L-Serine
C00072 Ascorbate
C00073 L-Methionine
C00077 L-Ornithine
C00082 L-Tyrosine
C00088 Nitrite
C00089 Sucrose
C00095 D-Fructose
C00096 GDP-mannose
C00101 Tetrahydrofolate
C00116 Glycerol
C00122 Fumarate
C00124 D-Galactose
C00132 Methanol
C00135 L-Histidine
C00136 Butanoyl-CoA
C00137 myo-Inositol
C00138 Reducedferredoxin
C00153 Nicotinamide
C00155 L-Homocysteine
C00159 D-Mannose
C00167 UDP-glucuronate
C00168 Hydroxypyruvate
C00188 L-Threonine
C00189 Ethanolamine
C00192 Hydroxylamine
C00214 Thymidine
C00231 D-Xylulose5-phosphate
C00242 Guanine
C00248 Lipoamide
C00259 L-Arabinose
C00261 Benzaldehyde
C00262 Hypoxanthine
C00265 Dithiothreitol
C00266 Glycolaldehyde
C00280 Androst-4-ene-3,17-dione
C00293 Glucose
C00294 Inosine
C00299 Uridine
C00300 Creatine
C00305 Magnesium
C00318 L-Carnitine
C00319 Sphingosine
C00329 D-Glucosamine
C00337 S-Dihydroorotate
C00340 Reducedrubredoxin
C00341 Geranyldiphosphate
C00345 6-Phospho-D-gluconate
C00353 Geranylgeranyldiphosphate
C00355 3,4-Dihydroxy-L-phenylalanine
C00356 S-3-Hydroxy-3-methylglutaryl-CoA
C00357 N-Acetyl-D-glucosamine6-phosphate
C00360 dAMP
C00383 Malonate
C00385 Xanthine
C00388 1H-Imidazole-4-ethanamine
C00389 Quercetin
C00391 Calmodulin
C00392 Mannitol
C00408 L-Pipecolate
C00414 Cyclohexanone
C00429 5,6-Dihydrouracil
C00446 alpha-D-Galactose1-phosphate
C00451 1R,2S-1-Hydroxypropane-1,2,3-tricarboxylate
C00463 Indole
C00472 p-Benzoquinone
C00486 Bilirubin
C00489 Glutarate
C00495 Sulochrin
C00510 Oleoyl-CoA
C00512 S-BenzoatecoenzymeA
C00513 CDP-glycerol
C00524 Cytochromec
C00541 CobIIalamin
C00542 Cystathionine
C00565 Trimethylamine
C00570 CDP-ethanolamine
C00576 Betainealdehyde
C00593 Sulfoacetaldehyde
C00597 3-Phosphoglycerate
C00616 Quercetin3-sulfate
C00618 3-Dehydro-L-gulonate
C00645 N-Acetyl-D-mannosamine
C00660 D-Glucose1,6-bisphosphate
C00663 beta-D-Glucose1-phosphate
C00664 5-Formiminotetrahydrofolate
C00695 3alpha,7alpha,12alpha-Trihydroxy-5beta-cholanate
C00700 XTP
C00703 Hg2+
C00704 O2.-
C00740 D-Serine
C00747 Pyridine
C00748 Siroheme
C00750 Spermine
C00756 1-Octanol
C00761 Coniferin
C00767 Glucarate
C00785 Urocanate
C00794 D-Sorbitol
C00808 +-Camphor
C00823 1-Hexadecanol
C00826 L-Arogenate
C00830 Oxomalonate
C00836 Sphinganine
C00839 Tropomyosin
C00843 --Menthone
C00847 4-Pyridoxate
C00855 D-Methionine
C00872 Aminomalonate
C00884 Homocarnosine
C00892 Pregnan-21-ol
C00894 Propenoyl-CoA
C00902 2-Oxohexanoicacid
C00904 Citramalyl-CoA
C00908 GentamicinC1a
C00918 Chloramphenicol
C00923 Ferricytochrome
C00924 Ferrocytochrome
C00927 IsonocardicinA
C00928 Mercaptoethanol
C00933 Sinapoylcholine
C00942 3',5'-CyclicGMP
C00944 3-Dehydroquinate
C00961 Sterigmatocystin
C01000 Ferrocytochromec2
C01010 Urea-1-carboxylate
C01033 2-Methylbutanoyl-CoA
C01045 N-Formyl-L-glutamate
C01051 UroporphyrinogenIII
C01078 ProcollagenL-proline
C01097 D-Tagatose6-phosphate
C01100 L-Histidinolphosphate
C01119 Oxidizeddithiothreitol
C01139 Acetyl-CoAcarboxylase
C01143 R-5-Diphosphomevalonate
C01225 sn-glycero-3-Phospho-1-inositol
C01227 3beta-Hydroxyandrost-5-en-17-one
C01283 1-Amino-1-deoxy-scyllo-inositol4-phosphate
C01292 3alpha,7alpha-Dihydroxy-12-oxo-5beta-cholanate
C01295 5D-5-O-Methyl-2,3,5/4,6-pentahydroxycyclohexanone
C01298 1D-1-Guanidino-3-amino-1,3-dideoxy-scyllo-inositol
C01308 3-Methyl-2-oxobutanoatedehydrogenaselipoamidephosphate
C01328 HO-
C01470 Acacetin
C01516 Morphine
C01561 Calcidiol
C01590 Kievitone
C01625 Vicianose
C01674 Chitobiose
C01744 Phloretate
C01780 Aldosterone
C01789 Campesterol
C01821 Isoorientin
C01822 KanamycinA
C01847 ReducedFMN
C01853 Stipitatate
C01870 R-Vicianin
C01874 2-Iodophenol
C01875 2-Undecanone
C01893 Biotinamide
C01907 Daunorubicin
C01909 Dethiobiotin
C01929 L-Histidinal
C01967 Ubiquinone-9
C02022 D-Erythrulose
C02027 Deoxylimonate
C02066 Pseudotropine
C02074 Raucaffricine
C02116 2-Nitropropane
C02129 5-Oxohexanoicacid
C02172 N-Acetylisatin
C02177 Oxidizeddonor
C02180 Phenolsulfate
C02218 2-Aminoacrylate
C02220 2-Aminomuconate
C02240 5-Valerolactone
C02307 Phosphorylasea
C02366 3-Methyloxindole
C02372 4-Hydroxyaniline
C02373 4-Methylpentanal
C02389 Benzosemiquinone
C02457 Propane-1,3-diol
C02469 UroporphyrinIII
C02480 cis,cis-Muconate
C02497 2-Butyne-1,4-diol
C02504 2S-2-Isopropylmalate
C02512 3-Cyano-L-alanine
C02519 4-Methoxybenzoate
C02527 Butanoylphosphate
C02576 Perillylaldehyde
C02590 SteroidO-sulfate
C02631 2-Isopropylmaleate
C02675 DihydrobiochaninA
C02682 Ferricytochromec3
C02717 N-Feruloyltyramine
C02722 N-Methylhexanamide
C02726 N4-Phosphoagmatine
C02790 3'-Hydroxyflavonoid
C02791 3,4-Dichloroaniline
C02811 Anhydrotetracycline
C02816 CalmodulinL-lysine
C02822 Cortisol21-sulfate
C02835 Imidazole-4-acetate
C02887 Sinapoylmalate
C02906 Dihydromyricetin
C02923 2,3-Dihydroxytoluene
C02952 5-Oxo-1,2-campholide
C02962 D-Allose6-phosphate
C02965 D-Hexose6-phosphate
C02983 L-2-Methyltryptophan
C03003 N-Glucosylnicotinate
C03004 N-Hydroxy-L-tyrosine
C03024 Reducedflavoprotein
C03027 Testosteroneacetate
C03029 TransferrinFeII2
C03035 gamma-Linolenoyl-CoA
C03047 1,4-Diguanidinobutane
C03049 13-Hydroxydocosanoicacid
C03067 3-Hydroxybenzaldehyde
C03174 S-Succinylglutathione
C03187 dTDP-6-deoxy-L-talose
C03273 5-Oxopentanoate
C03277 Imidazol-5-yl-pyruvate
C03453 Z-5-Oxohex-2-enedioate
C03485 Aromaticprimaryalcohol
C03506 Indoleglycerolphosphate
C03527 OxidizedLatialuciferin
C03544 Xanthinedehydrogenase
C03561 R-3-Hydroxybutanoyl-CoA
C03572 2-Chloro-cis,cis-muconate
C03673 3-ADP-2-phosphoglycerate
C03711 N-Methylphenylethanolamine
C03827 2-Dehydro-3-deoxy-L-fuconate
C03912 S-1-Pyrroline-5-carboxylate
C03915 1-O-Sinapoylbeta-D-glucoside
C03925 3,5-Dibromo-4-hydroxybenzoate
C03926 3-Dehydro-2-deoxy-D-gluconate
C03975 2-Amino-4,7-dihydroxypteridine
C04039 2,3-Dihydroxy-3-methylbutanoate
C04054 5-Hydroxybenzimidazolylcobamide
C04076 L-2-Aminoadipate6-semialdehyde
C04079 N-R-Pantothenoyl-L-cysteine
C04210 N5-L-1-Carboxyethyl-L-ornithine
C04216 all-trans-Heptaprenyldiphosphate
C04221 trans-1,2-Dihydrobenzene-1,2-diol
C04223 +/--6-Hydroxy-3-oxo-alpha-ionone
C04259 Nalpha,Nalpha-Dimethyl-L-histidine
C04376 5'-Phosphoribosyl-N-formylglycinamide
C04379 9,11alpha-Epoxypregn-4-ene-3,20-dione
C04447 3-Carboxy-4-methoxy-N-methyl-2-pyridone
C04451 4-Carboxy-2-hydroxyhexa-2,4-dienedioate
C04453 4alpha-Methyl-5alpha-cholest-7-en-3-one
C04454 5-Amino-6-5'-phosphoribitylaminouracil
C04479 2-Hydroxy-6-oxonona-2,4-diene-1,9-dioate
C04486 5-4-Hydroxybut-1-ynyl-2,2'-bithiophene
C04487 5-D-Galactosyloxy-L-lysine-procollagen
C04488 5-Methyl-5,6,7,8-tetrahydromethanopterin
C04579 Inositol1,2,3,4,5-pentakisphosphate
C04582 S-Methyl-5-thio-D-ribulose1-phosphate
C04586 Diethyl2R,3R-2-methyl-3-hydroxysuccinate
C04590 sn-3-O-Geranylgeranylglycerol1-phosphate
C04593 2S,3R-3-Hydroxybutane-1,2,3-tricarboxylate
C04619 3R-3-Hydroxydecanoyl-acyl-carrierprotein
C04623 1,1,1-Trichloro-2,2-bis4-chlorophenylethane
C04631 UDP-N-acetyl-3-1-carboxyvinyl-D-glucosamine
C04632 Hydroxymethylglutaryl-CoAreductaseNADPH
C04634 1,6-Dihydroxycyclohexa-2,4-diene-1-carboxylate
C04638 2,3-Bis-O-geranylgeranylglycerol1-phosphate
C04692 2-3-Carboxy-3-methylammoniopropyl-L-histidine
C04698 Methyl-2-alpha-L-fucopyranosyl-beta-D-galactoside
C04700 UDP-N-acetylmuramoyl-L-alanyl-D-glutamyl-L-lysine
C04706 cis-2-Chloro-4-carboxymethylenebut-2-en-1,4-olide
C04767 O-1,4-alpha-L-Dihydrostreptosyl-streptidine6-phosphate
C04771 S-2-Amino-3-3-hydroxy-4-oxo-4H-pyridin-1-ylpropanoate
C04778 N1-5-Phospho-alpha-D-ribosyl-5,6-dimethylbenzimidazole
C04780 8-1R,2R-3-Oxo-2-Z-pent-2-enylcyclopentyloctanoate
C04793 3,4-Dihydroxy-9,10-secoandrosta-1,3,510-triene-9,17-dione
C04833 m7G5'pppm6AmmRNAcontaininganN6,2'-O-dimethyladenosinecap
C04851 MurAcoyl-L-Ala-D-gamma-Glu-L-Lys-D-Ala-D-Ala-diphospho-undecaprenol
C04853 20-OH-LeukotrieneB4
C05161 2,5-Diaminohexanoate
C05269 3-Oxohexanoyl-CoA
C05300 16alpha-Hydroxyestrone
C05301 2-Hydroxyestradiol-17beta
C05306 Chlorophylla
C05313 3-Hexaprenyl-4-hydroxy-5-methoxybenzoate
C05340 beta-Alanyl-L-arginine
C05376 BiochaninA-beta-D-glucoside
C05378 beta-D-Fructose1,6-bisphosphate
C05379 Oxalosuccinate
C05380 Nicotinurate
C05381 3-Carboxy-1-hydroxypropyl-ThPP
C05382 D-Sedoheptulose7-phosphate
C05383 Aminosugars
C05385 D-Glucuronate1-phosphate
C05386 GDP-6-deoxy-L-mannose
C05394 3-Keto-beta-D-galactose
C05479 5beta-Pregnane-3,20-dione
C05487 17alpha,21-Dihydroxypregnenolone
C05532 SO2
C05544 ProteinN6-methyl-L-lysine
C05565 Hydantoin-5-propionate
C05578 5,6-Dihydroxyindole
C05579 Indole-5,6-quinone
C05585 Gentisatealdehyde
C05657 6-Hydroxyindolelactate
C05669 beta-Nitropropanoate
C05717 alpha-Amino-gamma-cyanobutanoate
C05730 Glutathionylspermidine
C05789 L-Urobilinogen
C05790 I-Urobilinogen
C05791 D-Urobilinogen
C05793 L-Urobilin
C05942 Pyrrole-2-carboxylate
C05998 3-Hydroxyisovaleryl-CoA
C06000 S-3-Hydroxyisobutyryl-CoA
C06011 Benzenaminesulfate
C06083 Tetrahymanol
C06341 7alpha,27-Dihydroxycholesterol
C06342 Quinolin-2,8-diol
C06359 Ethylcinnamate
C06381 Methylenediurea
C06578 p-Cumate
C06640 Bis4'-chlorophenylacetate
C06645 6-Oxo-2-hydroxy-7-4'-chlorophenyl-3,8,8-trichloroocta-2E,4E,7E-trienoate
C06646 2-4'-Chlorophenyl-3,3-dichloropropenoate
C06647 4-Chloroacetophenone
C06655 L-N2-2-Carboxyethylarginine
C06657 Guanidinoproclavaminicacid
C06658 Proclavaminicacid
C06723 6-Carboxyhex-2-enoyl-CoA
C06725 5,6-Dihydroxy-3-methyl-2-oxo-1,2-dihydroquinoline
C06726 5,6-Dihydroxy-3-methyl-2-oxo-1,2,5,6-tetrahydroquinoline
C06730 4-Methylcatechol
C06731 1,2-Dihydroxy-6-methylcyclohexa-3,5-dienecarboxylate
C06732 alpha,beta-Didehydrotryptophan
C06733 8'-apo-beta-Carotenol
C06791 trans-1,2-Dichloroethene
C06792 cis-1,2-Dichloroethene
C06893 2-Deoxy-5-keto-D-gluconicacid6-phosphate
C06899 Chloralhydrate
C07024 3'-Keto-3'-deoxy-ATP
C07026 3'-Amino-3'-deoxy-AMP
C07201 Vinblastine
C07204 Vincristine
C07308 Dimethylarsinate
C07331 Carbonylsulfide
C07478 2-Hydroxy-5-methyl-cis,cis-muconate
C08725 Pelargonin
C08733 2-Hydroxy-4,6-diamino-1,3,5-triazine
C09824 2,6-Dihydroxycyclohexane-1-carboxyl-CoA
C11419 3S-3-Isopropenyl-6-oxoheptanoate

Metabolites in cluster 2:
C00001 H2O
C00001 H2O
C00001 H2O
C00001 H2O
C00001 H2O
C00001 H2O
C00001 H2O
C00001 H2O
C00001 H2O
C00001 H2O
C00001 H2O
C00001 H2O
C00001 H2O
C00001 H2O
C00001 H2O
C00001 H2O
C00001 H2O
C00001 H2O
C00001 H2O
C00001 H2O
C00001 H2O
C00001 H2O
C00001 H2O
C00001 H2O
C00001 H2O
C00001 H2O
C00001 H2O
C00001 H2O
C00001 H2O
C00001 H2O
C00011 CO2
C00022 Pyruvate
C00025 L-Glutamate
C00033 Acetate
C00039(n+m) 
C00081 ITP
C00113 PQQ
C00134 Putrescine
C00140 N-Acetyl-D-glucosamine
C00143 5,10-Methylenetetrahydrofolate
C00146 Phenol
C00149 S-Malate
C00164 Acetoacetate
C00177 Cyanide
C00187 Cholesterol
C00197 3-Phospho-D-glycerate
C00203 UDP-N-acetyl-D-galactosamine
C00212 Adenosine
C00223 p-Coumaroyl-CoA
C00224 Adenylylsulfate
C00234 10-Formyltetrahydrofolate
C00245 Taurine
C00275 D-Mannose6-phosphate
C00281 Sedoheptulose7-phosphate
C00371 Zeatin
C00387 Guanosine
C00439 N-Formimino-L-glutamate
C00449 N6-L-1,3-Dicarboxypropyl-L-lysine
C00459 dTTP
C00497 R-Malate
C00498 ADP-glucose
C00502 D-Xylonate
C00535 Testosterone
C00547 L-Noradrenaline
C00557 Cyclopentanone
C00575 3',5'-CyclicAMP
C00582 Phenylacetyl-CoA
C00583 Propane-1,2-diol
C00601 Phenylacetaldehyde
C00612 N1-Acetylspermidine
C00617 UDP-D-galacturonate
C00619 3-Oxo-delta4-steroid
C00725 Lipoate
C00739 D-Lysine
C00745 Nicotine
C00772 Mevaldate
C00774 Phloretin
C00802 Oxalureate
C00803 Pentanoate
C00817 D-Altronate
C00819 D-Glutamine
C00853 CobIalamin
C00863 Monoterpenol
C00869 2-Oxooctadecanoicacid
C00878 D-Arabinonate
C00903 Cinnamaldehyde
C00919 Cholinesulfate
C00935 UDP-L-arabinose
C00947 Aromaticalcohol
C00999 Ferrocytochromeb5
C01007 Reducedriboflavin
C01022 Caldesmonphosphate
C01036 4-Maleylacetoacetate
C01053 R-4-Dehydropantoate
C01069 Desulfoglucotropeolin
C01079 ProtoporphyrinogenIX
C01087 R-2-Hydroxyglutarate
C01155 Quercetin3,3'-bissulfate
C01157 trans-4-Hydroxy-L-proline
C01158 1-O-Galloyl-beta-D-glucose
C01192 Palmitoylglyceronephosphate
C01212 UDP-N-acetylmuramoyl-L-alanine
C01231 alpha-D-Glucose1,6-bisphosphate
C01299 Adenylyl-L-glutamate:ammonialigaseADP-forming
C01394 Xylose
C01403 Anisole
C01433 Loganin
C01526 Ricinine
C01527 Scopolin
C01595 Linoleate
C01673 Calcitriol
C01709 Hesperetin
C01752 Scopoletin
C01765 +-Borneol
C01766 --Borneol
C01785 Benzenediol
C01832 Lauroyl-CoA
C01857 Thioacetate
C01902 Cycloartenol
C01912 Erythromycin
C01934 L-Rhamnonate
C01944 Octanoyl-CoA
C01993 5'-Oxoinosine
C02015 CoA-disulfide
C02031 G5'pppR-RNA
C02037 Glycylglycine
C02094 beta-Carotene
C02107 S,S-Tartaricacid
C02126 4-Nitroaniline
C02140 Corticosterone
C02232 3-Oxoadipyl-CoA
C02331 Vinylacetyl-CoA
C02350 S+-Allantoin
C02360 2-Hydroxyadipate
C02432 L-Selenocysteine
C02467 UDP-galactosamine
C02506 21-Hydroxysteroid
C02513 3-Dehydroecdysone
C02614 S-2-Methylmalate
C02647 4-Guanidinobutanal
C02648 4-Hydroxy-2-butynal
C02674 Deoxyribonolactone
C02684 Ferrocytochromec3
C02700 L-Formylkynurenine
C02704 Monomethylsulfate
C02710 N-Acetyl-L-leucine
C02740 Photinusluciferin
C02817 Chlordeconealcohol
C02821 Cortisol21-acetate
C02823 CyanocobIIIalamin
C02914 S-2-O-Sulfolactate
C02922 2'-O-Methyllicodione
C02934 3-Dehydrosphinganine
C02937 3-Indoleacetaldoxime
C02939 3-Methylbutanoyl-CoA
C02940 3-Oxo-5alpha-steroid
C02946 4-Acetamidobutanoate
C02993 L-Tyrosyl-L-arginine
C02994 L-Xylono-1,4-lactone
C03032 alpha-Cyclopiazonate
C03087 5-Acetamidopentanoate
C03113 Diisopropylphosphate
C03166 Phosphoguanidinoacetate
C03197 S-3-Hydroxybutanoate
C03198 S-4-Hydroxymandelate
C03238 5alpha-Cholestan-3-one
C03246 ADPribose2'-phosphate
C03291 L-Xylulose5-phosphate
C03300 O-beta-D-Xylosylzeatin
C03302 Oxidizedputidaredoxin
C03343 2-Ethylhexylphthalate
C03344 2-Methylacetoacetyl-CoA
C03345 2-Methylbut-2-enoyl-CoA
C03401 L-2,3-Diaminopropanoate
C03410 N-Glycoloyl-neuraminate
C03486 CDP-N-methylethanolamine
C03503 Glucosyloxyanthraquinone
C03515 Luteolin7-O-glucuronide
C03524 N2'-AcetylgentamicinC1a
C03577 20-HydroxyleukotrieneE4
C03589 4-Hydroxy-2-oxopentanoate
C03618 L-threo-3-Methylaspartate
C03619 Methylbeta-D-galactoside
C03622 N-Hydroxy-4-aminobiphenyl
C03660 3-O-Methyl-myo-inositol
C03680 4-Imidazolone-5-propanoate
C03684 6-Pyruvoyltetrahydropterin
C03685 7-Methyl-3-oxooctanoyl-CoA
C03722 Pyridine-2,3-dicarboxylate
C03727 S-Carboxymethyl-L-cysteine
C03851 Adenosine5'-phosphoramidate
C03897 Quercetin3,3',7-trissulfate
C03947 Glycerol1,2-cyclicphosphate
C04000 Benzyl2-methyl-3-oxobutanoate
C04205 N-3,4-Dichlorophenyl-malonamate
C04225 Z-But-2-ene-1,2,3-tricarboxylate
C04227 1-4-Hydroxyphenyl-2-aminoethanol
C04244 6-Lactoyl-5,6,7,8-tetrahydropterin
C04251 DeoxylimononicacidD-ring-lactone
C04287 3,5/4-Trihydroxycyclohexa-1,2-dione
C04456 6-Phospho-5-dehydro-2-deoxy-D-gluconate
C04462 N-Succinyl-2-L-amino-6-oxoheptanedioate
C04468 +-cis-3,4-Dihydrophenanthrene-3,4-diol
C04494 Guanosine3'-diphosphate5'-triphosphate
C04498 N-4-Guanidinobutyl-4-hydroxycinnamide
C04516 1,2,3,6-Tetrakis-O-galloyl-beta-D-glucose
C04524 2-Protocatechoylphloroglucinolcarboxylate
C04530 4,4-Dimethyl-5alpha-cholest-7-en-3beta-ol
C04534 6-Phospho-beta-D-glucosyl-1,4-D-glucose
C04536 Magnesiumprotoporphyrinmonomethylester
C04546 R-3-R-3-Hydroxybutanoyloxybutanoate
C04547 1,2-Bis4-hydroxy-3-methoxyphenylethylene
C04592 Toluene-cis-dihydrodiol
C04641 2-alpha-D-Galactosyl-sn-glycerol3-phosphate
C04676 Testololactone
C04715 20S,22S,25S-22,25-Epoxyfurost-5-ene-3beta,26-diol
C04785 13S-HPOT
C04835 5Z,13E-6,9alpha-Epoxy-11alpha-hydroxy-15-oxoprosta-5,13-dienoate
C04840 3beta-Hydroxy-4beta-methyl-5alpha-cholest-7-ene-4alpha-carboxylate
C04856 6S-6-beta-Hydroxy-1,4,5,6-tetrahydronicotinamide-adeninedinucleotide
C04858 Apigenin7-O-beta-D-apiosyl-1->2-beta-D-glucoside
C04864 4-Deoxy-beta-D-gluc-4-enuronosyl-1,3-N-acetyl-D-galactosamine4-sulfate
C04865 4-Deoxy-beta-D-gluc-4-enuronosyl-1,3-N-acetyl-D-galactosamine6-sulfate
C04875 +/--5-tert-Butylamino-2'-hydroxypropoxy-1,2,3,4-tetrahydro-1-naphthol
C04882 UDP-N-acetylmuramoyl-L-alanyl-D-glutamyl-6-carboxy-L-lysyl-D-alanyl-D-alanine
C04923 1,3-alpha-D-Mannosyl-1,2-N-acetyl-alpha-D-glucosaminyl-1,2-alpha-D-mannosyl-1,2-alpha-D-mannosyl-D-mannose
C04932 2,3,2',3'-Tetrakis3-hydroxytetradecanoyl-D-glucosaminyl-1,6-beta-D-glucosamine1-phosphate
C05005 Glycolipid
C05111 Methostenol
C05131 1-Ribosylimidazole-4-acetate
C05141 Estriol
C05196 Dihydroflavodoxin
C05198 5'-Deoxyadenosine
C05199 Flavodoxinsemiquinone
C05202 3'-Hydroxy-N-methyl-S-coclaurine
C05259 3-Oxopalmitoyl-CoA
C05270 Hexanoyl-CoA
C05274 Decanoyl-CoA
C05275 trans-Dec-2-enoyl-CoA
C05291 7alpha-Hydroxytestosterone
C05411 L-Xylonate
C05412 L-Lyxonate
C05413 Phytoene
C05442 Stigmasterol
C05443 VitaminD3
C05444 3alpha,7alpha,26-Trihydroxy-5beta-cholestane
C05445 3alpha,7alpha-Dihydroxy-5beta-cholestan-26-al
C05446 3alpha,7alpha,12alpha,26-Tetrahydroxy-5beta-cholestane
C05447 3alpha,7alpha-Dihydroxy-5beta-cholest-24-enoyl-CoA
C05448 3alpha,7alpha,24-Trihydroxy-5beta-cholestanoyl-CoA
C05500 20alpha-Hydroxycholesterol
C05502 22beta-Hydroxycholesterol
C05503 Estradiol-17beta3-glucuronide
C05539 N-Acetyl-L-2-amino-6-oxopimelate
C05571 Thiourocanicacid
C05575 Hercynine
C05576 3,4-Dihydroxyphenylethyleneglycol
C05577 3,4-Dihydroxymandelaldehyde
C05608 4-Hydroxycinnamylaldehyde
C05610 Sinapoylaldehyde
C05613 Benzylformate
C05616 3-O-Methylgallate
C05618 3-Chlorocatechol
C05636 3-Hydroxykynurenamine
C05638 5-Hydroxykynurenamine
C05643 6-Hydroxymelatonin
C05677 Lipophosphonoglycan
C05684 Selenite
C05686 Adenylylselenate
C05690 Se-Methylselenomethionine
C05693 R
C05694 CH3-R
C05696 3'-Phosphoadenylylselenate
C05697 Selenate
C05698 Selenohomocysteine
C05701 O-Succinylhomoserine
C05702 O-Phosphorylhomoserine
C05707 Selenohomocystine
C05708 Selenomethioninese-oxide
C05821 Enterochelin
C05822 3'-CMP
C05831 3-Methoxyanthranilate
C05941 2-Oxo-4-hydroxy-5-aminovalerate
C05956 ProstaglandinG2
C05957 ProstaglandinJ2
C06001 S-3-Hydroxyisobutyrate
C06035 4-Methylene-2-oxoglutarate
C06073 Indolealkaloid
C06084 Hopanoid
C06091 Aconitine
C06092 Veatchine
C06093 GibberellinA12aldehyde
C06094 GibberellinA53
C06430 D-Galacturonolactone
C06432 UDP-N-acetylmuramoyl-L-alanyl-D-glutamyl-L-lysyl-D-alanine
C06435 5'-Butyrylphosphoinosine
C06456 Phosphonoformate
C06457 Bialaphos
C06459 N-Trimethyl-2-aminoethylphosphonate
C06479 Ketosteroid
C06511 Guattegaumerine
C06512 2'-Norberbamunine
C06569 7a-Hydroxy-o-carbamoyl-deacetylcephalosporinC
C06579 cis-2,3-Dihydroxy-2,3-dihydro-p-cumate
C06609 trans-1,3-Dichloropropene
C06610 cis-1,3-Dichloropropene
C06611 trans-3-Chloro-2-propene-1-ol
C06625 Malonamoyl-CoA
C06629 6-Methylpretetramide
C06630 3-O-MycarosylerythronolideB
C06631 dTDP-beta-L-mycarose
C06635 ErythronolideB
C06672 Vanillate
C06989 delta-3,4,5,6-Tetrachlorocyclohexene
C07095 2,5-Dichloro-cis,cis-muconate
C07292 Glutaredoxin
C07330 3-Methylbut-2-enal
C07349 3'-Demethylstaurosporine
C08814 Brassinolide
C09337 Ankorine
C09421 Emetine
C09614 Butin
C10126 Anatabine
C10175 Quercetin3-2G-xylosylrutinoside
C10192 Tricetin
C10200 Anhydroglycinol
C11383 +-S-Carvone
C11404 3R-6-Hydroxy-3-isopropenyl-heptanoate
C11405 3R-3-Isopropenyl-6-oxoheptanoate
C11480 2-Methyl-6-oxohepta-2,4-dienal

Metabolites in cluster 3:
C00001 H2O
C00001 H2O
C00001 H2O
C00001 H2O
C00001 H2O
C00001 H2O
C00001 H2O
C00001 H2O
C00001 H2O
C00001 H2O
C00001 H2O
C00001 H2O
C00002 ATP
C00003 NAD+
C00004 NADH
C00005 NADPH
C00006 NADP+
C00008 ADP
C00015 UDP
C00016 FAD
C00018 Pyridoxalphosphate
C00020 AMP
C00027 H2O2
C00032 Heme
C00037 Glycine
C00039(m) 
C00043 UDP-N-acetyl-D-glucosamine
C00044 GTP
C00046(m) 
C00046(n) 
C00051 Glutathione
C00055 CMP
C00058 Formate
C00061 FMN
C00062 L-Arginine
C00068 Thiamindiphosphate
C00075 UTP
C00083 Malonyl-CoA
C00084 Acetaldehyde
C00087 Sulfur
C00092 D-Glucose6-phosphate
C00093 sn-Glycerol3-phosphate
C00094 Sulfite
C00099 beta-Alanine
C00100 Propanoyl-CoA
C00106 Uracil
C00108 Anthranilate
C00117 D-Ribose5-phosphate
C00119 5-Phospho-alpha-D-ribose1-diphosphate
C00130 IMP
C00148 L-Proline
C00169 Carbamoylphosphate
C00178 Thymine
C00180 Benzoate
C00181 D-Xylose
C00199 D-Ribulose5-phosphate
C00204 2-Dehydro-3-deoxy-D-gluconate
C00209 Oxalate
C00213 Sarcosine
C00251 Chorismate
C00257 D-Gluconicacid
C00267 alpha-D-Glucose
C00309 D-Ribulose
C00310 D-Xylulose
C00313 Oxalyl-CoA
C00315 Spermidine
C00320 Thiosulfate
C00322 2-Oxoadipate
C00325 GDP-L-fucose
C00326 Glycoprotein
C00327 L-Citrulline
C00328 L-Kynurenine
C00333 D-Galacturonate
C00352 D-Glucosamine6-phosphate
C00379 Xylitol
C00402 D-Aspartate
C00410 Progesterone
C00411 Sinapoyl-CoA
C00412 Stearoyl-CoA
C00413 Streptomycin
C00450 2,3,4,5-Tetrahydropyridine-2-carboxylate
C00468 Estrone
C00517 Hexadecanal
C00546 Methylglyoxal
C00552 meso-Tartaricacid
C00553 +-Neomenthol
C00556 Benzylalcohol
C00561 Mandelonitrile
C00568 4-Aminobenzoate
C00577 D-Glyceraldehyde
C00580 Dimethylsulfide
C00584 ProstaglandinE2
C00587 3-Hydroxybenzoate
C00590 Coniferylalcohol
C00596 2-Hydroxy-2,4-pentadienoate
C00599 Cholest-4-en-3-one
C00603 --Ureidoglycolate
C00606 3-Sulfino-L-alanine
C00624 N-Acetyl-L-glutamate
C00632 3-Hydroxyanthranilate
C00637 Indole-3-acetaldehyde
C00716 Serine
C00786 --Vestitone
C00806 Tryptophan
C00845 2-Furoyl-CoA
C00852 Chlorogenate
C00880 D-Galactonate
C00887 Nitrousoxide
C00921 Dihydropteroate
C00922 2,3-Dimethylmaleate
C00971 4-Pyridoxolactone
C00988 2-Phosphoglycolate
C00991 alpha-D-Aldose1-phosphate
C00993 D-Alanyl-D-alanine
C00995 Ferricytochromeb1
C00996 Ferricytochromeb5
C01004 N-Methylnicotinate
C01008 Trimethylsulfonium
C01012 R-Pantolactone
C01024 Hydroxymethylbilane
C01041 Monodehydroascorbate
C01047 N5-Ethyl-L-glutamine
C01058 11beta-Hydroxysteroid
C01059 2,5-Dihydroxypyridine
C01061 4-Fumarylacetoacetate
C01068 D-Ribitol5-phosphate
C01073 N-Acetyl-beta-alanine
C01077 O-Acetyl-L-homoserine
C01089 R-3-Hydroxybutanoate
C01107 R-5-Phosphomevalonate
C01109 4-Methylene-L-glutamine
C01110 5-Amino-2-oxopentanoicacid
C01113 D-Galactose6-phosphate
C01118 O-Succinyl-L-homoserine
C01121 Streptidine6-phosphate
C01124 18-Hydroxycorticosterone
C01126 2-trans,6-trans-Farnesol
C01141 beta-Adrenergicreceptor
C01142 3S-3,6-Diaminohexanoate
C01149 4-Trimethylammoniobutanal
C01152 Npi-Methyl-L-histidine
C01164 Cholesta-5,7-dien-3beta-ol
C01176 17alpha-Hydroxyprogesterone
C01201 Nomega-ADP-D-ribosyl-L-arginine
C01204 myo-Inositolhexakisphosphate
C01863 Xanthoaphin
C01877 4-Oxoproline
C01882 ADP-D-ribose
C01920 Geranoyl-CoA
C01921 Glycocholate
C01923 Heteroglycan
C02046 L-Hyoscyamine
C02099 2S-Flavanone
C02224 2-Methylcholine
C02283 Glycyrrhetinate
C02339 m7G5'pppR-RNA
C02416 Holocytochromec
C02452 Perillylalcohol
C02477 alpha-Tocopherol
C02705 Mucusglycoprotein
C02721 N-Methyl-L-alanine
C02723 N-Methylputrescine
C02785 3-Hydroxy-vitaminK
C02855 N-Phospho-D-lombricine
C02880 Protochlorophyllide
C02912 R-Propane-1,2-diol
C02916 S-Norlaudanosoline
C02949 4-Hydroxybenzoyl-CoA
C03019 Phorbol13-butanoate
C03037 +-Bornane-2,5-dione
C03043 R-6-Hydroxynicotine
C03070 3-Oxo-5beta-cholanate
C03077 4-Chlorophenylacetate
C03134 N,N-Dimethylformamide
C03178 Tetrahydroxypteridine
C03212 2,4-Dihydroxypteridine
C03263 CoproporphyrinogenIII
C03267 beta-D-Fructose2-phosphate
C03283 L-2,4-Diaminobutanoate
C03354 3-Methylthiopropanamine
C03415 N2-Succinyl-L-ornithine
C03422 O-Palmitoylglycoprotein
C03459 2-Hydroxy-3-oxosuccinate
C03462 3''-Adenylylstreptomycin
C03470 3-alphaS-Strictosidine
C03476 5,12-Dihydroxanthommatin
C03492 D-4'-Phosphopantothenate
C03546 myo-Inositol4-phosphate
C03585 3-Chloro-cis,cis-muconate
C03597 Actinomycinicmonolactone
C03614 Inosine5'-tetraphosphate
C03640 Sphingosyl-phosphocholine
C03671 2-Pyrone-4,6-dicarboxylate
C03703 L-5-Carboxymethylhydantoin
C03710 N-Benzyloxycarbonylglycine
C03767 4-Oxocyclohexanecarboxylate
C03771 5-Guanidino-2-oxopentanoate
C03832 3,5,3'-Triiodothyropyruvate
C03882 N-E,E-Piperoylpiperidine
C04018 N-Acetyl-D-galactosaminoglycan
C04050 4-HydroxyaminoquinolineN-oxide
C04226 6-oxo-1,4,5,6-tetrahydronicotinate
C04256 N-Acetyl-D-glucosamine1-phosphate
C04271 6aR,11aR-3,9-Dihydroxypterocarpan
C04302 N-5-Phospho-D-ribosylanthranilate
C04604 3-Hydroxy-2-methylpyridine-4,5-dicarboxylate
C04686 13E-15S-15-Hydroxy-9-oxoprosta-11,13-dienoate
C04717 9Z,11E-13S-13-Hydroperoxyoctadeca-9,11-dienoicacid
C04755 GlycoproteinN-acetyl-D-glucosaminyl-phospho-D-mannose
C04758 5Z,13E-9alpha-Hydroxy-11,15-dioxoprosta-5,13-dienoate
C04759 1,2-D-Glucosyl-5-D-galactosyloxy-L-lysine-procollagen
C04827 Apo-3-methylcrotonoyl-CoA:carbon-dioxideligaseADP-forming
C04846 UDP-N-acetylmuramoyl-L-alanyl-D-glutamyl-L-lysyl-D-alanyl-D-alanine
C04881 N-Acetyl-beta-D-mannosaminyl-1,4-N-acetyl-D-glucosaminyldiphosphoundecaprenol
C05127 N-Methylhistamine
C05138 17alpha-Hydroxypregnenolone
C05139 16alpha-Hydroxydehydroepiandrosterone
C05177 Berbamunine
C05178 R-Reticuline
C05183 Ferrocytochromeb-561
C05189 Protopine
C05190 6-Hydroxyprotopine
C05194 Dihydrochelirubine
C05195 3-Hydroxybenzoyl-CoA
C05230 Phaseollidin
C05324 Nicotianamine
C05325 Purinemononucleotide
C05328 D-2-Amino-hexano-6-lactam
C05338 4-Hydroxyphenylacetyl-CoA
C05590 HI
C05966 15S-HPETE
C06018 dTDP-4-acetamido-4,6-dideoxy-D-glucose
C06025 Di3-deoxy-D-manno-octulosonyl-lipidIVA
C06327 Chelirubine
C06757 4-Methylbenzylalcohol
C07085 3-Vinylcatechol
C07345 Betainealdehydehydrate
C07347 Thiophene-2-carbonyl-CoA
C08578 Butein
C08580 Astaxanthin
C09248 Tubulosine

Metabolites in cluster 4:
C00001 H2O
C00001 H2O
C00001 H2O
C00001 H2O
C00001 H2O
C00001 H2O
C00001 H2O
C00001 H2O
C00001 H2O
C00001 H2O
C00001 H2O
C00001 H2O
C00001 H2O
C00001 H2O
C00001 H2O
C00001 H2O
C00001 H2O
C00001 H2O
C00001 H2O
C00001 H2O
C00001 H2O
C00001 H2O
C00001 H2O
C04300 Estradiol-17alpha3-D-glucuronoside
C04314 cis-1,2-Dihydronaphthalene-1,2-diol
C04316 1-Hydroxycyclohexan-1-ylacetyl-CoA
C04318 11-O-Demethyl-17-O-deacetylvindoline
C04324 4-Carboxy-2-hydroxy-cis,cis-muconate
C05777 CoenzymeF430
C06644 1,1-Dichloro-2-dihydroxy-4'-chlorophenyl-2-4'-chlorophenylethylene
C07726 1-Formyl-2-indanone
C07727 2-Indanone
C07728 3-Isochromanone
C07731 2-Hydroxy-6-oxo-6-2-hydroxyphenyl-hexa-2,4-dienoate
C08249 Pyrimidine5'-deoxynucleotide
C08491 --Jasmonicacid
C08576 Aureusidin
C08577 Bracteatin
C10434 5-O-Caffeoylshikimicacid
C10469 Isoeugenol
C10478 Methylisoeugenol
C10502 --Maackiain

Metabolites in cluster 5:
C00001 H2O
C00028 Acceptor
C00080 H+
C00086 Urea
C00141 3-Methyl-2-oxobutanoicacid
C00163 Propanoate
C00179 Agmatine
C00183 L-Valine
C00186 S-Lactate
C00196 2,3-Dihydroxybenzoate
C00230 3,4-Dihydroxybenzoate
C00235 Dimethylallyldiphosphate
C00246 Butanoicacid
C00349 2-Methyl-3-oxopropanoate
C00469 Ethanol
C00558 D-Tagaturonate
C00672 2-Deoxy-D-ribose1-phosphate
C00744 Macrocin
C00974 Dihydrokaempferol
C00986 1,3-Diaminopropane
C01046 N-Methyl-L-glutamate
C01281 L-Glutamate:ammonialigaseADP-forming
C01448 Questin
C01697 Galactitol
C01735 Morphinone
C02137 alpha-Oxo-benzeneaceticacid
C02248 Apocytochromec
C02405 Formylphosphate
C03107 D-Glucono-1,4-lactone
C03156 O-Feruloylgalactarate
C03392 Dimethylsulfonioacetate
C04075 L-2-Amino-4-chloropent-4-enoate
C04281 L-1-Pyrroline-3-hydroxy-5-carboxylate
C04703 alpha-D-Galactosyl-1,1'-sn-glycerol3-phosphate
C04716 25S-5beta-Spirostan-3beta-ol3-O-beta-D-glucoside
C04874 2-Amino-4-hydroxy-6-D-erythro-1,2,3-trihydroxypropyl-7,8-dihydropteridine
C05203 6-O-Methylnorlaudanosoline
C05204 S-7,8,13,14-Tetrahydroprotoberberine
C05205 Cytochromecmethionine
C05206 HistoneL-arginine
C05326 Uridylyl-protein-PII

Metabolites in cluster 6:
C00001 H2O
C00001 H2O
C00001 H2O
C00001 H2O
C00001 H2O
C00139 Oxidizedferredoxin
C00147 Adenine
C00227 Acetylphosphate
C00232 Succinatesemialdehyde
C00809 --Camphor
C01941 NocardicinA
C02236 4-Sulfobenzoate
C02526 Biphenyl-2,3-diol
C02921 2'-Hydroxyisoflavone
C03724 S-5-Hydroxy-2-furoyl-CoA
C03741 S-4-Amino-5-oxopentanoate
C05417 5,6beta-Epoxy-5beta-cholestane
C05418 Cholesterol-5beta,6beta-epoxide
C05466 Glycochenodeoxycholate
C05467 3alpha,7alpha,12alpha-Trihydroxy-5beta-24-oxocholestanoyl-CoA
C05468 5beta-Cyprinolsulfate
C05469 17alpha,21-Dihydroxy-5beta-pregnane-3,11,20-trione
C05470 Urocortisone
C05471 11beta,17alpha,21-Trihydroxy-5beta-pregnane-3,20-dione
C05472 Urocortisol
C05473 11beta,21-Dihydroxy-3,20-oxo-5beta-pregnan-18-al
C05474 3alpha,11beta,21-Trihydroxy-20-oxo-5beta-pregnan-18-al
C05475 11beta,21-Dihydroxy-5beta-pregnane-3,20-dione
C05476 Tetrahydrocorticosterone
C05705 Selenocysteineselenate
C06595 gamma-Hexachlorocyclohexane
C06596 gamma-Pentachlorocyclohexene
C06617 dTDP-3-oxo-6-deoxy-alpha-D-glucose
C06618 dTDP-3-oxo-4,6-dideoxy-alpha-D-glucose
C06619 dTDP-3-amino-3,4,6-trideoxy-alpha-D-glucose
C06620 dTDP-3,4-dioxo-2,6-dideoxy-D-glucose
C06621 dTDP-4-oxo-2,6-dideoxy-alpha-D-glucose
C06622 dTDP-4-oxo-2,6-dideoxy-L-glucose
C09727 --Epicatechin
C09762 Liquiritigenin
C09769 Asperuloside

Metabolites in cluster 7:
C00194 Cobamidecoenzyme
C00380 Cytosine
C00527 Glutaryl-CoA
C00630 2-Methylpropanoyl-CoA
C00829 Naphthalene
C01180 4-Methylthio-2-oxobutanoicacid
C01779 Albendazole
C01802 Desmosterol
C03946 Flavonol3-O-beta-D-glucoside
C04234 2-Carboxy-D-arabinitol1-phosphate
C04797 5-L-Alanin-3-yl-2-hydroxy-cis,cis-muconate6-semialdehyde
C04798 5-Amino-4-chloro-2-2,3-dihydroxyphenyl-32H-pyridazinone
C04800 D-Glucuronyl-N-acetyl-1,3-beta-D-galactosaminylproteoglycan
C04801 3-Methylcrotonoyl-CoA:carbon-dioxideligaseADP-forming
C04802 m7G5'pppRm-RNAmRNAcontaininga2'-O-methylpurinecap
C04805 5S-HETE
C04806 17alpha-N-Acetyl-D-glucosaminyl-estradiol3-D-glucuronoside
C04814 4beta-Hydroxymethyl-4alpha-methyl-5alpha-cholest-7-en-3beta-ol
C04815 5-D-5/6-5-C-Hydroxymethyl-2,6-dihydroxycyclohex-2-en-1-one
C04816 Dephospho-hydroxymethylglutaryl-CoAreductaseNADPHkinase
C04819 beta-D-Galactosyl-beta-1,4-N-acetyl-D-glucosaminylglycopeptide
C06673 4-Carboxy-4'-sulfoazobenzene
C06718 S-Formylmycothiol
C06719 Dihydrophloroglucinol
C06734 14'-apo-beta-Carotenal
C06735 Aminoacetaldehyde
C06736 E-11-Tetradecenoyl-CoA
C06737 Z-11-Tetradecenoyl-CoA
C06738 cis-p-Coumarate
C06739 4'-O-beta-D-Glucosyl-cis-p-coumarate
C06740 Glucosyl-limonin
C06748 Isopropylamine
C06749 6-Hydroxycyclohex-1-enecarbonyl-CoA
C06751 Prenyl-L-cysteine

Metabolites in cluster 8:
C00001 H2O
C00001 H2O
C00001 H2O
C00001 H2O
C00001 H2O
C00001 H2O
C00001 H2O
C00001 H2O
C00001 H2O
C00001 H2O
C00001 H2O
C00001 H2O
C00001 H2O
C00118 2R-2-Hydroxy-3-phosphonooxy-propanal
C00208 Maltose
C00307 CDP-choline
C00314 Pyridoxine
C00406 Feruloyl-CoA
C02636 3-Dehydrocarnitine
C02801 4-Aminobutanoyl-CoA
C04293 5,7,4'-Trihydroxy-3'-methoxyflavone
C04294 5-2-Hydroxyethyl-4-methylthiazole
C04895 2-Amino-4-hydroxy-6-erythro-1,2,3-trihydroxypropyldihydropteridinetriphosphate
C04916 N-5'-Phospho-D-1'-ribulosylformimino-5-amino-1-5''-phospho-D-ribosyl-4-imidazolecarboxamide
C05114 Mucopolysaccharide
C05849 VitaminKepoxide
C05949 12-Keto-leukotrieneB4
C06146 3-Butyn-1-ol
C06148 2,5-Diamino-6-5'-triphosphoryl-3',4'-trihydroxy-2'-oxopentyl-amino-4-oxopyrimidine

Metabolites in cluster 9:
C00001 H2O
C00001 H2O
C00001 H2O
C00001 H2O
C00001 H2O
C00001 H2O
C00001 H2O
C00001 H2O
C00001 H2O
C00001 H2O
C00001 H2O
C00001 H2O
C00001 H2O
C00001 H2O
C00001 H2O
C00001 H2O
C00001 H2O
C00001 H2O
C00001 H2O
C00001 H2O
C00001 H2O
C00332 Acetoacetyl-CoA
C00688 dTDP-4-dehydro-6-deoxy-L-mannose
C01745 Pinosylvin
C01753 Sitosterol
C04749 Hydroxymethylglutaryl-CoAreductaseNADPHkinase
C04751 1-5-Phospho-D-ribosyl-5-amino-4-imidazolecarboxylate
C05100 3-Ureidoisobutyrate

Metabolites in cluster 10:
C00001 H2O
C00001 H2O
C00001 H2O
C00001 H2O
C00001 H2O
C00001 H2O
C00620 alpha-D-Ribose1-phosphate
C00623 Glycerol1-phosphate
C00764 D-Sorbose
C01746 Piperidine
C05450 3alpha,7alpha,12alpha,24-Tetrahydroxy-5beta-cholestanoyl-CoA
C05451 7alpha-Hydroxy-5beta-cholestan-3-one
C05452 3alpha,7alpha-Dihydroxy-5beta-cholestane
C06157 S-Glutaryldihydrolipoamide
C06159 2-Dehydro-3-deoxy-D-fuconate
C06160 S-Norcoclaurine
C06163 S-cis-N-methylstylopine
C06171 7,8-Didehydro-4,5-epoxy-3-methoxy-17-methoxy-5_-morphinan-6-one
C06177 Retronecine
C06178 1-Methylpyrrolinium
C06179 Hygrine
C06181 Piperideine
C06182 Pelletierine

Metabolites in cluster 11:
C00001 H2O
C00001 H2O
C00001 H2O
C00001 H2O
C00001 H2O
C00001 H2O
C00001 H2O
C00001 H2O
C00001 H2O
C00001 H2O
C00001 H2O
C00001 H2O
C00001 H2O
C00001 H2O
C00001 H2O
C00001 H2O
C00001 H2O

Metabolites in cluster 12:
C00001 H2O
C00198 D-Glucono-1,5-lactone
C00291 Nickel
C00788 L-Adrenaline
C05772 Precorrin3A
C05786 3Z-Phycocyanobilin
C05813 2-Octaprenyl-6-methoxy-1,4-benzoquinone
C05820 L-Seryladenylate
C05888 Undecaprenyl-diphospho-N-acetylmuramoyl-L-alanyl-D-glutamyl-L-lysyl-D-alanyl-D-alanine
C05889 Undecaprenyl-diphospho-N-acetylmuramoyl-N-acetylglucosamine-L-alanyl-D-glutamyl-L-lysyl-D-alanyl-D-alanine
C05899 Undecaprenyl-diphospho-N-acetylmuramoyl-N-acetylglucosamine-L-alanyl-D-glutaminyl-meso-2,6-diaminopimeloyl-D-alanyl-D-alanine
C06331 2-Methylquinoline-3,4-diol
C07293 Glutaredoxindisulfide
C09321 2'-Hydroxychalcone
C09813 2-Ketocyclohexane-1-carboxyl-CoA

Metabolites in cluster 13:
C00464(n+1) 
C01412 Butanal
C04559 4-Carboxymethyl-4-methylbut-2-en-1,4-olide
C05396 Lactose6-phosphate
C05400 Epimelibiose
C05770 CoproporphyrinIII
C05771 1-Aminopropan-2-ol
C05817 2-Succinyl-6-hydroxy-2,4-cyclohexadiene-1-carboxylate
C06520 S-Norreticuline
C07208 m-Xylene
C11432 1-Phenanthrol
C11434 2-C-Methyl-D-erythritol4-phosphate
C11435 4-Cytidine5'-diphospho-2-C-methyl-D-erythritol
C11436 2-Phospho-4-cytidine5'-diphospho-2-C-methyl-D-erythritol
C11437 1-Deoxy-D-xylulose5-phosphate

Metabolites in cluster 14:
C00001 H2O
C00001 H2O
C00001 H2O
C00001 H2O
C00001 H2O
C00001 H2O
C00001 H2O
C00001 H2O
C00001 H2O
C00001 H2O
C00001 H2O
C05945 L-Argininephosphate
C05953 ProstaglandinA2
C05954 ProstaglandinB2

Metabolites in cluster 15:
C00001 H2O
C00001 H2O
C00001 H2O
C00001 H2O
C02728 N6-Methyl-L-lysine
C03001 N-Benzoyl-D-arginine
C05802 2-Hexaprenyl-6-methoxyphenol
C05805 2-Hexaprenyl-3-methyl-5-hydroxy-6-methoxy-1,4-benzoquinone
C06055 O-Phospho-4-hydroxy-L-threonine
C06056 4-Hydroxy-L-threonine
C06057 3-Aminopropane-1,2-diol
C06059 Cyclicamidines
C06066 4,5-Dihydro-5,5-dimethyl-4-3-oxobutylfuran-23H-onehexanoate
C06074 Myrcene
