# Supplementary material for: Biosynthetic Potentials of Metabolites and Their Hierarchical Organization
Source: PLoS Comput Biol. 2008 Apr 4;4(4):e1000049. doi: 10.1371/journal.pcbi.1000049 (PMC2289774; doi:10.1371/journal.pcbi.1000049)
Supplement: Dataset S2 — Results for three networks obtained with different curation strategies. The dataset consists of five subdirectories, each containing three files corresponding to Dataset S1. All networks have been extracted from a recent KEGG database version as of December 2007. The three networks were obtained using very relaxed criteria for the exclusion of reactions (directory ‘relaxed’), identical criteria as was used for Dataset S1 (‘semiStrict’) and extremely stringent criteria (‘strict’). For the latter two, also results for anaerobic conditions are presented (‘semiStrict_no_o2’ and ‘strict_no_o2’). (1.08 MB TAR) [file pcbi.1000049.s009.txt › datasetS2/strict/consensus_scopes.txt]

Consensus scope of cluster 1
C00001 H2O
C00007 Oxygen
C00011 CO2
C00014 NH3
C00022 Pyruvate
C00025 L-Glutamate
C00026 2-Oxoglutarate
C00027 H2O2
C00033 Acetate
C00036 Oxaloacetate
C00037 Glycine
C00041 L-Alanine
C00042 Succinate
C00048 Glyoxylate
C00049 L-Aspartate
C00058 Formate
C00062 L-Arginine
C00064 L-Glutamine
C00065 L-Serine
C00077 L-Ornithine
C00078 L-Tryptophan
C00079 L-Phenylalanine
C00080 H+
C00082 L-Tyrosine
C00084 Acetaldehyde
C00086 Urea
C00090 Catechol
C00099 beta-Alanine
C00106 Uracil
C00108 Anthranilate
C00109 2-Oxobutanoate
C00122 Fumarate
C00133 D-Alanine
C00134 Putrescine
C00135 L-Histidine
C00146 Phenol
C00148 L-Proline
C00149 S-Malate
C00152 L-Asparagine
C00153 Nicotinamide
C00156 4-Hydroxybenzoate
C00158 Citrate
C00160 Glycolate
C00164 Acetoacetate
C00166 Phenylpyruvate
C00168 Hydroxypyruvate
C00179 Agmatine
C00186 S-Lactate
C00188 L-Threonine
C00189 Ethanolamine
C00196 2,3-Dihydroxybenzoate
C00207 Acetone
C00209 Oxalate
C00217 D-Glutamate
C00222 3-Oxopropanoate
C00230 3,4-Dihydroxybenzoate
C00232 Succinatesemialdehyde
C00237 CO
C00251 Chorismate
C00253 Nicotinate
C00254 Prephenate
C00256 R-Lactate
C00258 D-Glycerate
C00266 Glycolaldehyde
C00288 HCO3-
C00292 Aniline
C00295 Orotate
C00311 Isocitrate
C00327 L-Citrulline
C00328 L-Kynurenine
C00331 Indolepyruvate
C00334 4-Aminobutanoate
C00337 S-Dihydroorotate
C00355 3,4-Dihydroxy-L-phenylalanine
C00380 Cytosine
C00386 Carnosine
C00388 1H-Imidazole-4-ethanamine
C00398 Tryptamine
C00402 D-Aspartate
C00417 cis-Aconitate
C00423 trans-Cinnamate
C00429 5,6-Dihydrouracil
C00433 2,5-Dioxopentanoate
C00436 N-Carbamoylputrescine
C00437 N-Acetylornithine
C00438 N-Carbamoyl-L-aspartate
C00439 N-Formimino-L-glutamate
C00463 Indole
C00472 p-Benzoquinone
C00483 Tyramine
C00488 Formamide
C00490 Itaconate
C00497 R-Malate
C00499 Allantoate
C00502 D-Xylonate
C00515 D-Ornithine
C00530 p-Benzenediol
C00544 Homogentisate
C00545 L-Arabinonate
C00548 Phenylacetate
C00552 meso-Tartaricacid
C00555 4-Aminobutanal
C00568 4-Aminobenzoate
C00581 Guanidinoacetate
C00596 2-Hydroxy-2,4-pentadienoate
C00601 Phenylacetaldehyde
C00603 --Ureidoglycolate
C00624 N-Acetyl-L-glutamate
C00628 2,5-Dihydroxybenzoate
C00632 3-Hydroxyanthranilate
C00637 Indole-3-acetaldehyde
C00642 4-Hydroxyphenylacetate
C00652 D-Arabinono-1,4-lactone
C00679 5-Dehydro-4-deoxy-D-glucarate
C00682 2-Hydroxymuconatesemialdehyde
C00684 2-Dehydro-3-deoxy-L-arabinonate
C00704 O2.-
C00711 Malate
C00716 Serine
C00740 D-Serine
C00763 D-Proline
C00785 Urocanate
C00792 D-Arginine
C00804 Propynoate
C00805 Salicylate
C00810 R-Acetoin
C00811 4-Coumarate
C00818 D-Glucarate
C00819 D-Glutamine
C00820 D-Threonine
C00822 Dopaquinone
C00826 L-Arogenate
C00846 3-Oxoadipate
C00878 D-Arabinonate
C00879 D-Galactarate
C00884 Homocarnosine
C00885 Isochorismate
C00898 R,R-Tartaricacid
C00900 2-Acetolactate
C00940 2-Oxoglutaramate
C00944 3-Dehydroquinate
C00954 Indole-3-acetate
C00975 Dihydroxyfumarate
C00977 L-Tryptophanamide
C00993 D-Alanyl-D-alanine
C01010 Urea-1-carboxylate
C01020 6-Hydroxynicotinate
C01035 4-Guanidinobutanoate
C01036 4-Maleylacetoacetate
C01042 N-Acetyl-L-aspartate
C01044 N-Formyl-L-aspartate
C01045 N-Formyl-L-glutamate
C01059 2,5-Dihydroxypyridine
C01061 4-Fumarylacetoacetate
C01073 N-Acetyl-beta-alanine
C01108 1,2,3-Trihydroxybenzene
C01110 5-Amino-2-oxopentanoicacid
C01114 L-Arabinono-1,4-lactone
C01118 O-Succinyl-L-homoserine
C01127 4-Hydroxy-2-oxoglutarate
C01146 2-Hydroxy-3-oxopropanoate
C01157 trans-4-Hydroxy-L-proline
C01163 3-Carboxy-cis,cis-muconate
C01165 L-Glutamate5-semialdehyde
C01179 3-4-Hydroxyphenylpyruvate
C01197 3,4-Dihydroxy-trans-cinnamate
C01215 2-Acetamidomethylenesuccinate
C01234 1-Aminocyclopropane-1-carboxylate
C01250 N-Acetyl-L-glutamate5-semialdehyde
C01252 4-2-Aminophenyl-2,4-dioxobutanoate
C01278 2-Carboxy-2,5-dihydro-5-oxofuran-2-acetate
C01326 Hydrogencyanide
C01353 Carbonicacid
C01384 Maleicacid
C01405 Aspirin
C01417 Cyanate
C01424 Gallate
C01548 Acetylene
C01551 Allantoin
C01563 Carbamate
C01566 Cyanamide
C01572 Digallate
C01596 Maleamate
C01602 Ornithine
C01717 4-Hydroxy-2-quinolinecarboxylicacid
C01732 Mesaconate
C01769 S-Acetoin
C01987 2-Aminophenol
C01990 3-Oxalomalate
C02083 Styreneoxide
C02091 Ureidoglycine
C02107 S,S-Tartaricacid
C02132 Acetylpyruvate
C02161 Isophenoxazine
C02167 Maleylpyruvate
C02218 2-Aminoacrylate
C02220 2-Aminomuconate
C02225 2-Methylcitrate
C02237 5-Oxo-D-proline
C02265 D-Phenylalanine
C02266 D-Xylonolactone
C02341 trans-Aconitate
C02348 R--Allantoin
C02350 S+-Allantoin
C02351 1,2-Benzoquinone
C02362 2-Oxosuccinamate
C02470 Xanthurenicacid
C02480 cis,cis-Muconate
C02501 2-Hydroxymuconate
C02505 2-Phenylacetamide
C02512 3-Cyano-L-alanine
C02514 3-Fumarylpyruvate
C02614 S-2-Methylmalate
C02637 3-Dehydroshikimate
C02642 3-Ureidopropionate
C02647 4-Guanidinobutanal
C02659 Acetonecyanohydrin
C02693 Indole-3-acetamide
C02700 L-Formylkynurenine
C02714 N-Acetylputrescine
C02720 N-Hydroxyarylamine
C02730 2-Succinylbenzoate
C02753 D-Xylono-1,4-lactone
C02763 enol-Phenylpyruvate
C02775 2,3-Dihydroxyindole
C02916 S-Norlaudanosoline
C02923 2,3-Dihydroxytoluene
C02937 3-Indoleacetaldoxime
C02938 3-Indoleacetonitrile
C02946 4-Acetamidobutanoate
C03015 O-Carbamoyl-L-serine
C03030 Uracil5-carboxylate
C03047 1,4-Diguanidinobutane
C03063 2-Oxohept-3-enedioate
C03065 3-Guanidinopropanoate
C03078 4-Guanidinobutanamide
C03079 4-Hydroxy-L-glutamate
C03139 N-Amidino-L-aspartate
C03217 2-Hydroxy-3-oxoadipate
C03223 3,4-Dihydroxyphthalate
C03227 3-Hydroxy-L-kynurenine
C03230 3-Indoleglycolaldehyde
C03233 4,5-Dihydroxyphthalate
C03248 Acetylenedicarboxylate
C03277 Imidazol-5-yl-pyruvate
C03406 N-L-Argininosuccinate
C03409 N-Formimino-L-aspartate
C03440 cis-4-Hydroxy-D-proline
C03453 Z-5-Oxohex-2-enedioate
C03459 2-Hydroxy-3-oxosuccinate
C03548 trans-2,3-Epoxysuccinate
C03564 1-Pyrroline-2-carboxylate
C03569 2,2',3-Trihydroxybiphenyl
C03574 2-Formylaminobenzaldehyde
C03586 2-Oxo-2,3-dihydrofuran-5-acetate
C03589 4-Hydroxy-2-oxopentanoate
C03600 Carboxymethyloxysuccinate
C03618 L-threo-3-Methylaspartate
C03666 2-Carboxy-cis,cis-muconate
C03671 2-Pyrone-4,6-dicarboxylate
C03680 4-Imidazolone-5-propanoate
C03703 L-5-Carboxymethylhydantoin
C03722 Pyridine-2,3-dicarboxylate
C03738 gamma-L-Glutamyl-D-alanine
C03758 4-2-Aminoethyl-1,2-benzenediol
C03765 4-Hydroxyphenylacetaldehyde
C03771 5-Guanidino-2-oxopentanoate
C03824 2-Aminomuconatesemialdehyde
C03826 2-Dehydro-3-deoxy-D-xylonate
C03861 Dibenzo1,4dioxin-2,3-dione
C03912 S-1-Pyrroline-5-carboxylate
C03921 2-Dehydro-3-deoxy-D-glucarate
C03943 2R,4S-2,4-Diaminopentanoate
C03961 erythro-3-Hydroxy-L-aspartate
C03981 2-Hydroxyethylenedicarboxylate
C04043 3,4-Dihydroxyphenylacetaldehyde
C04044 3-2,3-Dihydroxyphenylpropanoate
C04045 3-3,4-Dihydroxyphenylpyruvate
C04052 5-Carboxy-2-oxohept-3-enedioate
C04105 2,5-Dihydro-5-oxofuran-2-acetate
C04115 4-Carboxy-4-hydroxy-2-oxoadipate
C04171 2,3-Dihydro-2,3-dihydroxybenzoate
C04181 3-Hydroxy-3-methyl-2-oxobutanoicacid
C04186 5-Carboxymethyl-2-hydroxymuconate
C04225 Z-But-2-ene-1,2,3-tricarboxylate
C04227 1-4-Hydroxyphenyl-2-aminoethanol
C04282 1-Pyrroline-4-hydroxy-2-carboxylate
C04324 4-Carboxy-2-hydroxy-cis,cis-muconate
C04366 3-2-Carboxyethenyl-cis,cis-muconate
C04368 3-Amino-3-4-hydroxyphenylpropanoate
C04409 2-Amino-3-carboxymuconatesemialdehyde
C04434 E-4-Oxobut-1-ene-1,2,4-tricarboxylate
C04451 4-Carboxy-2-hydroxyhexa-2,4-dienedioate
C04479 2-Hydroxy-6-oxonona-2,4-diene-1,9-dioate
C04480 3-Carboxy-2-hydroxymuconatesemialdehyde
C04484 4-Carboxy-2-hydroxymuconatesemialdehyde
C04553 3-Carboxy-2,5-dihydro-5-oxofuran-2-acetate
C04584 6-Imino-5-oxocyclohexa-1,3-dienecarboxylate
C04593 2S,3R-3-Hydroxybutane-1,2,3-tricarboxylate
C04796 4-L-Alanin-3-yl-2-hydroxy-cis,cis-muconate6-semialdehyde
C04797 5-L-Alanin-3-yl-2-hydroxy-cis,cis-muconate6-semialdehyde
C05130 Imidazole-4-acetaldehyde
C05133 4-Imidazolone-5-acetate
C05332 Phenethylamine
C05350 2-Hydroxy-3-4-hydroxyphenylpropenoate
C05364 4-Carboxy-2-oxo-3-hexenedioate
C05375 2-Hydroxy-2-hydropyrone-4,6-dicarboxylate
C05380 Nicotinurate
C05405 L-Arabinono-1,5-lactone
C05519 L-Allothreonine
C05565 Hydantoin-5-propionate
C05572 4-Oxoglutaramate
C05585 Gentisatealdehyde
C05600 2-Hydroxyhepta-2,4-dienedioate
C05601 4-Hydroxy-2-oxo-heptanedioate
C05627 4-Hydroxystyrene
C05636 3-Hydroxykynurenamine
C05637 4,8-Dihydroxyquinoline
C05645 4-2-Amino-3-hydroxyphenyl-2,4-dioxobutanoate
C05653 Formylanthranilate
C05711 gamma-Glutamyl-beta-cyanoalanine
C05817 2-Succinyl-6-hydroxy-2,4-cyclohexadiene-1-carboxylate
C05829 N-Carbamyl-L-glutamate
C05834 3-Methyldioxyindole
C05835 2-Formaminobenzoylacetate
C05840 Iminoaspartate
C05852 2-Hydroxyphenylacetate
C05854 4-Carboxy-2-oxo-4-pentanoate
C05931 N-Succinyl-L-glutamate
C05935 2-Oxoarginine
C05936 N4-Acetylaminobutanal
C05941 2-Oxo-4-hydroxy-5-aminovalerate
C05942 Pyrrole-2-carboxylate
C05946 D-4-Hydroxy-2-oxoglutarate
C05947 L-erythro-4-Hydroxyglutamate
C06010 S-2-Acetolactate
C06029 L-threo-3-Methylmalate
C06030 Methyloxaloacetate
C06033 Parapyruvate
C06035 4-Methylene-2-oxoglutarate
C06144 3-Butynoate
C06160 S-Norcoclaurine
C06201 2,4-Dihydroxyhept-2-enedioate
C06210 2-Hydroxy-6-keto-2,4-heptadienoate
C06224 3,4-Dihydroxystyrene
C06244 Acetamide
C06316 D-erythro-Ascorbate
C06330 Quinoline-3,4-diol
C06366 Homospermidine
C06393 2,3-Diaminopropanoate
C06554 Cyanuricacid
C06555 Biuret
C06603 cis,trans-4-Hydroxymuconicsemialdehyde
C06732 alpha,beta-Didehydrotryptophan
C06746 N-Acetylphenylethylamine
C06771 Triethanolamine
C06772 Diethanolamine
C07086 Phenylaceticacid
C07272 Maleimide
C07731 2-Hydroxy-6-oxo-6-2-hydroxyphenyl-hexa-2,4-dienoate
C07733 2,2',3-Trihydroxydiphenylether
C07734 2-Hydroxy-6-oxo-6-2-hydroxyphenoxy-hexa-2,4-dienoate
C08061 2'-Aminobiphenyl-2,3-diol
C08062 2-Hydroxy-6-oxo-2'-aminophenyl-hexa-2,4-dienoate
C08733 2-Hydroxy-4,6-diamino-1,3,5-triazine
C08734 2,4-Dihydroxy-6-amino-1,3,5-triazine
C08737 Melamine
C11355 4-Amino-4-deoxychorismate
C11503 3-Hydroxy-1H-quinolin-4-one
C11511 threo-3-Hydroxy-L-aspartate
C11527 4-Hydroxymandelate
C12623 trans-2,3-Dihydroxycinnamate
C12624 2-Hydroxy-6-ketononatrienedioate
C13635 4-Hydroxyphenacylalcohol
C13636 4-Hydroxyphenylacetate
C14093 1,2-Dihydroxy-8-carboxynaphthalene
C14094 2-Carboxy-2-hydroxy-8-carboxychromene
C14095 2-Hydroxy-3-carboxybenzalpyruvate
C14096 3-Formylsalicylicacid
C14097 2-Hydroxyisophthalicacid
C14610 S-5-Oxo-2,5-dihydrofuran-2-acetate
C15523 2,6-Dihydroxynicotinate
C15668 1-Pyrroline
C15767 gamma-Glutamyl-gamma-aminobutyraye
C16074 Phenylacetonitrile
C16075 Z-Phenylacetaldehydeoxime
C16235 o-Hydroxylaminobenzoate

Consensus scope of cluster 2
C00001 H2O
C00007 Oxygen
C00011 CO2
C00022 Pyruvate
C00027 H2O2
C00033 Acetate
C00036 Oxaloacetate
C00042 Succinate
C00048 Glyoxylate
C00058 Formate
C00080 H+
C00084 Acetaldehyde
C00090 Catechol
C00122 Fumarate
C00149 S-Malate
C00158 Citrate
C00160 Glycolate
C00164 Acetoacetate
C00168 Hydroxypyruvate
C00186 S-Lactate
C00196 2,3-Dihydroxybenzoate
C00207 Acetone
C00209 Oxalate
C00222 3-Oxopropanoate
C00230 3,4-Dihydroxybenzoate
C00237 CO
C00256 R-Lactate
C00258 D-Glycerate
C00266 Glycolaldehyde
C00311 Isocitrate
C00417 cis-Aconitate
C00433 2,5-Dioxopentanoate
C00472 p-Benzoquinone
C00490 Itaconate
C00497 R-Malate
C00502 D-Xylonate
C00530 p-Benzenediol
C00544 Homogentisate
C00545 L-Arabinonate
C00552 meso-Tartaricacid
C00596 2-Hydroxy-2,4-pentadienoate
C00628 2,5-Dihydroxybenzoate
C00642 4-Hydroxyphenylacetate
C00652 D-Arabinono-1,4-lactone
C00679 5-Dehydro-4-deoxy-D-glucarate
C00682 2-Hydroxymuconatesemialdehyde
C00684 2-Dehydro-3-deoxy-L-arabinonate
C00704 O2.-
C00711 Malate
C00804 Propynoate
C00810 R-Acetoin
C00818 D-Glucarate
C00846 3-Oxoadipate
C00878 D-Arabinonate
C00879 D-Galactarate
C00898 R,R-Tartaricacid
C00900 2-Acetolactate
C00944 3-Dehydroquinate
C00975 Dihydroxyfumarate
C01036 4-Maleylacetoacetate
C01061 4-Fumarylacetoacetate
C01108 1,2,3-Trihydroxybenzene
C01114 L-Arabinono-1,4-lactone
C01127 4-Hydroxy-2-oxoglutarate
C01146 2-Hydroxy-3-oxopropanoate
C01163 3-Carboxy-cis,cis-muconate
C01179 3-4-Hydroxyphenylpyruvate
C01278 2-Carboxy-2,5-dihydro-5-oxofuran-2-acetate
C01353 Carbonicacid
C01384 Maleicacid
C01424 Gallate
C01548 Acetylene
C01572 Digallate
C01732 Mesaconate
C01769 S-Acetoin
C01990 3-Oxalomalate
C02107 S,S-Tartaricacid
C02132 Acetylpyruvate
C02167 Maleylpyruvate
C02225 2-Methylcitrate
C02266 D-Xylonolactone
C02341 trans-Aconitate
C02351 1,2-Benzoquinone
C02480 cis,cis-Muconate
C02501 2-Hydroxymuconate
C02514 3-Fumarylpyruvate
C02614 S-2-Methylmalate
C02637 3-Dehydroshikimate
C02753 D-Xylono-1,4-lactone
C02923 2,3-Dihydroxytoluene
C03223 3,4-Dihydroxyphthalate
C03233 4,5-Dihydroxyphthalate
C03248 Acetylenedicarboxylate
C03453 Z-5-Oxohex-2-enedioate
C03459 2-Hydroxy-3-oxosuccinate
C03548 trans-2,3-Epoxysuccinate
C03586 2-Oxo-2,3-dihydrofuran-5-acetate
C03589 4-Hydroxy-2-oxopentanoate
C03600 Carboxymethyloxysuccinate
C03666 2-Carboxy-cis,cis-muconate
C03671 2-Pyrone-4,6-dicarboxylate
C03765 4-Hydroxyphenylacetaldehyde
C03826 2-Dehydro-3-deoxy-D-xylonate
C03861 Dibenzo1,4dioxin-2,3-dione
C03921 2-Dehydro-3-deoxy-D-glucarate
C03981 2-Hydroxyethylenedicarboxylate
C04044 3-2,3-Dihydroxyphenylpropanoate
C04105 2,5-Dihydro-5-oxofuran-2-acetate
C04115 4-Carboxy-4-hydroxy-2-oxoadipate
C04181 3-Hydroxy-3-methyl-2-oxobutanoicacid
C04225 Z-But-2-ene-1,2,3-tricarboxylate
C04324 4-Carboxy-2-hydroxy-cis,cis-muconate
C04434 E-4-Oxobut-1-ene-1,2,4-tricarboxylate
C04451 4-Carboxy-2-hydroxyhexa-2,4-dienedioate
C04479 2-Hydroxy-6-oxonona-2,4-diene-1,9-dioate
C04480 3-Carboxy-2-hydroxymuconatesemialdehyde
C04484 4-Carboxy-2-hydroxymuconatesemialdehyde
C04553 3-Carboxy-2,5-dihydro-5-oxofuran-2-acetate
C04593 2S,3R-3-Hydroxybutane-1,2,3-tricarboxylate
C05350 2-Hydroxy-3-4-hydroxyphenylpropenoate
C05364 4-Carboxy-2-oxo-3-hexenedioate
C05375 2-Hydroxy-2-hydropyrone-4,6-dicarboxylate
C05405 L-Arabinono-1,5-lactone
C05585 Gentisatealdehyde
C05854 4-Carboxy-2-oxo-4-pentanoate
C05946 D-4-Hydroxy-2-oxoglutarate
C06010 S-2-Acetolactate
C06029 L-threo-3-Methylmalate
C06033 Parapyruvate
C06035 4-Methylene-2-oxoglutarate
C06144 3-Butynoate
C06210 2-Hydroxy-6-keto-2,4-heptadienoate
C06316 D-erythro-Ascorbate
C06603 cis,trans-4-Hydroxymuconicsemialdehyde
C07733 2,2',3-Trihydroxydiphenylether
C07734 2-Hydroxy-6-oxo-6-2-hydroxyphenoxy-hexa-2,4-dienoate
C11527 4-Hydroxymandelate
C12623 trans-2,3-Dihydroxycinnamate
C12624 2-Hydroxy-6-ketononatrienedioate
C13636 4-Hydroxyphenylacetate
C14610 S-5-Oxo-2,5-dihydrofuran-2-acetate

Consensus scope of cluster 3
C00001 H2O
C00007 Oxygen
C00009 Orthophosphate
C00013 Pyrophosphate
C00027 H2O2
C00031 D-Glucose
C00033 Acetate
C00058 Formate
C00067 Formaldehyde
C00080 H+
C00085 D-Fructose6-phosphate
C00089 Sucrose
C00092 D-Glucose6-phosphate
C00093 sn-Glycerol3-phosphate
C00095 D-Fructose
C00103 D-Glucose1-phosphate
C00111 Glyceronephosphate
C00116 Glycerol
C00117 D-Ribose5-phosphate
C00118 2R-2-Hydroxy-3-phosphonooxy-propanal
C00132 Methanol
C00137 myo-Inositol
C00159 D-Mannose
C00184 Glycerone
C00185 Cellobiose
C00191 D-Glucuronate
C00198 D-Glucono-1,5-lactone
C00199 D-Ribulose5-phosphate
C00204 2-Dehydro-3-deoxy-D-gluconate
C00208 Maltose
C00221 beta-D-Glucose
C00227 Acetylphosphate
C00231 D-Xylulose5-phosphate
C00252 Isomaltose
C00257 D-Gluconicacid
C00267 alpha-D-Glucose
C00275 D-Mannose6-phosphate
C00279 D-Erythrose4-phosphate
C00281 Sedoheptulose7-phosphate
C00354 D-Fructose1,6-bisphosphate
C00392 Mannitol
C00447 D-Sedoheptulose1,7-bisphosphate
C00514 D-Mannonate
C00536 Triphosphate
C00546 Methylglyoxal
C00577 D-Glyceraldehyde
C00620 alpha-D-Ribose1-phosphate
C00623 Glycerol1-phosphate
C00629 2-Dehydro-D-gluconate
C00636 D-Mannose1-phosphate
C00644 D-Mannitol1-phosphate
C00660 D-Glucose1,6-bisphosphate
C00663 beta-D-Glucose1-phosphate
C00665 beta-D-Fructose2,6-bisphosphate
C00668 alpha-D-Glucose6-phosphate
C00689 alpha,alpha'-Trehalose6-phosphate
C00704 O2.-
C00794 D-Sorbitol
C00817 D-Altronate
C00905 D-Fructuronate
C00969 3-Hydroxypropanal
C01083 alpha,alpha-Trehalose
C01093 Cellobiono-1,5-lactone
C01094 D-Fructose1-phosphate
C01096 Sorbitol6-phosphate
C01101 L-Ribulose5-phosphate
C01112 D-Arabinose5-phosphate
C01172 beta-D-Glucose6-phosphate
C01177 Inositol1-phosphate
C01220 1D-myo-Inositol1,4-bisphosphate
C01225 sn-glycero-3-Phospho-1-inositol
C01231 alpha-D-Glucose1,6-bisphosphate
C01243 1D-myo-Inositol1,3,4-trisphosphate
C01245 D-myo-Inositol1,4,5-trisphosphate
C01272 1D-myo-Inositol1,3,4,5-tetrakisphosphate
C01742 Palatinose
C02013 Cellotetraose
C02048 Laminaribiose
C02336 beta-D-Fructose
C02466 Trimetaphosphate
C02591 Sucrose6-phosphate
C02655 6-Acetyl-D-glucose
C02670 D-Glucuronolactone
C02779 2-Dehydro-D-glucose
C02964 D-Glucosyl-D-mannose
C02979 Glycerol2-phosphate
C02995 Maltose6'-phosphate
C03267 beta-D-Fructose2-phosphate
C03291 L-Xylulose5-phosphate
C03387 D-Glucurono-6,2-lactone
C03394 Erythrulose1-phosphate
C03546 myo-Inositol4-phosphate
C03661 1F-beta-D-Fructosylsucrose
C03736 alpha-D-Ribose5-phosphate
C03785 D-Tagatose1,6-bisphosphate
C03947 Glycerol1,2-cyclicphosphate
C04006 1D-myo-Inositol3-phosphate
C04062 D-myo-Inositol1,3-bisphosphate
C04063 D-myo-Inositol3,4-bisphosphate
C04299 D-myo-Inositol1,2-cyclicphosphate
C04534 6-Phospho-beta-D-glucosyl-1,4-D-glucose
C05345 beta-D-Fructose6-phosphate
C05378 beta-D-Fructose1,6-bisphosphate
C05382 D-Sedoheptulose7-phosphate
C05682 Phosphonoacetate
C05999 Lactaldehyde
C06019 D-arabino-3-Hexulose6-phosphate
C06216 Celloheptaose
C06217 Cellohexaose
C06218 Cellopentaose
C06219 Cellotriose
C06440 2-Dehydro-D-glucono-1,5-lactone
C07836 D-glycero-D-manno-Heptose7-phosphate
C15499 Pentane-2,4-dione
C15548 2-alpha-D-Glucosyl-D-glucose
C15556 3,4-Dihydroxy-2-butanone4-phosphate

Consensus scope of cluster 4
C00001 H2O
C00002 ATP
C00007 Oxygen
C00008 ADP
C00009 Orthophosphate
C00011 CO2
C00013 Pyrophosphate
C00014 NH3
C00015 UDP
C00020 AMP
C00022 Pyruvate
C00025 L-Glutamate
C00026 2-Oxoglutarate
C00027 H2O2
C00029 UDP-glucose
C00031 D-Glucose
C00033 Acetate
C00035 GDP
C00036 Oxaloacetate
C00037 Glycine
C00041 L-Alanine
C00042 Succinate
C00043 UDP-N-acetyl-D-glucosamine
C00044 GTP
C00048 Glyoxylate
C00049 L-Aspartate
C00052 UDP-D-galactose
C00054 Adenosine3',5'-bisphosphate
C00055 CMP
C00058 Formate
C00062 L-Arginine
C00063 CTP
C00064 L-Glutamine
C00065 L-Serine
C00067 Formaldehyde
C00074 Phosphoenolpyruvate
C00075 UTP
C00077 L-Ornithine
C00078 L-Tryptophan
C00079 L-Phenylalanine
C00080 H+
C00081 ITP
C00082 L-Tyrosine
C00084 Acetaldehyde
C00085 D-Fructose6-phosphate
C00086 Urea
C00089 Sucrose
C00090 Catechol
C00092 D-Glucose6-phosphate
C00093 sn-Glycerol3-phosphate
C00095 D-Fructose
C00096 GDP-mannose
C00099 beta-Alanine
C00103 D-Glucose1-phosphate
C00104 IDP
C00105 UMP
C00106 Uracil
C00108 Anthranilate
C00109 2-Oxobutanoate
C00111 Glyceronephosphate
C00112 CDP
C00116 Glycerol
C00117 D-Ribose5-phosphate
C00118 2R-2-Hydroxy-3-phosphonooxy-propanal
C00119 5-Phospho-alpha-D-ribose1-diphosphate
C00121 D-Ribose
C00122 Fumarate
C00124 D-Galactose
C00128 CMP-N-acetylneuraminate
C00130 IMP
C00131 dATP
C00132 Methanol
C00133 D-Alanine
C00134 Putrescine
C00135 L-Histidine
C00137 myo-Inositol
C00140 N-Acetyl-D-glucosamine
C00144 GMP
C00146 Phenol
C00147 Adenine
C00148 L-Proline
C00149 S-Malate
C00152 L-Asparagine
C00153 Nicotinamide
C00156 4-Hydroxybenzoate
C00158 Citrate
C00159 D-Mannose
C00160 Glycolate
C00164 Acetoacetate
C00166 Phenylpyruvate
C00167 UDP-glucuronate
C00168 Hydroxypyruvate
C00169 Carbamoylphosphate
C00179 Agmatine
C00181 D-Xylose
C00184 Glycerone
C00185 Cellobiose
C00186 S-Lactate
C00188 L-Threonine
C00189 Ethanolamine
C00190 UDP-D-xylose
C00191 D-Glucuronate
C00196 2,3-Dihydroxybenzoate
C00197 3-Phospho-D-glycerate
C00198 D-Glucono-1,5-lactone
C00199 D-Ribulose5-phosphate
C00203 UDP-N-acetyl-D-galactosamine
C00204 2-Dehydro-3-deoxy-D-gluconate
C00206 dADP
C00207 Acetone
C00208 Maltose
C00209 Oxalate
C00212 Adenosine
C00213 Sarcosine
C00216 D-Arabinose
C00217 D-Glutamate
C00218 Methylamine
C00221 beta-D-Glucose
C00222 3-Oxopropanoate
C00227 Acetylphosphate
C00230 3,4-Dihydroxybenzoate
C00231 D-Xylulose5-phosphate
C00232 Succinatesemialdehyde
C00236 3-Phospho-D-glyceroylphosphate
C00237 CO
C00239 dCMP
C00242 Guanine
C00243 Lactose
C00251 Chorismate
C00252 Isomaltose
C00253 Nicotinate
C00254 Prephenate
C00256 R-Lactate
C00257 D-Gluconicacid
C00258 D-Glycerate
C00259 L-Arabinose
C00262 Hypoxanthine
C00263 L-Homoserine
C00266 Glycolaldehyde
C00267 alpha-D-Glucose
C00270 N-Acetylneuraminate
C00275 D-Mannose6-phosphate
C00279 D-Erythrose4-phosphate
C00281 Sedoheptulose7-phosphate
C00286 dGTP
C00288 HCO3-
C00292 Aniline
C00294 Inosine
C00295 Orotate
C00299 Uridine
C00300 Creatine
C00301 ADP-ribose
C00309 D-Ribulose
C00310 D-Xylulose
C00311 Isocitrate
C00312 L-Xylulose
C00327 L-Citrulline
C00328 L-Kynurenine
C00329 D-Glucosamine
C00330 Deoxyguanosine
C00331 Indolepyruvate
C00333 D-Galacturonate
C00334 4-Aminobutanoate
C00337 S-Dihydroorotate
C00345 6-Phospho-D-gluconate
C00346 Ethanolaminephosphate
C00352 D-Glucosamine6-phosphate
C00354 D-Fructose1,6-bisphosphate
C00355 3,4-Dihydroxy-L-phenylalanine
C00357 N-Acetyl-D-glucosamine6-phosphate
C00360 dAMP
C00361 dGDP
C00362 dGMP
C00365 dUMP
C00366 Urate
C00380 Cytosine
C00385 Xanthine
C00386 Carnosine
C00387 Guanosine
C00388 1H-Imidazole-4-ethanamine
C00392 Mannitol
C00394 GDP-glucose
C00398 Tryptamine
C00402 D-Aspartate
C00415 Dihydrofolate
C00417 cis-Aconitate
C00423 trans-Cinnamate
C00429 5,6-Dihydrouracil
C00433 2,5-Dioxopentanoate
C00436 N-Carbamoylputrescine
C00437 N-Acetylornithine
C00438 N-Carbamoyl-L-aspartate
C00439 N-Formimino-L-glutamate
C00446 alpha-D-Galactose1-phosphate
C00447 D-Sedoheptulose1,7-bisphosphate
C00455 NicotinamideD-ribonucleotide
C00458 dCTP
C00460 dUTP
C00463 Indole
C00472 p-Benzoquinone
C00475 Cytidine
C00476 D-Lyxose
C00483 Tyramine
C00488 Formamide
C00490 Itaconate
C00492 Raffinose
C00493 Shikimate
C00497 R-Malate
C00498 ADP-glucose
C00499 Allantoate
C00501 CDP-glucose
C00502 D-Xylonate
C00508 L-Ribulose
C00513 CDP-glycerol
C00514 D-Mannonate
C00515 D-Ornithine
C00526 Deoxyuridine
C00530 p-Benzenediol
C00536 Triphosphate
C00544 Homogentisate
C00545 L-Arabinonate
C00546 Methylglyoxal
C00548 Phenylacetate
C00552 meso-Tartaricacid
C00555 4-Aminobutanal
C00558 D-Tagaturonate
C00559 Deoxyadenosine
C00568 4-Aminobenzoate
C00570 CDP-ethanolamine
C00575 3',5'-CyclicAMP
C00577 D-Glyceraldehyde
C00581 Guanidinoacetate
C00596 2-Hydroxy-2,4-pentadienoate
C00601 Phenylacetaldehyde
C00603 --Ureidoglycolate
C00611 N-Acetyllactosamine
C00617 UDP-D-galacturonate
C00618 3-Dehydro-L-gulonate
C00620 alpha-D-Ribose1-phosphate
C00623 Glycerol1-phosphate
C00624 N-Acetyl-L-glutamate
C00628 2,5-Dihydroxybenzoate
C00629 2-Dehydro-D-gluconate
C00631 2-Phospho-D-glycerate
C00632 3-Hydroxyanthranilate
C00636 D-Mannose1-phosphate
C00637 Indole-3-acetaldehyde
C00642 4-Hydroxyphenylacetate
C00644 D-Mannitol1-phosphate
C00645 N-Acetyl-D-mannosamine
C00652 D-Arabinono-1,4-lactone
C00655 Xanthosine5'-phosphate
C00660 D-Glucose1,6-bisphosphate
C00663 beta-D-Glucose1-phosphate
C00665 beta-D-Fructose2,6-bisphosphate
C00668 alpha-D-Glucose6-phosphate
C00672 2-Deoxy-D-ribose1-phosphate
C00673 2-Deoxy-D-ribose5-phosphate
C00679 5-Dehydro-4-deoxy-D-glucarate
C00682 2-Hydroxymuconatesemialdehyde
C00684 2-Dehydro-3-deoxy-L-arabinonate
C00689 alpha,alpha'-Trehalose6-phosphate
C00691 2,4,6/3,5-Pentahydroxycyclohexanone
C00700 XTP
C00704 O2.-
C00705 dCDP
C00711 Malate
C00716 Serine
C00740 D-Serine
C00763 D-Proline
C00785 Urocanate
C00791 Creatinine
C00792 D-Arginine
C00794 D-Sorbitol
C00795 D-Tagatose
C00804 Propynoate
C00805 Salicylate
C00810 R-Acetoin
C00811 4-Coumarate
C00817 D-Altronate
C00818 D-Glucarate
C00819 D-Glutamine
C00820 D-Threonine
C00822 Dopaquinone
C00826 L-Arogenate
C00846 3-Oxoadipate
C00860 L-Histidinol
C00878 D-Arabinonate
C00879 D-Galactarate
C00880 D-Galactonate
C00881 Deoxycytidine
C00884 Homocarnosine
C00885 Isochorismate
C00898 R,R-Tartaricacid
C00900 2-Acetolactate
C00905 D-Fructuronate
C00921 Dihydropteroate
C00935 UDP-L-arabinose
C00940 2-Oxoglutaramate
C00941 3',5'-CyclicCMP
C00942 3',5'-CyclicGMP
C00944 3-Dehydroquinate
C00954 Indole-3-acetate
C00969 3-Hydroxypropanal
C00975 Dihydroxyfumarate
C00977 L-Tryptophanamide
C00988 2-Phosphoglycolate
C00993 D-Alanyl-D-alanine
C01005 O-Phospho-L-serine
C01010 Urea-1-carboxylate
C01020 6-Hydroxynicotinate
C01026 N,N-Dimethylglycine
C01035 4-Guanidinobutanoate
C01036 4-Maleylacetoacetate
C01042 N-Acetyl-L-aspartate
C01043 N-Carbamoylsarcosine
C01044 N-Formyl-L-aspartate
C01045 N-Formyl-L-glutamate
C01046 N-Methyl-L-glutamate
C01059 2,5-Dihydroxypyridine
C01061 4-Fumarylacetoacetate
C01073 N-Acetyl-beta-alanine
C01083 alpha,alpha-Trehalose
C01093 Cellobiono-1,5-lactone
C01094 D-Fructose1-phosphate
C01096 Sorbitol6-phosphate
C01097 D-Tagatose6-phosphate
C01100 L-Histidinolphosphate
C01101 L-Ribulose5-phosphate
C01102 O-Phospho-L-homoserine
C01103 Orotidine5'-phosphate
C01108 1,2,3-Trihydroxybenzene
C01110 5-Amino-2-oxopentanoicacid
C01112 D-Arabinose5-phosphate
C01113 D-Galactose6-phosphate
C01114 L-Arabinono-1,4-lactone
C01118 O-Succinyl-L-homoserine
C01127 4-Hydroxy-2-oxoglutarate
C01133 N-Acetyl-D-glucosaminate
C01146 2-Hydroxy-3-oxopropanoate
C01151 D-Ribose1,5-bisphosphate
C01157 trans-4-Hydroxy-L-proline
C01158 1-O-Galloyl-beta-D-glucose
C01159 2,3-Bisphospho-D-glycerate
C01163 3-Carboxy-cis,cis-muconate
C01165 L-Glutamate5-semialdehyde
C01168 Pseudouridine5'-phosphate
C01170 UDP-N-acetyl-D-mannosamine
C01172 beta-D-Glucose6-phosphate
C01177 Inositol1-phosphate
C01179 3-4-Hydroxyphenylpyruvate
C01182 D-Ribulose1,5-bisphosphate
C01187 3-Deoxy-D-manno-octulosonate
C01197 3,4-Dihydroxy-trans-cinnamate
C01201 Nomega-ADP-D-ribosyl-L-arginine
C01204 myo-Inositolhexakisphosphate
C01214 1-Amino-1-deoxy-scyllo-inositol
C01215 2-Acetamidomethylenesuccinate
C01216 2-Dehydro-3-deoxy-D-galactonate
C01218 6-Phospho-2-dehydro-D-gluconate
C01219 CDP-4-dehydro-6-deoxy-D-glucose
C01220 1D-myo-Inositol1,4-bisphosphate
C01222 GDP-4-dehydro-6-deoxy-D-mannose
C01225 sn-glycero-3-Phospho-1-inositol
C01228 Guanosine3',5'-bisdiphosphate
C01231 alpha-D-Glucose1,6-bisphosphate
C01233 sn-glycero-3-Phosphoethanolamine
C01234 1-Aminocyclopropane-1-carboxylate
C01235 1-alpha-D-Galactosyl-myo-inositol
C01236 D-Glucono-1,5-lactone6-phosphate
C01239 N-Acetyl-beta-D-glucosaminylamine
C01243 1D-myo-Inositol1,3,4-trisphosphate
C01245 D-myo-Inositol1,4,5-trisphosphate
C01250 N-Acetyl-L-glutamate5-semialdehyde
C01252 4-2-Aminophenyl-2,4-dioxobutanoate
C01260 P1,P4-Bis5'-adenosyltetraphosphate
C01261 P1,P4-Bis5'-guanosyltetraphosphate
C01267 3-Imidazol-4-yl-2-oxopropylphosphate
C01268 5-Amino-6-5'-phosphoribosylaminouracil
C01269 5-O-1-Carboxyvinyl-3-phosphoshikimate
C01272 1D-myo-Inositol1,3,4,5-tetrakisphosphate
C01278 2-Carboxy-2,5-dihydro-5-oxofuran-2-acetate
C01283 1-Amino-1-deoxy-scyllo-inositol4-phosphate
C01284 1D-myo-Inositol1,3,4,5,6-pentakisphosphate
C01286 2-Dehydro-3-deoxy-D-galactonate6-phosphate
C01300 2-Amino-4-hydroxy-6-hydroxymethyl-7,8-dihydropteridine
C01302 1-2-Carboxyphenylamino-1'-deoxy-D-ribulose5'-phosphate
C01304 2,5-Diamino-6-5'-phosphoribosylamino-4-pyrimidineone
C01326 Hydrogencyanide
C01346 dUDP
C01353 Carbonicacid
C01367 3'-AMP
C01368 3'-UMP
C01384 Maleicacid
C01405 Aspirin
C01417 Cyanate
C01424 Gallate
C01508 L-Lyxose
C01548 Acetylene
C01551 Allantoin
C01563 Carbamate
C01566 Cyanamide
C01572 Digallate
C01582 Galactose
C01594 Linamarin
C01596 Maleamate
C01602 Ornithine
C01613 Stachyose
C01623 UDP-apiose
C01674 Chitobiose
C01717 4-Hydroxy-2-quinolinecarboxylicacid
C01732 Mesaconate
C01742 Palatinose
C01762 Xanthosine
C01769 S-Acetoin
C01801 Deoxyribose
C01825 L-Galactose
C01879 5-Oxoproline
C01888 Aminoacetone
C01987 2-Aminophenol
C01990 3-Oxalomalate
C01993 5'-Oxoinosine
C02013 Cellotetraose
C02048 Laminaribiose
C02067 Pseudouridine
C02076 Sedoheptulose
C02083 Styreneoxide
C02091 Ureidoglycine
C02107 S,S-Tartaricacid
C02132 Acetylpyruvate
C02161 Isophenoxazine
C02167 Maleylpyruvate
C02218 2-Aminoacrylate
C02220 2-Aminomuconate
C02225 2-Methylcitrate
C02237 5-Oxo-D-proline
C02238 5-Oxo-L-proline
C02265 D-Phenylalanine
C02266 D-Xylonolactone
C02273 Digalacturonate
C02280 GDP-L-galactose
C02294 Methylguanidine
C02305 Phosphocreatine
C02330 UDP-L-iduronate
C02336 beta-D-Fructose
C02341 trans-Aconitate
C02348 R--Allantoin
C02350 S+-Allantoin
C02351 1,2-Benzoquinone
C02353 2',3'-CyclicAMP
C02354 2',3'-CyclicCMP
C02355 2',3'-CyclicUMP
C02362 2-Oxosuccinamate
C02385 AminoacidArg-
C02405 Formylphosphate
C02466 Trimetaphosphate
C02470 Xanthurenicacid
C02480 cis,cis-Muconate
C02501 2-Hydroxymuconate
C02505 2-Phenylacetamide
C02512 3-Cyano-L-alanine
C02514 3-Fumarylpyruvate
C02532 D-O-Phosphoserine
C02565 N-Methylhydantoin
C02591 Sucrose6-phosphate
C02614 S-2-Methylmalate
C02637 3-Dehydroshikimate
C02642 3-Ureidopropionate
C02647 4-Guanidinobutanal
C02655 6-Acetyl-D-glucose
C02659 Acetonecyanohydrin
C02670 D-Glucuronolactone
C02674 Deoxyribonolactone
C02693 Indole-3-acetamide
C02700 L-Formylkynurenine
C02714 N-Acetylputrescine
C02718 N-Formiminoglycine
C02720 N-Hydroxyarylamine
C02726 N4-Phosphoagmatine
C02730 2-Succinylbenzoate
C02734 Phenolicphosphate
C02739 Phosphoribosyl-ATP
C02741 Phosphoribosyl-AMP
C02753 D-Xylono-1,4-lactone
C02763 enol-Phenylpyruvate
C02775 2,3-Dihydroxyindole
C02779 2-Dehydro-D-glucose
C02798 3-Phosphonopyruvate
C02916 S-Norlaudanosoline
C02923 2,3-Dihydroxytoluene
C02937 3-Indoleacetaldoxime
C02938 3-Indoleacetonitrile
C02946 4-Acetamidobutanoate
C02964 D-Glucosyl-D-mannose
C02979 Glycerol2-phosphate
C02993 L-Tyrosyl-L-arginine
C02995 Maltose6'-phosphate
C03015 O-Carbamoyl-L-serine
C03030 Uracil5-carboxylate
C03047 1,4-Diguanidinobutane
C03063 2-Oxohept-3-enedioate
C03065 3-Guanidinopropanoate
C03078 4-Guanidinobutanamide
C03079 4-Hydroxy-L-glutamate
C03082 4-Phospho-L-aspartate
C03090 5-Phosphoribosylamine
C03097 Arylbeta-D-glucoside
C03139 N-Amidino-L-aspartate
C03142 N-D-Glucosylarylamine
C03153 N5-Methyl-L-glutamine
C03166 Phosphoguanidinoacetate
C03167 Phosphonoacetaldehyde
C03175 Shikimate3-phosphate
C03204 10-Formyldihydrofolate
C03217 2-Hydroxy-3-oxoadipate
C03223 3,4-Dihydroxyphthalate
C03227 3-Hydroxy-L-kynurenine
C03230 3-Indoleglycolaldehyde
C03232 3-Phosphonooxypyruvate
C03233 4,5-Dihydroxyphthalate
C03248 Acetylenedicarboxylate
C03267 beta-D-Fructose2-phosphate
C03269 D-galacto-Hexodialdose
C03277 Imidazol-5-yl-pyruvate
C03287 L-Glutamyl5-phosphate
C03291 L-Xylulose5-phosphate
C03293 N-Adenylylanthranilate
C03373 Aminoimidazoleribotide
C03383 D-Galactono-1,4-lactone
C03387 D-Glucurono-6,2-lactone
C03394 Erythrulose1-phosphate
C03406 N-L-Argininosuccinate
C03409 N-Formimino-L-aspartate
C03440 cis-4-Hydroxy-D-proline
C03453 Z-5-Oxohex-2-enedioate
C03459 2-Hydroxy-3-oxosuccinate
C03483 Adenosinetetraphosphate
C03506 Indoleglycerolphosphate
C03508 L-2-Amino-3-oxobutanoicacid
C03546 myo-Inositol4-phosphate
C03548 trans-2,3-Epoxysuccinate
C03557 2-Aminoethylphosphonate
C03564 1-Pyrroline-2-carboxylate
C03569 2,2',3-Trihydroxybiphenyl
C03574 2-Formylaminobenzaldehyde
C03586 2-Oxo-2,3-dihydrofuran-5-acetate
C03589 4-Hydroxy-2-oxopentanoate
C03600 Carboxymethyloxysuccinate
C03614 Inosine5'-tetraphosphate
C03618 L-threo-3-Methylaspartate
C03623 N-Methyl-2-oxoglutaramate
C03661 1F-beta-D-Fructosylsucrose
C03666 2-Carboxy-cis,cis-muconate
C03671 2-Pyrone-4,6-dicarboxylate
C03680 4-Imidazolone-5-propanoate
C03684 6-Pyruvoyltetrahydropterin
C03703 L-5-Carboxymethylhydantoin
C03708 N-Acetyl-O-acetylneuraminate
C03709 N-Adenylyl-L-phenylalanine
C03716 Oxaloacetate4-methylester
C03722 Pyridine-2,3-dicarboxylate
C03733 UDP-alpha-D-galacto-1,4-furanose
C03734 alpha-D-Glutamylphosphate
C03736 alpha-D-Ribose5-phosphate
C03737 alpha-D-Xylose1-phosphate
C03738 gamma-L-Glutamyl-D-alanine
C03752 2-Amino-2-deoxy-D-gluconate
C03758 4-2-Aminoethyl-1,2-benzenediol
C03765 4-Hydroxyphenylacetaldehyde
C03771 5-Guanidino-2-oxopentanoate
C03785 D-Tagatose1,6-bisphosphate
C03794 N6-1,2-Dicarboxyethyl-AMP
C03824 2-Aminomuconatesemialdehyde
C03826 2-Dehydro-3-deoxy-D-xylonate
C03838 5'-Phosphoribosylglycinamide
C03848 6F-alpha-D-Galactosylsucrose
C03861 Dibenzo1,4dioxin-2,3-dione
C03872 L-Serine-phosphoethanolamine
C03906 beta-L-Arabinose1-phosphate
C03912 S-1-Pyrroline-5-carboxylate
C03921 2-Dehydro-3-deoxy-D-glucarate
C03932 5-Dehydro-2-deoxy-D-gluconate
C03943 2R,4S-2,4-Diaminopentanoate
C03947 Glycerol1,2-cyclicphosphate
C03961 erythro-3-Hydroxy-L-aspartate
C03971 1F-alpha-D-Galactosylraffinose
C03981 2-Hydroxyethylenedicarboxylate
C03993 4-beta-D-Glucosyloxybenzoate
C04006 1D-myo-Inositol3-phosphate
C04030 2,3-Dihydroxybenzoyladenylate
C04037 1-Phospho-alpha-D-galacturonate
C04043 3,4-Dihydroxyphenylacetaldehyde
C04044 3-2,3-Dihydroxyphenylpropanoate
C04045 3-3,4-Dihydroxyphenylpyruvate
C04051 5-Amino-4-imidazolecarboxyamide
C04052 5-Carboxy-2-oxohept-3-enedioate
C04062 D-myo-Inositol1,3-bisphosphate
C04063 D-myo-Inositol3,4-bisphosphate
C04089 UDP-4-dehydro-6-deoxy-D-glucose
C04101 1-O,6-O-Digalloyl-beta-D-glucose
C04105 2,5-Dihydro-5-oxofuran-2-acetate
C04115 4-Carboxy-4-hydroxy-2-oxoadipate
C04121 CMP-3-deoxy-D-manno-octulosonate
C04124 Indole-3-acetyl-beta-1-D-glucose
C04133 N-Acetyl-L-glutamate5-phosphate
C04138 Nalpha-gamma-L-Glutamylhistamine
C04164 trans-Cinnamoylbeta-D-glucoside
C04171 2,3-Dihydro-2,3-dihydroxybenzoate
C04181 3-Hydroxy-3-methyl-2-oxobutanoicacid
C04186 5-Carboxymethyl-2-hydroxymuconate
C04204 N-2,3-Dihydroxybenzoyl-L-serine
C04225 Z-But-2-ene-1,2,3-tricarboxylate
C04227 1-4-Hydroxyphenyl-2-aminoethanol
C04256 N-Acetyl-D-glucosamine1-phosphate
C04257 N-Acetyl-D-mannosamine6-phosphate
C04282 1-Pyrroline-4-hydroxy-2-carboxylate
C04287 3,5/4-Trihydroxycyclohexa-1,2-dione
C04299 D-myo-Inositol1,2-cyclicphosphate
C04302 N-5-Phospho-D-ribosylanthranilate
C04307 P1,P2-Bis5'-adenosyltriphosphate
C04324 4-Carboxy-2-hydroxy-cis,cis-muconate
C04366 3-2-Carboxyethenyl-cis,cis-muconate
C04368 3-Amino-3-4-hydroxyphenylpropanoate
C04376 5'-Phosphoribosyl-N-formylglycinamide
C04392 P1,P4-Bis5'-xanthosyltetraphosphate
C04409 2-Amino-3-carboxymuconatesemialdehyde
C04415 4-O-beta-D-Glucosyl-4-hydroxycinnamate
C04434 E-4-Oxobut-1-ene-1,2,4-tricarboxylate
C04442 2-Dehydro-3-deoxy-6-phospho-D-gluconate
C04451 4-Carboxy-2-hydroxyhexa-2,4-dienedioate
C04456 6-Phospho-5-dehydro-2-deoxy-D-gluconate
C04477 1D-myo-Inositol1,3,4,6-tetrakisphosphate
C04478 3-Deoxy-D-manno-octulosonate8-phosphate
C04479 2-Hydroxy-6-oxonona-2,4-diene-1,9-dioate
C04480 3-Carboxy-2-hydroxymuconatesemialdehyde
C04484 4-Carboxy-2-hydroxymuconatesemialdehyde
C04494 Guanosine3'-diphosphate5'-triphosphate
C04501 N-Acetyl-alpha-D-glucosamine1-phosphate
C04520 1D-myo-Inositol3,4,5,6-tetrakisphosphate
C04534 6-Phospho-beta-D-glucosyl-1,4-D-glucose
C04540 N4-Acetyl-beta-D-glucosaminylasparagine
C04548 1-4-Hydroxyphenyl-2-methylaminoethanol
C04553 3-Carboxy-2,5-dihydro-5-oxofuran-2-acetate
C04563 D-myo-Inositol1,2,4,5,6-pentakisphosphate
C04579 Inositol1,2,3,4,5-pentakisphosphate
C04584 6-Imino-5-oxocyclohexa-1,3-dienecarboxylate
C04593 2S,3R-3-Hydroxybutane-1,2,3-tricarboxylate
C04631 UDP-N-acetyl-3-1-carboxyvinyl-D-glucosamine
C04640 2-Formamido-N1-5'-phosphoribosylacetamidine
C04641 2-alpha-D-Galactosyl-sn-glycerol3-phosphate
C04666 D-erythro-1-Imidazol-4-ylglycerol3-phosphate
C04677 1-5'-Phosphoribosyl-5-amino-4-imidazolecarboxamide
C04691 2-Dehydro-3-deoxy-D-arabino-heptonate7-phosphate
C04703 alpha-D-Galactosyl-1,1'-sn-glycerol3-phosphate
C04734 1-5'-Phosphoribosyl-5-formamido-4-imidazolecarboxamide
C04739 UDP-N-acetyl-6-D-galactose-1-phospho-D-glucosamine
C04751 1-5-Phospho-D-ribosyl-5-amino-4-imidazolecarboxylate
C04796 4-L-Alanin-3-yl-2-hydroxy-cis,cis-muconate6-semialdehyde
C04797 5-L-Alanin-3-yl-2-hydroxy-cis,cis-muconate6-semialdehyde
C04807 2-Amino-7,8-dihydro-4-hydroxy-6-diphosphooxymethylpteridine
C04823 1-5'-Phosphoribosyl-5-amino-4-N-succinocarboxamide-imidazole
C04847 alpha-D-Galactosyl-1,3-beta-D-galactosyl-1,4-N-acetyl-D-glucosamine
C04874 2-Amino-4-hydroxy-6-D-erythro-1,2,3-trihydroxypropyl-7,8-dihydropteridine
C04886 alpha-N-Acetylneuraminyl-2,6-beta-D-galactosyl-1,4-N-acetyl-beta-D-glucosamine
C04895 2-Amino-4-hydroxy-6-erythro-1,2,3-trihydroxypropyldihydropteridinetriphosphate
C04896 5-5-Phospho-D-ribosylaminoformimino-1-5-phosphoribosyl-imidazole-4-carboxamide
C04916 N-5'-Phospho-D-1'-ribulosylformimino-5-amino-1-5''-phospho-D-ribosyl-4-imidazolecarboxamide
C05130 Imidazole-4-acetaldehyde
C05133 4-Imidazolone-5-acetate
C05239 5-Aminoimidazole
C05332 Phenethylamine
C05340 beta-Alanyl-L-arginine
C05345 beta-D-Fructose6-phosphate
C05350 2-Hydroxy-3-4-hydroxyphenylpropenoate
C05364 4-Carboxy-2-oxo-3-hexenedioate
C05375 2-Hydroxy-2-hydropyrone-4,6-dicarboxylate
C05378 beta-D-Fructose1,6-bisphosphate
C05380 Nicotinurate
C05382 D-Sedoheptulose7-phosphate
C05385 D-Glucuronate1-phosphate
C05396 Lactose6-phosphate
C05399 Melibiitol
C05400 Epimelibiose
C05401 3-beta-D-Galactosyl-sn-glycerol
C05402 Melibiose
C05404 D-Galalpha1->6D-Galalpha1->6D-Glucose
C05405 L-Arabinono-1,5-lactone
C05512 Deoxyinosine
C05515 5-Ureido-4-imidazolecarboxylate
C05516 5-Amino-4-imidazolecarboxylate
C05519 L-Allothreonine
C05565 Hydantoin-5-propionate
C05572 4-Oxoglutaramate
C05585 Gentisatealdehyde
C05600 2-Hydroxyhepta-2,4-dienedioate
C05601 4-Hydroxy-2-oxo-heptanedioate
C05616 3-O-Methylgallate
C05627 4-Hydroxystyrene
C05636 3-Hydroxykynurenamine
C05637 4,8-Dihydroxyquinoline
C05645 4-2-Amino-3-hydroxyphenyl-2,4-dioxobutanoate
C05653 Formylanthranilate
C05672 2-Amino-3-phosphonopropanoate
C05673 CMP-2-aminoethylphosphonate
C05682 Phosphonoacetate
C05711 gamma-Glutamyl-beta-cyanoalanine
C05765 L-Glutamyl1-phosphate
C05817 2-Succinyl-6-hydroxy-2,4-cyclohexadiene-1-carboxylate
C05822 3'-CMP
C05829 N-Carbamyl-L-glutamate
C05834 3-Methyldioxyindole
C05835 2-Formaminobenzoylacetate
C05840 Iminoaspartate
C05852 2-Hydroxyphenylacetate
C05854 4-Carboxy-2-oxo-4-pentanoate
C05922 Formamidopyrimidinenucleosidetriphosphate
C05923 2,5-Diaminopyrimidinenucleosidetriphosphate
C05925 Dihydroneopterinphosphate
C05931 N-Succinyl-L-glutamate
C05935 2-Oxoarginine
C05936 N4-Acetylaminobutanal
C05941 2-Oxo-4-hydroxy-5-aminovalerate
C05942 Pyrrole-2-carboxylate
C05945 L-Argininephosphate
C05946 D-4-Hydroxy-2-oxoglutarate
C05947 L-erythro-4-Hydroxyglutamate
C05993 Acetyladenylate
C05999 Lactaldehyde
C06010 S-2-Acetolactate
C06019 D-arabino-3-Hexulose6-phosphate
C06029 L-threo-3-Methylmalate
C06030 Methyloxaloacetate
C06033 Parapyruvate
C06035 4-Methylene-2-oxoglutarate
C06144 3-Butynoate
C06148 2,5-Diamino-6-5'-triphosphoryl-3',4'-trihydroxy-2'-oxopentyl-amino-4-oxopyrimidine
C06156 alpha-D-Glucosamine1-phosphate
C06160 S-Norcoclaurine
C06186 Arbutin
C06187 Arbutin6-phosphate
C06189 Cyclic2,3-bisphospho-D-glycerate
C06192 ADP-mannose
C06193 Guanosine3'-phosphate
C06194 2',3'-CyclicGMP
C06195 Imidazolone
C06197 P1,P3-Bis5'-adenosyltriphosphate
C06198 P1,P4-Bis5'-uridyltetraphosphate
C06201 2,4-Dihydroxyhept-2-enedioate
C06210 2-Hydroxy-6-keto-2,4-heptadienoate
C06216 Celloheptaose
C06217 Cellohexaose
C06218 Cellopentaose
C06219 Cellotriose
C06222 Sedoheptulose1-phosphate
C06224 3,4-Dihydroxystyrene
C06241 N-Acetylneuraminate9-phosphate
C06244 Acetamide
C06316 D-erythro-Ascorbate
C06330 Quinoline-3,4-diol
C06366 Homospermidine
C06372 Lacto-N-biose
C06393 2,3-Diaminopropanoate
C06397 ADP-D-glycero-D-manno-heptose
C06398 ADP-L-glycero-D-manno-heptose
C06430 D-Galacturonolactone
C06440 2-Dehydro-D-glucono-1,5-lactone
C06441 L-Xylulose1-phosphate
C06554 Cyanuricacid
C06555 Biuret
C06603 cis,trans-4-Hydroxymuconicsemialdehyde
C06655 L-N2-2-Carboxyethylarginine
C06656 Deoxyguanidinoproclavaminicacid
C06657 Guanidinoproclavaminicacid
C06658 Proclavaminicacid
C06659 Dihydroclavaminicacid
C06660 Clavaminicacid
C06732 alpha,beta-Didehydrotryptophan
C06746 N-Acetylphenylethylamine
C06771 Triethanolamine
C06772 Diethanolamine
C06891 D-2,3-Diketo4-deoxy-epi-inositol
C06892 2-Deoxy-5-keto-D-gluconicacid
C06893 2-Deoxy-5-keto-D-gluconicacid6-phosphate
C07086 Phenylaceticacid
C07272 Maleimide
C07731 2-Hydroxy-6-oxo-6-2-hydroxyphenyl-hexa-2,4-dienoate
C07733 2,2',3-Trihydroxydiphenylether
C07734 2-Hydroxy-6-oxo-6-2-hydroxyphenoxy-hexa-2,4-dienoate
C07836 D-glycero-D-manno-Heptose7-phosphate
C07838 D-glycero-D-manno-Heptose1-phosphate
C08061 2'-Aminobiphenyl-2,3-diol
C08062 2-Hydroxy-6-oxo-2'-aminophenyl-hexa-2,4-dienoate
C08733 2-Hydroxy-4,6-diamino-1,3,5-triazine
C08734 2,4-Dihydroxy-6-amino-1,3,5-triazine
C08737 Melamine
C10517 2-beta-D-Glucosyl-sn-glycerol3-phosphate
C11174 1-Diphosinositolpentakisphosphate
C11355 4-Amino-4-deoxychorismate
C11437 1-Deoxy-D-xylulose5-phosphate
C11472 D-glycero-D-manno-Heptose1,7-bisphosphate
C11500 5'-Dehydroadenosine
C11503 3-Hydroxy-1H-quinolin-4-one
C11511 threo-3-Hydroxy-L-aspartate
C11516 2-alpha-D-Mannosyl-3-phosphoglycerate
C11526 5-PP-InsP5
C11527 4-Hydroxymandelate
C11544 2alpha-D-Mannosyl-D-glycerate
C11546 2-beta-D-Glucosyl-sn-glycerol
C11555 1D-myo-Inositol1,4,5,6-tetrakisphosphate
C11821 5-Hydroxyisourate
C12248 5-Hydroxy-2-oxo-4-ureido-2,5-dihydro-1H-imidazole-5-carboxylate
C12623 trans-2,3-Dihydroxycinnamate
C12624 2-Hydroxy-6-ketononatrienedioate
C13635 4-Hydroxyphenacylalcohol
C13636 4-Hydroxyphenylacetate
C14093 1,2-Dihydroxy-8-carboxynaphthalene
C14094 2-Carboxy-2-hydroxy-8-carboxychromene
C14095 2-Hydroxy-3-carboxybenzalpyruvate
C14096 3-Formylsalicylicacid
C14097 2-Hydroxyisophthalicacid
C14610 S-5-Oxo-2,5-dihydrofuran-2-acetate
C14830 GDP-4-keto-6-L-deoxygalactose
C14899 3-Dehydro-L-gulonate6-phosphate
C15499 Pentane-2,4-dione
C15523 2,6-Dihydroxynicotinate
C15532 N-Acetyl-L-citrulline
C15548 2-alpha-D-Glucosyl-D-glucose
C15556 3,4-Dihydroxy-2-butanone4-phosphate
C15563 2-Amino-5-formylamino-6-5-phosphoribosylaminopyrimidin-43H-one
C15667 5-carboxyamino-1-5-phospho-D-ribosylimidazole
C15668 1-Pyrroline
C15699 gamma-L-Glutamylputrescine
C15700 gamma-Glutamyl-gamma-aminobutyraldehyde
C15767 gamma-Glutamyl-gamma-aminobutyraye
C15925 GDP-L-gulose
C15926 L-Galactose1-phosphate
C15990 1L-myo-Inositol1,2,3,4,6-pentakisphosphate
C15991 myo-Inositolpentakisphosphate
C16074 Phenylacetonitrile
C16075 Z-Phenylacetaldehydeoxime
C16186 L-Ascorbate6-phosphate
C16235 o-Hydroxylaminobenzoate

Consensus scope of cluster 5
C00001 H2O
C00007 Oxygen
C00027 H2O2
C00031 D-Glucose
C00080 H+
C00089 Sucrose
C00095 D-Fructose
C00159 D-Mannose
C00185 Cellobiose
C00198 D-Glucono-1,5-lactone
C00204 2-Dehydro-3-deoxy-D-gluconate
C00208 Maltose
C00221 beta-D-Glucose
C00252 Isomaltose
C00257 D-Gluconicacid
C00267 alpha-D-Glucose
C00392 Mannitol
C00514 D-Mannonate
C00629 2-Dehydro-D-gluconate
C00704 O2.-
C00794 D-Sorbitol
C00817 D-Altronate
C01083 alpha,alpha-Trehalose
C01093 Cellobiono-1,5-lactone
C01742 Palatinose
C02013 Cellotetraose
C02336 beta-D-Fructose
C02779 2-Dehydro-D-glucose
C02964 D-Glucosyl-D-mannose
C03661 1F-beta-D-Fructosylsucrose
C06216 Celloheptaose
C06217 Cellohexaose
C06218 Cellopentaose
C06219 Cellotriose
C06440 2-Dehydro-D-glucono-1,5-lactone

Consensus scope of cluster 6
C00001 H2O
C00007 Oxygen
C00009 Orthophosphate
C00011 CO2
C00013 Pyrophosphate
C00014 NH3
C00015 UDP
C00022 Pyruvate
C00025 L-Glutamate
C00026 2-Oxoglutarate
C00027 H2O2
C00029 UDP-glucose
C00031 D-Glucose
C00033 Acetate
C00036 Oxaloacetate
C00037 Glycine
C00041 L-Alanine
C00042 Succinate
C00043 UDP-N-acetyl-D-glucosamine
C00048 Glyoxylate
C00049 L-Aspartate
C00052 UDP-D-galactose
C00055 CMP
C00058 Formate
C00062 L-Arginine
C00063 CTP
C00064 L-Glutamine
C00065 L-Serine
C00067 Formaldehyde
C00074 Phosphoenolpyruvate
C00075 UTP
C00077 L-Ornithine
C00078 L-Tryptophan
C00079 L-Phenylalanine
C00080 H+
C00082 L-Tyrosine
C00084 Acetaldehyde
C00085 D-Fructose6-phosphate
C00086 Urea
C00089 Sucrose
C00090 Catechol
C00092 D-Glucose6-phosphate
C00093 sn-Glycerol3-phosphate
C00095 D-Fructose
C00099 beta-Alanine
C00103 D-Glucose1-phosphate
C00105 UMP
C00106 Uracil
C00108 Anthranilate
C00109 2-Oxobutanoate
C00111 Glyceronephosphate
C00112 CDP
C00116 Glycerol
C00117 D-Ribose5-phosphate
C00118 2R-2-Hydroxy-3-phosphonooxy-propanal
C00119 5-Phospho-alpha-D-ribose1-diphosphate
C00121 D-Ribose
C00122 Fumarate
C00124 D-Galactose
C00128 CMP-N-acetylneuraminate
C00132 Methanol
C00133 D-Alanine
C00134 Putrescine
C00135 L-Histidine
C00137 myo-Inositol
C00140 N-Acetyl-D-glucosamine
C00146 Phenol
C00148 L-Proline
C00149 S-Malate
C00152 L-Asparagine
C00153 Nicotinamide
C00156 4-Hydroxybenzoate
C00158 Citrate
C00159 D-Mannose
C00160 Glycolate
C00164 Acetoacetate
C00166 Phenylpyruvate
C00168 Hydroxypyruvate
C00169 Carbamoylphosphate
C00179 Agmatine
C00184 Glycerone
C00185 Cellobiose
C00186 S-Lactate
C00188 L-Threonine
C00189 Ethanolamine
C00191 D-Glucuronate
C00196 2,3-Dihydroxybenzoate
C00197 3-Phospho-D-glycerate
C00198 D-Glucono-1,5-lactone
C00199 D-Ribulose5-phosphate
C00203 UDP-N-acetyl-D-galactosamine
C00204 2-Dehydro-3-deoxy-D-gluconate
C00207 Acetone
C00208 Maltose
C00209 Oxalate
C00213 Sarcosine
C00216 D-Arabinose
C00217 D-Glutamate
C00218 Methylamine
C00221 beta-D-Glucose
C00222 3-Oxopropanoate
C00227 Acetylphosphate
C00230 3,4-Dihydroxybenzoate
C00231 D-Xylulose5-phosphate
C00232 Succinatesemialdehyde
C00236 3-Phospho-D-glyceroylphosphate
C00237 CO
C00239 dCMP
C00243 Lactose
C00251 Chorismate
C00252 Isomaltose
C00253 Nicotinate
C00254 Prephenate
C00256 R-Lactate
C00257 D-Gluconicacid
C00258 D-Glycerate
C00266 Glycolaldehyde
C00267 alpha-D-Glucose
C00270 N-Acetylneuraminate
C00275 D-Mannose6-phosphate
C00279 D-Erythrose4-phosphate
C00281 Sedoheptulose7-phosphate
C00288 HCO3-
C00292 Aniline
C00295 Orotate
C00299 Uridine
C00300 Creatine
C00309 D-Ribulose
C00311 Isocitrate
C00327 L-Citrulline
C00328 L-Kynurenine
C00329 D-Glucosamine
C00331 Indolepyruvate
C00334 4-Aminobutanoate
C00337 S-Dihydroorotate
C00345 6-Phospho-D-gluconate
C00346 Ethanolaminephosphate
C00352 D-Glucosamine6-phosphate
C00354 D-Fructose1,6-bisphosphate
C00355 3,4-Dihydroxy-L-phenylalanine
C00357 N-Acetyl-D-glucosamine6-phosphate
C00365 dUMP
C00380 Cytosine
C00386 Carnosine
C00388 1H-Imidazole-4-ethanamine
C00392 Mannitol
C00398 Tryptamine
C00402 D-Aspartate
C00417 cis-Aconitate
C00423 trans-Cinnamate
C00429 5,6-Dihydrouracil
C00433 2,5-Dioxopentanoate
C00436 N-Carbamoylputrescine
C00437 N-Acetylornithine
C00438 N-Carbamoyl-L-aspartate
C00439 N-Formimino-L-glutamate
C00446 alpha-D-Galactose1-phosphate
C00447 D-Sedoheptulose1,7-bisphosphate
C00455 NicotinamideD-ribonucleotide
C00458 dCTP
C00460 dUTP
C00463 Indole
C00472 p-Benzoquinone
C00475 Cytidine
C00483 Tyramine
C00488 Formamide
C00490 Itaconate
C00492 Raffinose
C00497 R-Malate
C00499 Allantoate
C00501 CDP-glucose
C00502 D-Xylonate
C00513 CDP-glycerol
C00514 D-Mannonate
C00515 D-Ornithine
C00526 Deoxyuridine
C00530 p-Benzenediol
C00536 Triphosphate
C00544 Homogentisate
C00545 L-Arabinonate
C00546 Methylglyoxal
C00548 Phenylacetate
C00552 meso-Tartaricacid
C00555 4-Aminobutanal
C00568 4-Aminobenzoate
C00570 CDP-ethanolamine
C00577 D-Glyceraldehyde
C00581 Guanidinoacetate
C00596 2-Hydroxy-2,4-pentadienoate
C00601 Phenylacetaldehyde
C00603 --Ureidoglycolate
C00611 N-Acetyllactosamine
C00620 alpha-D-Ribose1-phosphate
C00623 Glycerol1-phosphate
C00624 N-Acetyl-L-glutamate
C00628 2,5-Dihydroxybenzoate
C00629 2-Dehydro-D-gluconate
C00631 2-Phospho-D-glycerate
C00632 3-Hydroxyanthranilate
C00636 D-Mannose1-phosphate
C00637 Indole-3-acetaldehyde
C00642 4-Hydroxyphenylacetate
C00644 D-Mannitol1-phosphate
C00645 N-Acetyl-D-mannosamine
C00652 D-Arabinono-1,4-lactone
C00660 D-Glucose1,6-bisphosphate
C00663 beta-D-Glucose1-phosphate
C00665 beta-D-Fructose2,6-bisphosphate
C00668 alpha-D-Glucose6-phosphate
C00672 2-Deoxy-D-ribose1-phosphate
C00673 2-Deoxy-D-ribose5-phosphate
C00679 5-Dehydro-4-deoxy-D-glucarate
C00682 2-Hydroxymuconatesemialdehyde
C00684 2-Dehydro-3-deoxy-L-arabinonate
C00689 alpha,alpha'-Trehalose6-phosphate
C00704 O2.-
C00705 dCDP
C00711 Malate
C00716 Serine
C00740 D-Serine
C00763 D-Proline
C00785 Urocanate
C00791 Creatinine
C00792 D-Arginine
C00794 D-Sorbitol
C00804 Propynoate
C00805 Salicylate
C00810 R-Acetoin
C00811 4-Coumarate
C00817 D-Altronate
C00818 D-Glucarate
C00819 D-Glutamine
C00820 D-Threonine
C00822 Dopaquinone
C00826 L-Arogenate
C00846 3-Oxoadipate
C00878 D-Arabinonate
C00879 D-Galactarate
C00880 D-Galactonate
C00881 Deoxycytidine
C00884 Homocarnosine
C00885 Isochorismate
C00898 R,R-Tartaricacid
C00900 2-Acetolactate
C00905 D-Fructuronate
C00940 2-Oxoglutaramate
C00941 3',5'-CyclicCMP
C00944 3-Dehydroquinate
C00954 Indole-3-acetate
C00969 3-Hydroxypropanal
C00975 Dihydroxyfumarate
C00977 L-Tryptophanamide
C00988 2-Phosphoglycolate
C00993 D-Alanyl-D-alanine
C01005 O-Phospho-L-serine
C01010 Urea-1-carboxylate
C01020 6-Hydroxynicotinate
C01026 N,N-Dimethylglycine
C01035 4-Guanidinobutanoate
C01036 4-Maleylacetoacetate
C01042 N-Acetyl-L-aspartate
C01043 N-Carbamoylsarcosine
C01044 N-Formyl-L-aspartate
C01045 N-Formyl-L-glutamate
C01046 N-Methyl-L-glutamate
C01059 2,5-Dihydroxypyridine
C01061 4-Fumarylacetoacetate
C01073 N-Acetyl-beta-alanine
C01083 alpha,alpha-Trehalose
C01093 Cellobiono-1,5-lactone
C01094 D-Fructose1-phosphate
C01096 Sorbitol6-phosphate
C01097 D-Tagatose6-phosphate
C01101 L-Ribulose5-phosphate
C01102 O-Phospho-L-homoserine
C01103 Orotidine5'-phosphate
C01108 1,2,3-Trihydroxybenzene
C01110 5-Amino-2-oxopentanoicacid
C01112 D-Arabinose5-phosphate
C01113 D-Galactose6-phosphate
C01114 L-Arabinono-1,4-lactone
C01118 O-Succinyl-L-homoserine
C01127 4-Hydroxy-2-oxoglutarate
C01133 N-Acetyl-D-glucosaminate
C01146 2-Hydroxy-3-oxopropanoate
C01157 trans-4-Hydroxy-L-proline
C01158 1-O-Galloyl-beta-D-glucose
C01159 2,3-Bisphospho-D-glycerate
C01163 3-Carboxy-cis,cis-muconate
C01165 L-Glutamate5-semialdehyde
C01168 Pseudouridine5'-phosphate
C01170 UDP-N-acetyl-D-mannosamine
C01172 beta-D-Glucose6-phosphate
C01177 Inositol1-phosphate
C01179 3-4-Hydroxyphenylpyruvate
C01182 D-Ribulose1,5-bisphosphate
C01187 3-Deoxy-D-manno-octulosonate
C01197 3,4-Dihydroxy-trans-cinnamate
C01215 2-Acetamidomethylenesuccinate
C01216 2-Dehydro-3-deoxy-D-galactonate
C01219 CDP-4-dehydro-6-deoxy-D-glucose
C01220 1D-myo-Inositol1,4-bisphosphate
C01225 sn-glycero-3-Phospho-1-inositol
C01231 alpha-D-Glucose1,6-bisphosphate
C01233 sn-glycero-3-Phosphoethanolamine
C01234 1-Aminocyclopropane-1-carboxylate
C01235 1-alpha-D-Galactosyl-myo-inositol
C01236 D-Glucono-1,5-lactone6-phosphate
C01239 N-Acetyl-beta-D-glucosaminylamine
C01243 1D-myo-Inositol1,3,4-trisphosphate
C01245 D-myo-Inositol1,4,5-trisphosphate
C01250 N-Acetyl-L-glutamate5-semialdehyde
C01252 4-2-Aminophenyl-2,4-dioxobutanoate
C01269 5-O-1-Carboxyvinyl-3-phosphoshikimate
C01272 1D-myo-Inositol1,3,4,5-tetrakisphosphate
C01278 2-Carboxy-2,5-dihydro-5-oxofuran-2-acetate
C01286 2-Dehydro-3-deoxy-D-galactonate6-phosphate
C01302 1-2-Carboxyphenylamino-1'-deoxy-D-ribulose5'-phosphate
C01326 Hydrogencyanide
C01346 dUDP
C01353 Carbonicacid
C01368 3'-UMP
C01384 Maleicacid
C01405 Aspirin
C01417 Cyanate
C01424 Gallate
C01548 Acetylene
C01551 Allantoin
C01563 Carbamate
C01566 Cyanamide
C01572 Digallate
C01582 Galactose
C01594 Linamarin
C01596 Maleamate
C01602 Ornithine
C01613 Stachyose
C01674 Chitobiose
C01717 4-Hydroxy-2-quinolinecarboxylicacid
C01732 Mesaconate
C01742 Palatinose
C01769 S-Acetoin
C01888 Aminoacetone
C01987 2-Aminophenol
C01990 3-Oxalomalate
C02013 Cellotetraose
C02048 Laminaribiose
C02083 Styreneoxide
C02091 Ureidoglycine
C02107 S,S-Tartaricacid
C02132 Acetylpyruvate
C02161 Isophenoxazine
C02167 Maleylpyruvate
C02218 2-Aminoacrylate
C02220 2-Aminomuconate
C02225 2-Methylcitrate
C02237 5-Oxo-D-proline
C02265 D-Phenylalanine
C02266 D-Xylonolactone
C02294 Methylguanidine
C02305 Phosphocreatine
C02336 beta-D-Fructose
C02341 trans-Aconitate
C02348 R--Allantoin
C02350 S+-Allantoin
C02351 1,2-Benzoquinone
C02354 2',3'-CyclicCMP
C02355 2',3'-CyclicUMP
C02362 2-Oxosuccinamate
C02466 Trimetaphosphate
C02470 Xanthurenicacid
C02480 cis,cis-Muconate
C02501 2-Hydroxymuconate
C02505 2-Phenylacetamide
C02512 3-Cyano-L-alanine
C02514 3-Fumarylpyruvate
C02532 D-O-Phosphoserine
C02565 N-Methylhydantoin
C02591 Sucrose6-phosphate
C02614 S-2-Methylmalate
C02637 3-Dehydroshikimate
C02642 3-Ureidopropionate
C02647 4-Guanidinobutanal
C02655 6-Acetyl-D-glucose
C02659 Acetonecyanohydrin
C02670 D-Glucuronolactone
C02674 Deoxyribonolactone
C02693 Indole-3-acetamide
C02700 L-Formylkynurenine
C02714 N-Acetylputrescine
C02720 N-Hydroxyarylamine
C02730 2-Succinylbenzoate
C02734 Phenolicphosphate
C02753 D-Xylono-1,4-lactone
C02763 enol-Phenylpyruvate
C02775 2,3-Dihydroxyindole
C02779 2-Dehydro-D-glucose
C02798 3-Phosphonopyruvate
C02916 S-Norlaudanosoline
C02923 2,3-Dihydroxytoluene
C02937 3-Indoleacetaldoxime
C02938 3-Indoleacetonitrile
C02946 4-Acetamidobutanoate
C02964 D-Glucosyl-D-mannose
C02979 Glycerol2-phosphate
C02995 Maltose6'-phosphate
C03015 O-Carbamoyl-L-serine
C03030 Uracil5-carboxylate
C03047 1,4-Diguanidinobutane
C03063 2-Oxohept-3-enedioate
C03065 3-Guanidinopropanoate
C03078 4-Guanidinobutanamide
C03079 4-Hydroxy-L-glutamate
C03090 5-Phosphoribosylamine
C03097 Arylbeta-D-glucoside
C03139 N-Amidino-L-aspartate
C03142 N-D-Glucosylarylamine
C03167 Phosphonoacetaldehyde
C03175 Shikimate3-phosphate
C03217 2-Hydroxy-3-oxoadipate
C03223 3,4-Dihydroxyphthalate
C03227 3-Hydroxy-L-kynurenine
C03230 3-Indoleglycolaldehyde
C03232 3-Phosphonooxypyruvate
C03233 4,5-Dihydroxyphthalate
C03248 Acetylenedicarboxylate
C03267 beta-D-Fructose2-phosphate
C03269 D-galacto-Hexodialdose
C03277 Imidazol-5-yl-pyruvate
C03291 L-Xylulose5-phosphate
C03383 D-Galactono-1,4-lactone
C03387 D-Glucurono-6,2-lactone
C03394 Erythrulose1-phosphate
C03406 N-L-Argininosuccinate
C03409 N-Formimino-L-aspartate
C03440 cis-4-Hydroxy-D-proline
C03453 Z-5-Oxohex-2-enedioate
C03459 2-Hydroxy-3-oxosuccinate
C03506 Indoleglycerolphosphate
C03508 L-2-Amino-3-oxobutanoicacid
C03546 myo-Inositol4-phosphate
C03548 trans-2,3-Epoxysuccinate
C03557 2-Aminoethylphosphonate
C03564 1-Pyrroline-2-carboxylate
C03569 2,2',3-Trihydroxybiphenyl
C03574 2-Formylaminobenzaldehyde
C03586 2-Oxo-2,3-dihydrofuran-5-acetate
C03589 4-Hydroxy-2-oxopentanoate
C03600 Carboxymethyloxysuccinate
C03618 L-threo-3-Methylaspartate
C03623 N-Methyl-2-oxoglutaramate
C03661 1F-beta-D-Fructosylsucrose
C03666 2-Carboxy-cis,cis-muconate
C03671 2-Pyrone-4,6-dicarboxylate
C03680 4-Imidazolone-5-propanoate
C03703 L-5-Carboxymethylhydantoin
C03708 N-Acetyl-O-acetylneuraminate
C03716 Oxaloacetate4-methylester
C03722 Pyridine-2,3-dicarboxylate
C03733 UDP-alpha-D-galacto-1,4-furanose
C03736 alpha-D-Ribose5-phosphate
C03738 gamma-L-Glutamyl-D-alanine
C03752 2-Amino-2-deoxy-D-gluconate
C03758 4-2-Aminoethyl-1,2-benzenediol
C03765 4-Hydroxyphenylacetaldehyde
C03771 5-Guanidino-2-oxopentanoate
C03785 D-Tagatose1,6-bisphosphate
C03824 2-Aminomuconatesemialdehyde
C03826 2-Dehydro-3-deoxy-D-xylonate
C03848 6F-alpha-D-Galactosylsucrose
C03861 Dibenzo1,4dioxin-2,3-dione
C03872 L-Serine-phosphoethanolamine
C03912 S-1-Pyrroline-5-carboxylate
C03921 2-Dehydro-3-deoxy-D-glucarate
C03943 2R,4S-2,4-Diaminopentanoate
C03947 Glycerol1,2-cyclicphosphate
C03961 erythro-3-Hydroxy-L-aspartate
C03971 1F-alpha-D-Galactosylraffinose
C03981 2-Hydroxyethylenedicarboxylate
C03993 4-beta-D-Glucosyloxybenzoate
C04006 1D-myo-Inositol3-phosphate
C04043 3,4-Dihydroxyphenylacetaldehyde
C04044 3-2,3-Dihydroxyphenylpropanoate
C04045 3-3,4-Dihydroxyphenylpyruvate
C04052 5-Carboxy-2-oxohept-3-enedioate
C04062 D-myo-Inositol1,3-bisphosphate
C04063 D-myo-Inositol3,4-bisphosphate
C04089 UDP-4-dehydro-6-deoxy-D-glucose
C04101 1-O,6-O-Digalloyl-beta-D-glucose
C04105 2,5-Dihydro-5-oxofuran-2-acetate
C04115 4-Carboxy-4-hydroxy-2-oxoadipate
C04121 CMP-3-deoxy-D-manno-octulosonate
C04124 Indole-3-acetyl-beta-1-D-glucose
C04164 trans-Cinnamoylbeta-D-glucoside
C04171 2,3-Dihydro-2,3-dihydroxybenzoate
C04181 3-Hydroxy-3-methyl-2-oxobutanoicacid
C04186 5-Carboxymethyl-2-hydroxymuconate
C04225 Z-But-2-ene-1,2,3-tricarboxylate
C04227 1-4-Hydroxyphenyl-2-aminoethanol
C04256 N-Acetyl-D-glucosamine1-phosphate
C04257 N-Acetyl-D-mannosamine6-phosphate
C04282 1-Pyrroline-4-hydroxy-2-carboxylate
C04299 D-myo-Inositol1,2-cyclicphosphate
C04302 N-5-Phospho-D-ribosylanthranilate
C04324 4-Carboxy-2-hydroxy-cis,cis-muconate
C04366 3-2-Carboxyethenyl-cis,cis-muconate
C04368 3-Amino-3-4-hydroxyphenylpropanoate
C04409 2-Amino-3-carboxymuconatesemialdehyde
C04415 4-O-beta-D-Glucosyl-4-hydroxycinnamate
C04434 E-4-Oxobut-1-ene-1,2,4-tricarboxylate
C04442 2-Dehydro-3-deoxy-6-phospho-D-gluconate
C04451 4-Carboxy-2-hydroxyhexa-2,4-dienedioate
C04456 6-Phospho-5-dehydro-2-deoxy-D-gluconate
C04478 3-Deoxy-D-manno-octulosonate8-phosphate
C04479 2-Hydroxy-6-oxonona-2,4-diene-1,9-dioate
C04480 3-Carboxy-2-hydroxymuconatesemialdehyde
C04484 4-Carboxy-2-hydroxymuconatesemialdehyde
C04501 N-Acetyl-alpha-D-glucosamine1-phosphate
C04534 6-Phospho-beta-D-glucosyl-1,4-D-glucose
C04540 N4-Acetyl-beta-D-glucosaminylasparagine
C04548 1-4-Hydroxyphenyl-2-methylaminoethanol
C04553 3-Carboxy-2,5-dihydro-5-oxofuran-2-acetate
C04584 6-Imino-5-oxocyclohexa-1,3-dienecarboxylate
C04593 2S,3R-3-Hydroxybutane-1,2,3-tricarboxylate
C04631 UDP-N-acetyl-3-1-carboxyvinyl-D-glucosamine
C04641 2-alpha-D-Galactosyl-sn-glycerol3-phosphate
C04691 2-Dehydro-3-deoxy-D-arabino-heptonate7-phosphate
C04703 alpha-D-Galactosyl-1,1'-sn-glycerol3-phosphate
C04739 UDP-N-acetyl-6-D-galactose-1-phospho-D-glucosamine
C04796 4-L-Alanin-3-yl-2-hydroxy-cis,cis-muconate6-semialdehyde
C04797 5-L-Alanin-3-yl-2-hydroxy-cis,cis-muconate6-semialdehyde
C04847 alpha-D-Galactosyl-1,3-beta-D-galactosyl-1,4-N-acetyl-D-glucosamine
C04886 alpha-N-Acetylneuraminyl-2,6-beta-D-galactosyl-1,4-N-acetyl-beta-D-glucosamine
C05130 Imidazole-4-acetaldehyde
C05133 4-Imidazolone-5-acetate
C05332 Phenethylamine
C05345 beta-D-Fructose6-phosphate
C05350 2-Hydroxy-3-4-hydroxyphenylpropenoate
C05364 4-Carboxy-2-oxo-3-hexenedioate
C05375 2-Hydroxy-2-hydropyrone-4,6-dicarboxylate
C05378 beta-D-Fructose1,6-bisphosphate
C05380 Nicotinurate
C05382 D-Sedoheptulose7-phosphate
C05396 Lactose6-phosphate
C05399 Melibiitol
C05400 Epimelibiose
C05401 3-beta-D-Galactosyl-sn-glycerol
C05402 Melibiose
C05404 D-Galalpha1->6D-Galalpha1->6D-Glucose
C05405 L-Arabinono-1,5-lactone
C05519 L-Allothreonine
C05565 Hydantoin-5-propionate
C05572 4-Oxoglutaramate
C05585 Gentisatealdehyde
C05600 2-Hydroxyhepta-2,4-dienedioate
C05601 4-Hydroxy-2-oxo-heptanedioate
C05616 3-O-Methylgallate
C05627 4-Hydroxystyrene
C05636 3-Hydroxykynurenamine
C05637 4,8-Dihydroxyquinoline
C05645 4-2-Amino-3-hydroxyphenyl-2,4-dioxobutanoate
C05653 Formylanthranilate
C05672 2-Amino-3-phosphonopropanoate
C05673 CMP-2-aminoethylphosphonate
C05682 Phosphonoacetate
C05711 gamma-Glutamyl-beta-cyanoalanine
C05817 2-Succinyl-6-hydroxy-2,4-cyclohexadiene-1-carboxylate
C05822 3'-CMP
C05829 N-Carbamyl-L-glutamate
C05834 3-Methyldioxyindole
C05835 2-Formaminobenzoylacetate
C05840 Iminoaspartate
C05852 2-Hydroxyphenylacetate
C05854 4-Carboxy-2-oxo-4-pentanoate
C05931 N-Succinyl-L-glutamate
C05935 2-Oxoarginine
C05936 N4-Acetylaminobutanal
C05941 2-Oxo-4-hydroxy-5-aminovalerate
C05942 Pyrrole-2-carboxylate
C05946 D-4-Hydroxy-2-oxoglutarate
C05947 L-erythro-4-Hydroxyglutamate
C05999 Lactaldehyde
C06010 S-2-Acetolactate
C06019 D-arabino-3-Hexulose6-phosphate
C06029 L-threo-3-Methylmalate
C06030 Methyloxaloacetate
C06033 Parapyruvate
C06035 4-Methylene-2-oxoglutarate
C06144 3-Butynoate
C06156 alpha-D-Glucosamine1-phosphate
C06160 S-Norcoclaurine
C06186 Arbutin
C06187 Arbutin6-phosphate
C06198 P1,P4-Bis5'-uridyltetraphosphate
C06201 2,4-Dihydroxyhept-2-enedioate
C06210 2-Hydroxy-6-keto-2,4-heptadienoate
C06216 Celloheptaose
C06217 Cellohexaose
C06218 Cellopentaose
C06219 Cellotriose
C06224 3,4-Dihydroxystyrene
C06241 N-Acetylneuraminate9-phosphate
C06244 Acetamide
C06316 D-erythro-Ascorbate
C06330 Quinoline-3,4-diol
C06366 Homospermidine
C06372 Lacto-N-biose
C06393 2,3-Diaminopropanoate
C06440 2-Dehydro-D-glucono-1,5-lactone
C06441 L-Xylulose1-phosphate
C06554 Cyanuricacid
C06555 Biuret
C06603 cis,trans-4-Hydroxymuconicsemialdehyde
C06655 L-N2-2-Carboxyethylarginine
C06732 alpha,beta-Didehydrotryptophan
C06746 N-Acetylphenylethylamine
C06771 Triethanolamine
C06772 Diethanolamine
C06893 2-Deoxy-5-keto-D-gluconicacid6-phosphate
C07086 Phenylaceticacid
C07272 Maleimide
C07731 2-Hydroxy-6-oxo-6-2-hydroxyphenyl-hexa-2,4-dienoate
C07733 2,2',3-Trihydroxydiphenylether
C07734 2-Hydroxy-6-oxo-6-2-hydroxyphenoxy-hexa-2,4-dienoate
C07836 D-glycero-D-manno-Heptose7-phosphate
C08061 2'-Aminobiphenyl-2,3-diol
C08062 2-Hydroxy-6-oxo-2'-aminophenyl-hexa-2,4-dienoate
C08733 2-Hydroxy-4,6-diamino-1,3,5-triazine
C08734 2,4-Dihydroxy-6-amino-1,3,5-triazine
C08737 Melamine
C11355 4-Amino-4-deoxychorismate
C11437 1-Deoxy-D-xylulose5-phosphate
C11503 3-Hydroxy-1H-quinolin-4-one
C11511 threo-3-Hydroxy-L-aspartate
C11527 4-Hydroxymandelate
C12623 trans-2,3-Dihydroxycinnamate
C12624 2-Hydroxy-6-ketononatrienedioate
C13635 4-Hydroxyphenacylalcohol
C13636 4-Hydroxyphenylacetate
C14093 1,2-Dihydroxy-8-carboxynaphthalene
C14094 2-Carboxy-2-hydroxy-8-carboxychromene
C14095 2-Hydroxy-3-carboxybenzalpyruvate
C14096 3-Formylsalicylicacid
C14097 2-Hydroxyisophthalicacid
C14610 S-5-Oxo-2,5-dihydrofuran-2-acetate
C15499 Pentane-2,4-dione
C15523 2,6-Dihydroxynicotinate
C15532 N-Acetyl-L-citrulline
C15548 2-alpha-D-Glucosyl-D-glucose
C15556 3,4-Dihydroxy-2-butanone4-phosphate
C15668 1-Pyrroline
C15767 gamma-Glutamyl-gamma-aminobutyraye
C16074 Phenylacetonitrile
C16075 Z-Phenylacetaldehydeoxime
C16235 o-Hydroxylaminobenzoate

Consensus scope of cluster 7
C00001 H2O
C00007 Oxygen
C00027 H2O2
C00080 H+
C00219 5Z,8Z,11Z,14Z-Icosatetraenoicacid
C00427 ProstaglandinH2
C00584 ProstaglandinE2
C00696 5Z,13E-15S-9alpha,15-Dihydroxy-11-oxoprosta-5,13-dienoate
C00704 O2.-
C00909 LeukotrieneA4
C01312 ProstaglandinI2
C02165 LeukotrieneB4
C02198 ThromboxaneA2
C04822 8R-HPETE
C05356 5S-HPETE
C05953 ProstaglandinA2
C05954 ProstaglandinB2
C05955 ProstaglandinC2
C05956 ProstaglandinG2
C05957 ProstaglandinJ2
C05958 delta-12-ProstaglandinJ2
C05959 11-epi-ProstaglandinF2alpha
C05961 6-Keto-prostaglandinF1alpha
C05963 ThromboxaneB2
C05965 12S-HPETE
C05966 15S-HPETE
C14717 15-Deoxy-delta-12,14-PGJ2
C14781 15H-11,12-EETA
C14782 11,12,15-THETA
C14808 HepoxilinA3
C14809 TrioxilinA3
C14810 HepoxilinB3
C14811 TrioxilinB3
C14812 12R-HPETE
C14813 11H-14,15-EETA
C14814 11,14,15-THETA
C14820 11R-HPETE
C14821 9S-HPETE
C14823 8S-HPETE

Consensus scope of cluster 8
C00001 H2O
C00007 Oxygen
C00009 Orthophosphate
C00011 CO2
C00013 Pyrophosphate
C00022 Pyruvate
C00027 H2O2
C00031 D-Glucose
C00033 Acetate
C00036 Oxaloacetate
C00042 Succinate
C00048 Glyoxylate
C00058 Formate
C00067 Formaldehyde
C00074 Phosphoenolpyruvate
C00080 H+
C00084 Acetaldehyde
C00085 D-Fructose6-phosphate
C00089 Sucrose
C00090 Catechol
C00092 D-Glucose6-phosphate
C00093 sn-Glycerol3-phosphate
C00095 D-Fructose
C00103 D-Glucose1-phosphate
C00111 Glyceronephosphate
C00116 Glycerol
C00117 D-Ribose5-phosphate
C00118 2R-2-Hydroxy-3-phosphonooxy-propanal
C00121 D-Ribose
C00122 Fumarate
C00132 Methanol
C00137 myo-Inositol
C00149 S-Malate
C00158 Citrate
C00159 D-Mannose
C00160 Glycolate
C00164 Acetoacetate
C00168 Hydroxypyruvate
C00184 Glycerone
C00185 Cellobiose
C00186 S-Lactate
C00191 D-Glucuronate
C00196 2,3-Dihydroxybenzoate
C00197 3-Phospho-D-glycerate
C00198 D-Glucono-1,5-lactone
C00199 D-Ribulose5-phosphate
C00204 2-Dehydro-3-deoxy-D-gluconate
C00207 Acetone
C00208 Maltose
C00209 Oxalate
C00216 D-Arabinose
C00221 beta-D-Glucose
C00222 3-Oxopropanoate
C00227 Acetylphosphate
C00230 3,4-Dihydroxybenzoate
C00231 D-Xylulose5-phosphate
C00236 3-Phospho-D-glyceroylphosphate
C00237 CO
C00252 Isomaltose
C00256 R-Lactate
C00257 D-Gluconicacid
C00258 D-Glycerate
C00266 Glycolaldehyde
C00267 alpha-D-Glucose
C00275 D-Mannose6-phosphate
C00279 D-Erythrose4-phosphate
C00281 Sedoheptulose7-phosphate
C00309 D-Ribulose
C00311 Isocitrate
C00345 6-Phospho-D-gluconate
C00354 D-Fructose1,6-bisphosphate
C00392 Mannitol
C00417 cis-Aconitate
C00433 2,5-Dioxopentanoate
C00447 D-Sedoheptulose1,7-bisphosphate
C00472 p-Benzoquinone
C00490 Itaconate
C00497 R-Malate
C00502 D-Xylonate
C00514 D-Mannonate
C00530 p-Benzenediol
C00536 Triphosphate
C00544 Homogentisate
C00545 L-Arabinonate
C00546 Methylglyoxal
C00552 meso-Tartaricacid
C00577 D-Glyceraldehyde
C00596 2-Hydroxy-2,4-pentadienoate
C00620 alpha-D-Ribose1-phosphate
C00623 Glycerol1-phosphate
C00628 2,5-Dihydroxybenzoate
C00629 2-Dehydro-D-gluconate
C00631 2-Phospho-D-glycerate
C00636 D-Mannose1-phosphate
C00642 4-Hydroxyphenylacetate
C00644 D-Mannitol1-phosphate
C00652 D-Arabinono-1,4-lactone
C00660 D-Glucose1,6-bisphosphate
C00663 beta-D-Glucose1-phosphate
C00665 beta-D-Fructose2,6-bisphosphate
C00668 alpha-D-Glucose6-phosphate
C00672 2-Deoxy-D-ribose1-phosphate
C00673 2-Deoxy-D-ribose5-phosphate
C00679 5-Dehydro-4-deoxy-D-glucarate
C00682 2-Hydroxymuconatesemialdehyde
C00684 2-Dehydro-3-deoxy-L-arabinonate
C00689 alpha,alpha'-Trehalose6-phosphate
C00704 O2.-
C00711 Malate
C00794 D-Sorbitol
C00804 Propynoate
C00810 R-Acetoin
C00817 D-Altronate
C00818 D-Glucarate
C00846 3-Oxoadipate
C00878 D-Arabinonate
C00879 D-Galactarate
C00898 R,R-Tartaricacid
C00900 2-Acetolactate
C00905 D-Fructuronate
C00944 3-Dehydroquinate
C00969 3-Hydroxypropanal
C00975 Dihydroxyfumarate
C00988 2-Phosphoglycolate
C01036 4-Maleylacetoacetate
C01061 4-Fumarylacetoacetate
C01083 alpha,alpha-Trehalose
C01093 Cellobiono-1,5-lactone
C01094 D-Fructose1-phosphate
C01096 Sorbitol6-phosphate
C01101 L-Ribulose5-phosphate
C01108 1,2,3-Trihydroxybenzene
C01112 D-Arabinose5-phosphate
C01114 L-Arabinono-1,4-lactone
C01127 4-Hydroxy-2-oxoglutarate
C01146 2-Hydroxy-3-oxopropanoate
C01159 2,3-Bisphospho-D-glycerate
C01163 3-Carboxy-cis,cis-muconate
C01172 beta-D-Glucose6-phosphate
C01177 Inositol1-phosphate
C01179 3-4-Hydroxyphenylpyruvate
C01182 D-Ribulose1,5-bisphosphate
C01187 3-Deoxy-D-manno-octulosonate
C01220 1D-myo-Inositol1,4-bisphosphate
C01225 sn-glycero-3-Phospho-1-inositol
C01231 alpha-D-Glucose1,6-bisphosphate
C01236 D-Glucono-1,5-lactone6-phosphate
C01243 1D-myo-Inositol1,3,4-trisphosphate
C01245 D-myo-Inositol1,4,5-trisphosphate
C01272 1D-myo-Inositol1,3,4,5-tetrakisphosphate
C01278 2-Carboxy-2,5-dihydro-5-oxofuran-2-acetate
C01286 2-Dehydro-3-deoxy-D-galactonate6-phosphate
C01353 Carbonicacid
C01384 Maleicacid
C01424 Gallate
C01548 Acetylene
C01572 Digallate
C01732 Mesaconate
C01742 Palatinose
C01769 S-Acetoin
C01990 3-Oxalomalate
C02013 Cellotetraose
C02048 Laminaribiose
C02107 S,S-Tartaricacid
C02132 Acetylpyruvate
C02167 Maleylpyruvate
C02225 2-Methylcitrate
C02266 D-Xylonolactone
C02336 beta-D-Fructose
C02341 trans-Aconitate
C02351 1,2-Benzoquinone
C02466 Trimetaphosphate
C02480 cis,cis-Muconate
C02501 2-Hydroxymuconate
C02514 3-Fumarylpyruvate
C02591 Sucrose6-phosphate
C02614 S-2-Methylmalate
C02637 3-Dehydroshikimate
C02655 6-Acetyl-D-glucose
C02670 D-Glucuronolactone
C02753 D-Xylono-1,4-lactone
C02779 2-Dehydro-D-glucose
C02798 3-Phosphonopyruvate
C02923 2,3-Dihydroxytoluene
C02964 D-Glucosyl-D-mannose
C02979 Glycerol2-phosphate
C02995 Maltose6'-phosphate
C03167 Phosphonoacetaldehyde
C03223 3,4-Dihydroxyphthalate
C03233 4,5-Dihydroxyphthalate
C03248 Acetylenedicarboxylate
C03267 beta-D-Fructose2-phosphate
C03291 L-Xylulose5-phosphate
C03387 D-Glucurono-6,2-lactone
C03394 Erythrulose1-phosphate
C03453 Z-5-Oxohex-2-enedioate
C03459 2-Hydroxy-3-oxosuccinate
C03546 myo-Inositol4-phosphate
C03548 trans-2,3-Epoxysuccinate
C03586 2-Oxo-2,3-dihydrofuran-5-acetate
C03589 4-Hydroxy-2-oxopentanoate
C03600 Carboxymethyloxysuccinate
C03661 1F-beta-D-Fructosylsucrose
C03666 2-Carboxy-cis,cis-muconate
C03671 2-Pyrone-4,6-dicarboxylate
C03716 Oxaloacetate4-methylester
C03736 alpha-D-Ribose5-phosphate
C03765 4-Hydroxyphenylacetaldehyde
C03785 D-Tagatose1,6-bisphosphate
C03826 2-Dehydro-3-deoxy-D-xylonate
C03861 Dibenzo1,4dioxin-2,3-dione
C03921 2-Dehydro-3-deoxy-D-glucarate
C03947 Glycerol1,2-cyclicphosphate
C03981 2-Hydroxyethylenedicarboxylate
C04006 1D-myo-Inositol3-phosphate
C04044 3-2,3-Dihydroxyphenylpropanoate
C04062 D-myo-Inositol1,3-bisphosphate
C04063 D-myo-Inositol3,4-bisphosphate
C04105 2,5-Dihydro-5-oxofuran-2-acetate
C04115 4-Carboxy-4-hydroxy-2-oxoadipate
C04181 3-Hydroxy-3-methyl-2-oxobutanoicacid
C04225 Z-But-2-ene-1,2,3-tricarboxylate
C04299 D-myo-Inositol1,2-cyclicphosphate
C04324 4-Carboxy-2-hydroxy-cis,cis-muconate
C04434 E-4-Oxobut-1-ene-1,2,4-tricarboxylate
C04442 2-Dehydro-3-deoxy-6-phospho-D-gluconate
C04451 4-Carboxy-2-hydroxyhexa-2,4-dienedioate
C04456 6-Phospho-5-dehydro-2-deoxy-D-gluconate
C04478 3-Deoxy-D-manno-octulosonate8-phosphate
C04479 2-Hydroxy-6-oxonona-2,4-diene-1,9-dioate
C04480 3-Carboxy-2-hydroxymuconatesemialdehyde
C04484 4-Carboxy-2-hydroxymuconatesemialdehyde
C04534 6-Phospho-beta-D-glucosyl-1,4-D-glucose
C04553 3-Carboxy-2,5-dihydro-5-oxofuran-2-acetate
C04593 2S,3R-3-Hydroxybutane-1,2,3-tricarboxylate
C04691 2-Dehydro-3-deoxy-D-arabino-heptonate7-phosphate
C05345 beta-D-Fructose6-phosphate
C05350 2-Hydroxy-3-4-hydroxyphenylpropenoate
C05364 4-Carboxy-2-oxo-3-hexenedioate
C05375 2-Hydroxy-2-hydropyrone-4,6-dicarboxylate
C05378 beta-D-Fructose1,6-bisphosphate
C05382 D-Sedoheptulose7-phosphate
C05405 L-Arabinono-1,5-lactone
C05585 Gentisatealdehyde
C05616 3-O-Methylgallate
C05682 Phosphonoacetate
C05854 4-Carboxy-2-oxo-4-pentanoate
C05946 D-4-Hydroxy-2-oxoglutarate
C05999 Lactaldehyde
C06010 S-2-Acetolactate
C06019 D-arabino-3-Hexulose6-phosphate
C06029 L-threo-3-Methylmalate
C06033 Parapyruvate
C06035 4-Methylene-2-oxoglutarate
C06144 3-Butynoate
C06187 Arbutin6-phosphate
C06210 2-Hydroxy-6-keto-2,4-heptadienoate
C06216 Celloheptaose
C06217 Cellohexaose
C06218 Cellopentaose
C06219 Cellotriose
C06316 D-erythro-Ascorbate
C06440 2-Dehydro-D-glucono-1,5-lactone
C06441 L-Xylulose1-phosphate
C06603 cis,trans-4-Hydroxymuconicsemialdehyde
C06893 2-Deoxy-5-keto-D-gluconicacid6-phosphate
C07733 2,2',3-Trihydroxydiphenylether
C07734 2-Hydroxy-6-oxo-6-2-hydroxyphenoxy-hexa-2,4-dienoate
C07836 D-glycero-D-manno-Heptose7-phosphate
C11437 1-Deoxy-D-xylulose5-phosphate
C11527 4-Hydroxymandelate
C12623 trans-2,3-Dihydroxycinnamate
C12624 2-Hydroxy-6-ketononatrienedioate
C13636 4-Hydroxyphenylacetate
C14610 S-5-Oxo-2,5-dihydrofuran-2-acetate
C15499 Pentane-2,4-dione
C15548 2-alpha-D-Glucosyl-D-glucose
C15556 3,4-Dihydroxy-2-butanone4-phosphate

Consensus scope of cluster 9
C00001 H2O
C00007 Oxygen
C00011 CO2
C00027 H2O2
C00048 Glyoxylate
C00058 Formate
C00080 H+
C00160 Glycolate
C00168 Hydroxypyruvate
C00209 Oxalate
C00237 CO
C00266 Glycolaldehyde
C00704 O2.-
C00975 Dihydroxyfumarate
C01146 2-Hydroxy-3-oxopropanoate
C01353 Carbonicacid
C03459 2-Hydroxy-3-oxosuccinate

Consensus scope of cluster 10
C00001 H2O
C00007 Oxygen
C00010 CoA
C00011 CO2
C00022 Pyruvate
C00024 Acetyl-CoA
C00027 H2O2
C00033 Acetate
C00036 Oxaloacetate
C00042 Succinate
C00048 Glyoxylate
C00058 Formate
C00080 H+
C00083 Malonyl-CoA
C00084 Acetaldehyde
C00090 Catechol
C00091 Succinyl-CoA
C00100 Propanoyl-CoA
C00109 2-Oxobutanoate
C00122 Fumarate
C00149 S-Malate
C00158 Citrate
C00160 Glycolate
C00163 Propanoate
C00164 Acetoacetate
C00168 Hydroxypyruvate
C00186 S-Lactate
C00196 2,3-Dihydroxybenzoate
C00207 Acetone
C00209 Oxalate
C00222 3-Oxopropanoate
C00230 3,4-Dihydroxybenzoate
C00237 CO
C00256 R-Lactate
C00258 D-Glycerate
C00266 Glycolaldehyde
C00311 Isocitrate
C00313 Oxalyl-CoA
C00332 Acetoacetyl-CoA
C00356 S-3-Hydroxy-3-methylglutaryl-CoA
C00383 Malonate
C00417 cis-Aconitate
C00433 2,5-Dioxopentanoate
C00472 p-Benzoquinone
C00490 Itaconate
C00497 R-Malate
C00502 D-Xylonate
C00511 Propenoate
C00530 p-Benzenediol
C00531 Itaconyl-CoA
C00544 Homogentisate
C00545 L-Arabinonate
C00552 meso-Tartaricacid
C00566 3S-Citryl-CoA
C00596 2-Hydroxy-2,4-pentadienoate
C00628 2,5-Dihydroxybenzoate
C00642 4-Hydroxyphenylacetate
C00652 D-Arabinono-1,4-lactone
C00679 5-Dehydro-4-deoxy-D-glucarate
C00682 2-Hydroxymuconatesemialdehyde
C00683 S-2-Methyl-3-oxopropanoyl-CoA
C00684 2-Dehydro-3-deoxy-L-arabinonate
C00704 O2.-
C00711 Malate
C00798 Formyl-CoA
C00804 Propynoate
C00810 R-Acetoin
C00815 Citramalate
C00818 D-Glucarate
C00827 Lactoyl-CoA
C00846 3-Oxoadipate
C00877 Crotonoyl-CoA
C00878 D-Arabinonate
C00879 D-Galactarate
C00894 Propenoyl-CoA
C00898 R,R-Tartaricacid
C00900 2-Acetolactate
C00904 Citramalyl-CoA
C00922 2,3-Dimethylmaleate
C00944 3-Dehydroquinate
C00975 Dihydroxyfumarate
C00989 4-Hydroxybutanoicacid
C01011 3S-Citramalyl-CoA
C01013 3-Hydroxypropanoate
C01036 4-Maleylacetoacetate
C01061 4-Fumarylacetoacetate
C01108 1,2,3-Trihydroxybenzene
C01114 L-Arabinono-1,4-lactone
C01127 4-Hydroxy-2-oxoglutarate
C01144 S-3-Hydroxybutanoyl-CoA
C01146 2-Hydroxy-3-oxopropanoate
C01163 3-Carboxy-cis,cis-muconate
C01179 3-4-Hydroxyphenylpyruvate
C01213 R-2-Methyl-3-oxopropanoyl-CoA
C01278 2-Carboxy-2,5-dihydro-5-oxofuran-2-acetate
C01353 Carbonicacid
C01384 Maleicacid
C01424 Gallate
C01548 Acetylene
C01572 Digallate
C01732 Mesaconate
C01757 Triacetate
C01769 S-Acetoin
C01990 3-Oxalomalate
C02107 S,S-Tartaricacid
C02132 Acetylpyruvate
C02167 Maleylpyruvate
C02170 Methylmalonate
C02214 E-Glutaconate
C02225 2-Methylcitrate
C02226 2-Methylmaleate
C02232 3-Oxoadipyl-CoA
C02266 D-Xylonolactone
C02295 Methylitaconate
C02331 Vinylacetyl-CoA
C02341 trans-Aconitate
C02351 1,2-Benzoquinone
C02411 Glutaconyl-1-CoA
C02480 cis,cis-Muconate
C02488 R-2-Ethylmalate
C02501 2-Hydroxymuconate
C02514 3-Fumarylpyruvate
C02557 Methylmalonyl-CoA
C02612 R-2-Methylmalate
C02614 S-2-Methylmalate
C02630 2-Hydroxyglutarate
C02637 3-Dehydroshikimate
C02752 Triacetatelactone
C02753 D-Xylono-1,4-lactone
C02923 2,3-Dihydroxytoluene
C02930 2-Methyleneglutarate
C03058 2-Hydroxyglutaryl-CoA
C03223 3,4-Dihydroxyphthalate
C03231 3-Methylglutaconyl-CoA
C03233 4,5-Dihydroxyphthalate
C03248 Acetylenedicarboxylate
C03344 2-Methylacetoacetyl-CoA
C03453 Z-5-Oxohex-2-enedioate
C03459 2-Hydroxy-3-oxosuccinate
C03548 trans-2,3-Epoxysuccinate
C03561 R-3-Hydroxybutanoyl-CoA
C03586 2-Oxo-2,3-dihydrofuran-5-acetate
C03589 4-Hydroxy-2-oxopentanoate
C03600 Carboxymethyloxysuccinate
C03652 2R,3S-2,3-Dimethylmalate
C03666 2-Carboxy-cis,cis-muconate
C03671 2-Pyrone-4,6-dicarboxylate
C03761 3-Hydroxy-3-methylglutarate
C03765 4-Hydroxyphenylacetaldehyde
C03826 2-Dehydro-3-deoxy-D-xylonate
C03861 Dibenzo1,4dioxin-2,3-dione
C03921 2-Dehydro-3-deoxy-D-glucarate
C03981 2-Hydroxyethylenedicarboxylate
C04044 3-2,3-Dihydroxyphenylpropanoate
C04105 2,5-Dihydro-5-oxofuran-2-acetate
C04115 4-Carboxy-4-hydroxy-2-oxoadipate
C04181 3-Hydroxy-3-methyl-2-oxobutanoicacid
C04225 Z-But-2-ene-1,2,3-tricarboxylate
C04324 4-Carboxy-2-hydroxy-cis,cis-muconate
C04348 3S-3-Carboxy-3-hydroxypropanoyl-CoA
C04434 E-4-Oxobut-1-ene-1,2,4-tricarboxylate
C04451 4-Carboxy-2-hydroxyhexa-2,4-dienedioate
C04479 2-Hydroxy-6-oxonona-2,4-diene-1,9-dioate
C04480 3-Carboxy-2-hydroxymuconatesemialdehyde
C04484 4-Carboxy-2-hydroxymuconatesemialdehyde
C04553 3-Carboxy-2,5-dihydro-5-oxofuran-2-acetate
C04593 2S,3R-3-Hydroxybutane-1,2,3-tricarboxylate
C05116 3-Hydroxybutanoyl-CoA
C05350 2-Hydroxy-3-4-hydroxyphenylpropenoate
C05364 4-Carboxy-2-oxo-3-hexenedioate
C05375 2-Hydroxy-2-hydropyrone-4,6-dicarboxylate
C05405 L-Arabinono-1,5-lactone
C05585 Gentisatealdehyde
C05668 3-Hydroxypropionyl-CoA
C05854 4-Carboxy-2-oxo-4-pentanoate
C05946 D-4-Hydroxy-2-oxoglutarate
C06010 S-2-Acetolactate
C06027 L-erythro-3-Methylmalyl-CoA
C06028 Mesaconyl-CoA
C06029 L-threo-3-Methylmalate
C06030 Methyloxaloacetate
C06031 D-threo-3-Methylmalate
C06032 D-erythro-3-Methylmalate
C06033 Parapyruvate
C06035 4-Methylene-2-oxoglutarate
C06144 3-Butynoate
C06210 2-Hydroxy-6-keto-2,4-heptadienoate
C06316 D-erythro-Ascorbate
C06603 cis,trans-4-Hydroxymuconicsemialdehyde
C06719 Dihydrophloroglucinol
C07085 3-Vinylcatechol
C07087 2-Hydroxy-6-oxoocta-2,4,7-trienoate
C07733 2,2',3-Trihydroxydiphenylether
C07734 2-Hydroxy-6-oxo-6-2-hydroxyphenoxy-hexa-2,4-dienoate
C11062 4-Hydroxybutyryl-CoA
C11527 4-Hydroxymandelate
C12623 trans-2,3-Dihydroxycinnamate
C12624 2-Hydroxy-6-ketononatrienedioate
C13636 4-Hydroxyphenylacetate
C14610 S-5-Oxo-2,5-dihydrofuran-2-acetate
C16268 Cyclopropanecarboxyl-CoA
C16272 3-Hydroxy-5-oxohexanoate
C16273 3-Hydroxy-5-oxohexanoyl-CoA
C16390 S-2-Hydroxymethylglutarate

Consensus scope of cluster 11
C00001 H2O
C00007 Oxygen
C00027 H2O2
C00080 H+
C00282 Hydrogen
C00704 O2.-
C05421 15-cis-Phytoene
C05432 Lycopene
C05433 alpha-Carotene
C05435 gamma-Carotene
C08586 delta-Carotene
C15857 9,9'-Di-cis-zeta-carotene
C15858 7,9,7',9'-Tetra-cis-lycopene
C15859 1'-Hydroxy-gamma-carotene
C15867 3,4-Dehydrolycopene
C15870 Rhodopin
C15907 1',2'-Dihydro-gamma-carotene
C16276 epsilon-Carotene

Consensus scope of cluster 12
C00001 H2O
C00007 Oxygen
C00009 Orthophosphate
C00013 Pyrophosphate
C00027 H2O2
C00080 H+
C00129 Isopentenyldiphosphate
C00235 Dimethylallyldiphosphate
C00341 Geranyldiphosphate
C00353 Geranylgeranyldiphosphate
C00448 trans,trans-Farnesyldiphosphate
C00521 --Limonene
C00536 Triphosphate
C00704 O2.-
C01230 all-trans-Hexaprenyldiphosphate
C01390 Prenol
C01414 Casbene
C01841 Pentalenene
C01860 Trichodiene
C02004 Aristolochene
C02344 --endo-Fenchol
C02462 Sabinenehydrate
C02466 Trimetaphosphate
C02569 Neryldiphosphate
C03190 +-Bornyl-diphosphate
C04216 all-trans-Heptaprenyldiphosphate
C04217 all-trans-Pentaprenyldiphosphate
C04509 di-trans,poly-cis-Decaprenyldiphosphate
C04574 di-trans,poly-cis-Undecaprenyldiphosphate
C06074 Myrcene
C06075 Terpinolene
C06086 Pimaradiene
C06089 ent-Copalyldiphosphate
C06090 ent-Kaurene
C06099 +-Limonene
C06111 Nerolidyldiphosphate
C06307 --beta-Pinene
C06308 --alpha-Pinene
C06394 +-delta-Cadinene
C11356 trans,trans,cis-Geranylgeranyldiphosphate
C11388 --Linalool
C11389 +-Linalool
C11877 +-Sandaracopimaradiene
C11878 --Abietadiene
C11879 Levopimaradiene
C11880 Neoabietadiene
C11881 Palustradiene
C11894 Taxa-45,1112-diene
C11901 Copalyldiphosphate
C11902 syn-Copalyldiphosphate
C12142 Vetispiradiene
C16028 Amorpha-4,11-diene
C16141 +-GermacreneA
C16142 --GermacreneD
C16143 1E,4S,5E,7R-Germacra-110,5-dien-11-ol
C16269 epi-Isozizaene

Consensus scope of cluster 13
C00001 H2O
C00007 Oxygen
C00027 H2O2
C00080 H+
C00687 dTDP-4-dehydro-6-deoxy-alpha-D-glucose
C00688 dTDP-4-dehydro-6-deoxy-L-mannose
C00704 O2.-
C00842 dTDP-glucose
C02097 dTDP-galactose
C06617 dTDP-3-oxo-6-deoxy-alpha-D-glucose
C11907 4,6-Dideoxy-4-oxo-dTDP-D-glucose
C11908 3,6-Dideoxy-3-oxo-dTDP-D-glucose
C11926 dTDP-4-oxo-6-deoxy-D-allose
C11930 dTDP1-esterwith6R-5,6-dihydro-4-hydroxy-6-methyl-5-oxo-2H-pyran
C11931 dTDP1-esterwith6S-5,6-dihydro-4-hydroxy-6-methyl-5-oxo-2H-pyran

Consensus scope of cluster 14
C00001 H2O
C00007 Oxygen
C00011 CO2
C00027 H2O2
C00048 Glyoxylate
C00058 Formate
C00072 Ascorbate
C00080 H+
C00160 Glycolate
C00168 Hydroxypyruvate
C00209 Oxalate
C00237 CO
C00266 Glycolaldehyde
C00425 Dehydroascorbate
C00704 O2.-
C00800 L-Gulonate
C00975 Dihydroxyfumarate
C01040 L-Gulono-1,4-lactone
C01041 Monodehydroascorbate
C01115 L-Galactono-1,4-lactone
C01146 2-Hydroxy-3-oxopropanoate
C01353 Carbonicacid
C01620 Threonate
C03289 L-xylo-Hexulonolactone
C03459 2-Hydroxy-3-oxosuccinate
C04575 4R,5S-4,5,6-Trihydroxy-2,3-dioxohexanoate
C05411 L-Xylonate
C05412 L-Lyxonate
C05422 L-Dehydroascorbate
C15930 L-Galactonate

Consensus scope of cluster 15
C00001 H2O
C00007 Oxygen
C00027 H2O2
C00080 H+
C00704 O2.-
C01226 12-OPDA
C04672 9Z,15Z-13S-12,13-Epoxyoctadeca-9,11,15-trienoicacid
C04785 13S-HPOT
C06427 9Z,12Z,15Z-Octadecatrienoicacid
C16309 Traumatin
C16310 3-Hexenal
C16311 12-Oxo-9Z-dodecenoicacid
C16319 Etherolenicacid
C16320 Colnelenicacid
C16321 9S-HPOT
C16322 9-Oxononanoicacid
C16323 3,6-Nonadienal
C16324 9,10-EOT
C16325 10-OPDA
