# Supplementary material for: Biosynthetic Potentials of Metabolites and Their Hierarchical Organization
Source: PLoS Comput Biol. 2008 Apr 4;4(4):e1000049. doi: 10.1371/journal.pcbi.1000049 (PMC2289774; doi:10.1371/journal.pcbi.1000049)
Supplement: Dataset S2 — Results for three networks obtained with different curation strategies. The dataset consists of five subdirectories, each containing three files corresponding to Dataset S1. All networks have been extracted from a recent KEGG database version as of December 2007. The three networks were obtained using very relaxed criteria for the exclusion of reactions (directory ‘relaxed’), identical criteria as was used for Dataset S1 (‘semiStrict’) and extremely stringent criteria (‘strict’). For the latter two, also results for anaerobic conditions are presented (‘semiStrict_no_o2’ and ‘strict_no_o2’). (1.08 MB TAR) [file pcbi.1000049.s009.txt › datasetS2/strict/hierarchical_clusters.txt]

Metabolites in cluster 1:
C00021 S-Adenosyl-L-homocysteine
C00025 L-Glutamate
C00037 Glycine
C00041 L-Alanine
C00047 L-Lysine
C00049 L-Aspartate
C00051 Glutathione
C00062 L-Arginine
C00064 L-Glutamine
C00065 L-Serine
C00073 L-Methionine
C00077 L-Ornithine
C00078 L-Tryptophan
C00079 L-Phenylalanine
C00082 L-Tyrosine
C00086 Urea
C00097 L-Cysteine
C00106 Uracil
C00108 Anthranilate
C00127 Glutathionedisulfide
C00133 D-Alanine
C00135 L-Histidine
C00147 Adenine
C00152 L-Asparagine
C00155 L-Homocysteine
C00170 5'-Methylthioadenosine
C00179 Agmatine
C00188 L-Threonine
C00212 Adenosine
C00213 Sarcosine
C00217 D-Glutamate
C00242 Guanine
C00262 Hypoxanthine
C00270 N-Acetylneuraminate
C00292 Aniline
C00294 Inosine
C00295 Orotate
C00299 Uridine
C00300 Creatine
C00327 L-Citrulline
C00328 L-Kynurenine
C00337 S-Dihydroorotate
C00355 3,4-Dihydroxy-L-phenylalanine
C00366 Urate
C00380 Cytosine
C00385 Xanthine
C00386 Carnosine
C00387 Guanosine
C00402 D-Aspartate
C00407 L-Isoleucine
C00429 5,6-Dihydrouracil
C00430 5-Aminolevulinate
C00436 N-Carbamoylputrescine
C00437 N-Acetylornithine
C00438 N-Carbamoyl-L-aspartate
C00439 N-Formimino-L-glutamate
C00475 Cytidine
C00491 L-Cystine
C00499 Allantoate
C00515 D-Ornithine
C00542 Cystathionine
C00568 4-Aminobenzoate
C00581 Guanidinoacetate
C00603 --Ureidoglycolate
C00606 3-Sulfino-L-alanine
C00632 3-Hydroxyanthranilate
C00643 5-Hydroxy-L-tryptophan
C00666 LL-2,6-Diaminoheptanedioate
C00669 gamma-L-Glutamyl-L-cysteine
C00680 meso-2,6-Diaminoheptanedioate
C00716 Serine
C00739 D-Lysine
C00740 D-Serine
C00785 Urocanate
C00791 Creatinine
C00792 D-Arginine
C00793 D-Cysteine
C00813 Barbiturate
C00819 D-Glutamine
C00820 D-Threonine
C00822 Dopaquinone
C00826 L-Arogenate
C00855 D-Methionine
C00884 Homocarnosine
C00906 5,6-Dihydrothymine
C00916 CephalosporinC
C00921 Dihydropteroate
C00931 Porphobilinogen
C00940 2-Oxoglutaramate
C00977 L-Tryptophanamide
C00993 D-Alanyl-D-alanine
C01010 Urea-1-carboxylate
C01020 6-Hydroxynicotinate
C01026 N,N-Dimethylglycine
C01031 S-Formylglutathione
C01035 4-Guanidinobutanoate
C01042 N-Acetyl-L-aspartate
C01043 N-Carbamoylsarcosine
C01044 N-Formyl-L-aspartate
C01045 N-Formyl-L-glutamate
C01047 N5-Ethyl-L-glutamine
C01059 2,5-Dihydroxypyridine
C01060 3,5-Diiodo-L-tyrosine
C01118 O-Succinyl-L-homoserine
C01142 3S-3,6-Diaminohexanoate
C01157 trans-4-Hydroxy-L-proline
C01162 3-Pyrazol-1-yl-L-alanine
C01186 3S,5S-3,5-Diaminohexanoate
C01215 2-Acetamidomethylenesuccinate
C01234 1-Aminocyclopropane-1-carboxylate
C01259 3-Hydroxy-N6,N6,N6-trimethyl-L-lysine
C01417 Cyanate
C01419 Cys-Gly
C01537 Urethane
C01551 Allantoin
C01563 Carbamate
C01566 Cyanamide
C01586 Hippurate
C01596 Maleamate
C01762 Xanthosine
C01921 Glycocholate
C01993 5'-Oxoinosine
C02091 Ureidoglycine
C02166 LeukotrieneC4
C02218 2-Aminoacrylate
C02220 2-Aminomuconate
C02237 5-Oxo-D-proline
C02253 Benzoylagmatine
C02291 L-Cystathionine
C02294 Methylguanidine
C02348 R--Allantoin
C02350 S+-Allantoin
C02362 2-Oxosuccinamate
C02512 3-Cyano-L-alanine
C02564 N-Feruloylglycine
C02642 3-Ureidopropionate
C02693 Indole-3-acetamide
C02700 L-Formylkynurenine
C02703 L-SerineO-sulfate
C02727 N6-Acetyl-L-lysine
C02728 N6-Methyl-L-lysine
C02775 2,3-Dihydroxyindole
C02837 L-Lysine1,6-lactam
C02937 3-Indoleacetaldoxime
C02938 3-Indoleacetonitrile
C02999 N-Acetylmuramoyl-Ala
C03015 O-Carbamoyl-L-serine
C03030 Uracil5-carboxylate
C03047 1,4-Diguanidinobutane
C03065 3-Guanidinopropanoate
C03078 4-Guanidinobutanamide
C03139 N-Amidino-L-aspartate
C03145 N-Formyl-L-methionine
C03174 S-Succinylglutathione
C03227 3-Hydroxy-L-kynurenine
C03283 L-2,4-Diaminobutanoate
C03290 L-threo-3-Phenylserine
C03296 N2-Succinyl-L-arginine
C03406 N-L-Argininosuccinate
C03409 N-Formimino-L-aspartate
C03440 cis-4-Hydroxy-D-proline
C03451 R-S-Lactoylglutathione
C03508 L-2-Amino-3-oxobutanoicacid
C03539 S-Ribosyl-L-homocysteine
C03618 L-threo-3-Methylaspartate
C03623 N-Methyl-2-oxoglutaramate
C03626 NG,NG-Dimethyl-L-arginine
C03680 4-Imidazolone-5-propanoate
C03703 L-5-Carboxymethylhydantoin
C03708 N-Acetyl-O-acetylneuraminate
C03710 N-Benzyloxycarbonylglycine
C03722 Pyridine-2,3-dicarboxylate
C03741 S-4-Amino-5-oxopentanoate
C03771 5-Guanidino-2-oxopentanoate
C03943 2R,4S-2,4-Diaminopentanoate
C03961 erythro-3-Hydroxy-L-aspartate
C04079 N-R-Pantothenoyl-L-cysteine
C04282 1-Pyrroline-4-hydroxy-2-carboxylate
C04368 3-Amino-3-4-hydroxyphenylpropanoate
C04390 N6-Acetyl-LL-2,6-diaminoheptanedioate
C04409 2-Amino-3-carboxymuconatesemialdehyde
C04421 N-Succinyl-LL-2,6-diaminoheptanedioate
C04540 N4-Acetyl-beta-D-glucosaminylasparagine
C04584 6-Imino-5-oxocyclohexa-1,3-dienecarboxylate
C04690 2-Hydroxymethyl-3-acetamidomethylenesuccinate
C04771 S-2-Amino-3-3-hydroxy-4-oxo-4H-pyridin-1-ylpropanoate
C04776 D-Galactosyl-3-N-acetyl-beta-D-galactosaminyl-L-serine
C04796 4-L-Alanin-3-yl-2-hydroxy-cis,cis-muconate6-semialdehyde
C04797 5-L-Alanin-3-yl-2-hydroxy-cis,cis-muconate6-semialdehyde
C05100 3-Ureidoisobutyrate
C05133 4-Imidazolone-5-acetate
C05161 2,5-Diaminohexanoate
C05328 D-2-Amino-hexano-6-lactam
C05335 Selenomethionine
C05341 beta-Alanyl-L-lysine
C05380 Nicotinurate
C05464 Glycodeoxycholate
C05466 Glycochenodeoxycholate
C05515 5-Ureido-4-imidazolecarboxylate
C05516 5-Amino-4-imidazolecarboxylate
C05519 L-Allothreonine
C05520 2-Amino-3-oxoadipate
C05552 N6-D-Biotinyl-L-lysine
C05565 Hydantoin-5-propionate
C05572 4-Oxoglutaramate
C05648 5-Hydroxy-N-formylkynurenine
C05651 5-Hydroxykynurenine
C05653 Formylanthranilate
C05692 Se-Adenosylselenohomocysteine
C05699 Selenocystathionine
C05711 gamma-Glutamyl-beta-cyanoalanine
C05730 Glutathionylspermidine
C05829 N-Carbamyl-L-glutamate
C05837 Glucobrassicin
C05840 Iminoaspartate
C05931 N-Succinyl-L-glutamate
C05935 2-Oxoarginine
C05941 2-Oxo-4-hydroxy-5-aminovalerate
C05942 Pyrrole-2-carboxylate
C05951 LeukotrieneD4
C06330 Quinoline-3,4-diol
C06381 Methylenediurea
C06382 N-Carboxyaminomethylurea
C06393 2,3-Diaminopropanoate
C06462 LeukotrieneF4
C06551 Atrazine
C06552 Hydroxyatrazine
C06553 N-Isopropylammelide
C06554 Cyanuricacid
C06555 Biuret
C06556 Deisopropylatrazine
C06557 Deisopropylhydroxyatrazine
C06558 2,4-Dihydroxy-6-N'-ethylamino-1,3,5-triazine
C06559 Deethylatrazine
C06560 Deisopropyldeethylatrazine
C06657 Guanidinoproclavaminicacid
C06673 4-Carboxy-4'-sulfoazobenzene
C06732 alpha,beta-Didehydrotryptophan
C06751 Prenyl-L-cysteine
C07272 Maleimide
C08061 2'-Aminobiphenyl-2,3-diol
C08062 2-Hydroxy-6-oxo-2'-aminophenyl-hexa-2,4-dienoate
C08733 2-Hydroxy-4,6-diamino-1,3,5-triazine
C08734 2,4-Dihydroxy-6-amino-1,3,5-triazine
C08735 2-Chloro-4-hydroxy-6-amino-1,3,5-triazine
C08737 Melamine
C11355 4-Amino-4-deoxychorismate
C11500 5'-Dehydroadenosine
C11503 3-Hydroxy-1H-quinolin-4-one
C11511 threo-3-Hydroxy-L-aspartate
C11821 5-Hydroxyisourate
C12248 5-Hydroxy-2-oxo-4-ureido-2,5-dihydro-1H-imidazole-5-carboxylate
C12989 N2-Acetyl-L-lysine
C14147 Cyromazine
C14148 N-Cyclopropylammeline
C14149 N-Cyclopropylammelide
C14180 S-Hydroxymethylglutathione
C14419 2,4-Dichloroaniline
C14450 4-Chloroaniline
C14791 1R-Hydroxy-2R-glutathionyl-1,2-dihydronaphthalene
C14792 1S-Hydroxy-2S-glutathionyl-1,2-dihydronaphthalene
C14793 1R-Glutathionyl-2R-hydroxy-1,2-dihydronaphthalene
C14803 1-Nitro-7-hydroxy-8-glutathionyl-7,8-dihydronaphthalene
C14804 1-Nitro-7-glutathionyl-8-hydroxy-7,8-dihydronaphthalene
C14805 1-Nitro-5-hydroxy-6-glutathionyl-5,6-dihydronaphthalene
C14806 1-Nitro-5-glutathionyl-6-hydroxy-5,6-dihydronaphthalene
C14847 3,4-Dihydro-3-hydroxy-4-S-glutathionylbromobenzene
C14848 2,3-Dihydro-2-S-glutathionyl-3-hydroxybromobenzene
C14855 4,5-Dihydro-4-hydroxy-5-S-glutathionyl-benzoapyrene
C14856 7,8-Dihydro-7-hydroxy-8-S-glutathionyl-benzoapyrene
C14861 S-2,2-Dichloro-1-hydroxyethylglutathione
C14863 2-S-Glutathionylacetylglutathione
C15523 2,6-Dihydroxynicotinate
C15607 3-Oxo-3-ureidopropanoate
C15767 gamma-Glutamyl-gamma-aminobutyraye
C16235 o-Hydroxylaminobenzoate

Metabolites in cluster 2:
C00022 Pyruvate
C00036 Oxaloacetate
C00090 Catechol
C00122 Fumarate
C00149 S-Malate
C00158 Citrate
C00166 Phenylpyruvate
C00186 S-Lactate
C00196 2,3-Dihydroxybenzoate
C00222 3-Oxopropanoate
C00230 3,4-Dihydroxybenzoate
C00251 Chorismate
C00254 Prephenate
C00256 R-Lactate
C00311 Isocitrate
C00417 cis-Aconitate
C00433 2,5-Dioxopentanoate
C00497 R-Malate
C00502 D-Xylonate
C00544 Homogentisate
C00545 L-Arabinonate
C00552 meso-Tartaricacid
C00596 2-Hydroxy-2,4-pentadienoate
C00628 2,5-Dihydroxybenzoate
C00652 D-Arabinono-1,4-lactone
C00679 5-Dehydro-4-deoxy-D-glucarate
C00682 2-Hydroxymuconatesemialdehyde
C00684 2-Dehydro-3-deoxy-L-arabinonate
C00804 Propynoate
C00818 D-Glucarate
C00846 3-Oxoadipate
C00878 D-Arabinonate
C00879 D-Galactarate
C00885 Isochorismate
C00898 R,R-Tartaricacid
C00900 2-Acetolactate
C00922 2,3-Dimethylmaleate
C00944 3-Dehydroquinate
C01036 4-Maleylacetoacetate
C01061 4-Fumarylacetoacetate
C01108 1,2,3-Trihydroxybenzene
C01114 L-Arabinono-1,4-lactone
C01127 4-Hydroxy-2-oxoglutarate
C01163 3-Carboxy-cis,cis-muconate
C01179 3-4-Hydroxyphenylpyruvate
C01187 3-Deoxy-D-manno-octulosonate
C01273 2-Hydroxy-6-oxo-6-phenylhexa-2,4-dienoate
C01275 3E-4-2-Carboxyphenyl-2-oxobut-3-enoate
C01278 2-Carboxy-2,5-dihydro-5-oxofuran-2-acetate
C01384 Maleicacid
C01424 Gallate
C01572 Digallate
C01680 D-Fuconate
C01732 Mesaconate
C01934 L-Rhamnonate
C01990 3-Oxalomalate
C02107 S,S-Tartaricacid
C02132 Acetylpyruvate
C02167 Maleylpyruvate
C02225 2-Methylcitrate
C02266 D-Xylonolactone
C02295 Methylitaconate
C02341 trans-Aconitate
C02351 1,2-Benzoquinone
C02375 4-Chlorocatechol
C02480 cis,cis-Muconate
C02501 2-Hydroxymuconate
C02514 3-Fumarylpyruvate
C02526 Biphenyl-2,3-diol
C02614 S-2-Methylmalate
C02637 3-Dehydroshikimate
C02753 D-Xylono-1,4-lactone
C02763 enol-Phenylpyruvate
C02914 S-2-O-Sulfolactate
C02923 2,3-Dihydroxytoluene
C02930 2-Methyleneglutarate
C02991 L-Rhamnono-1,4-lactone
C03063 2-Oxohept-3-enedioate
C03071 3-aci-Nitropropanoate
C03164 Phenanthrene-3,4-diol
C03203 1-Hydroxy-2-naphthoate
C03223 3,4-Dihydroxyphthalate
C03233 4,5-Dihydroxyphthalate
C03248 Acetylenedicarboxylate
C03340 L-2,3-Dihydrodipicolinate
C03453 Z-5-Oxohex-2-enedioate
C03548 trans-2,3-Epoxysuccinate
C03569 2,2',3-Trihydroxybiphenyl
C03572 2-Chloro-cis,cis-muconate
C03585 3-Chloro-cis,cis-muconate
C03586 2-Oxo-2,3-dihydrofuran-5-acetate
C03589 4-Hydroxy-2-oxopentanoate
C03600 Carboxymethyloxysuccinate
C03652 2R,3S-2,3-Dimethylmalate
C03666 2-Carboxy-cis,cis-muconate
C03671 2-Pyrone-4,6-dicarboxylate
C03716 Oxaloacetate4-methylester
C03826 2-Dehydro-3-deoxy-D-xylonate
C03861 Dibenzo1,4dioxin-2,3-dione
C03921 2-Dehydro-3-deoxy-D-glucarate
C03979 2-Dehydro-3-deoxy-L-rhamnonate
C03981 2-Hydroxyethylenedicarboxylate
C04044 3-2,3-Dihydroxyphenylpropanoate
C04052 5-Carboxy-2-oxohept-3-enedioate
C04105 2,5-Dihydro-5-oxofuran-2-acetate
C04112 3-Methyl-cis,cis-hexadienedioate
C04115 4-Carboxy-4-hydroxy-2-oxoadipate
C04181 3-Hydroxy-3-methyl-2-oxobutanoicacid
C04186 5-Carboxymethyl-2-hydroxymuconate
C04225 Z-But-2-ene-1,2,3-tricarboxylate
C04324 4-Carboxy-2-hydroxy-cis,cis-muconate
C04434 E-4-Oxobut-1-ene-1,2,4-tricarboxylate
C04451 4-Carboxy-2-hydroxyhexa-2,4-dienedioate
C04479 2-Hydroxy-6-oxonona-2,4-diene-1,9-dioate
C04480 3-Carboxy-2-hydroxymuconatesemialdehyde
C04484 4-Carboxy-2-hydroxymuconatesemialdehyde
C04522 2-Chloro-2,5-dihydro-5-oxofuran-2-acetate
C04553 3-Carboxy-2,5-dihydro-5-oxofuran-2-acetate
C04558 4-Carboxymethyl-3-methylbut-2-en-1,4-olide
C04559 4-Carboxymethyl-4-methylbut-2-en-1,4-olide
C04593 2S,3R-3-Hydroxybutane-1,2,3-tricarboxylate
C04823 1-5'-Phosphoribosyl-5-amino-4-N-succinocarboxamide-imidazole
C05350 2-Hydroxy-3-4-hydroxyphenylpropenoate
C05364 4-Carboxy-2-oxo-3-hexenedioate
C05375 2-Hydroxy-2-hydropyrone-4,6-dicarboxylate
C05405 L-Arabinono-1,5-lactone
C05585 Gentisatealdehyde
C05600 2-Hydroxyhepta-2,4-dienedioate
C05601 4-Hydroxy-2-oxo-heptanedioate
C05616 3-O-Methylgallate
C05618 3-Chlorocatechol
C05854 4-Carboxy-2-oxo-4-pentanoate
C05946 D-4-Hydroxy-2-oxoglutarate
C06010 S-2-Acetolactate
C06029 L-threo-3-Methylmalate
C06033 Parapyruvate
C06035 4-Methylene-2-oxoglutarate
C06159 2-Dehydro-3-deoxy-D-fuconate
C06201 2,4-Dihydroxyhept-2-enedioate
C06210 2-Hydroxy-6-keto-2,4-heptadienoate
C06316 D-erythro-Ascorbate
C06336 3-Sulfocatechol
C06580 2,3-Dihydroxy-p-cumate
C06581 2-Hydroxy-3-carboxy-6-oxo-7-methylocta-2,4-dienoate
C06582 2-Hydroxy-6-oxo-7-methylocta-2,4-dienoate
C06586 2,3-Dihydroxy-4'-chlorobiphenyl
C06587 2-Hydroxy-6-oxo-6-4'-chlorophenyl-hexa-2,4-dienoate
C06609 trans-1,3-Dichloropropene
C06610 cis-1,3-Dichloropropene
C06611 trans-3-Chloro-2-propene-1-ol
C06612 cis-3-Chloro-2-propene-1-ol
C06613 3-Chloroallylaldehyde
C06614 trans-3-Chloroacrylicacid
C06615 cis-3-Chloroacrylicacid
C06712 Fluoren-9-one
C06730 4-Methylcatechol
C06760 2-Hydroxy-5-methyl-cis,cis-muconicsemialdehyde
C06761 4E-2-Oxohexenoicacid
C06762 4-Hydroxy-2-oxohexanoicacid
C06813 Nitrobenzene
C07085 3-Vinylcatechol
C07087 2-Hydroxy-6-oxoocta-2,4,7-trienoate
C07089 5-Chloro-2-hydroxymuconicsemialdehyde
C07478 2-Hydroxy-5-methyl-cis,cis-muconate
C07479 2-Oxo-5-methyl-cis-muconate
C07717 3,4-Dihydroxyfluorene
C07718 2-Hydroxy-4-1-oxo-1,3-dihydro-2H-inden-2-ylidene-but-2-enoicacid
C07721 +-3S,4R-cis-3,4-Dihydroxy-3,4-dihydrofluorene
C07724 1,2-Dihydroxyfluorene
C07725 2-Hydroxy-4-2-oxo-1,3-dihydro-2H-inden-1-ylidenebut-2-enoicacid
C07731 2-Hydroxy-6-oxo-6-2-hydroxyphenyl-hexa-2,4-dienoate
C07733 2,2',3-Trihydroxydiphenylether
C07734 2-Hydroxy-6-oxo-6-2-hydroxyphenoxy-hexa-2,4-dienoate
C09816 Benzylsuccinate
C11354 2-Hydroxy-cis-hex-2,4-dienoate
C11425 2-Hydroxy-2H-benzohchromene-2-carboxylate
C11426 cis-4-1'-Hydroxynaphth-2'-yl-2-oxobut-3-enoate
C12623 trans-2,3-Dihydroxycinnamate
C12624 2-Hydroxy-6-ketononatrienedioate
C14084 1,2-Dihydroxy-8-methylnaphthalene
C14085 2-Hydroxy-8-methylchromene-2-carboxylate
C14086 2-Hydroxy-3-methylbenzalpyruvate
C14093 1,2-Dihydroxy-8-carboxynaphthalene
C14094 2-Carboxy-2-hydroxy-8-carboxychromene
C14095 2-Hydroxy-3-carboxybenzalpyruvate
C14105 1,2-Dihydroxy-7-hydroxymethylnaphthalene
C14106 2-Hydroxy-7-hydroxymethylchromene-2-carboxylate
C14107 2-Hydroxy-4-hydroxymethylbenzalpyruvate
C14115 Naphthyl-2-methyl-succinicacid
C14610 S-5-Oxo-2,5-dihydrofuran-2-acetate
C16149 3Z-4-2-Carboxyphenyl-2-oxobut-3-enoate
C16199 5-Sulfosalicylate
C16204 1,2-Anthracenediol
C16209 3-2-Carboxyvinylnaphthalene-2-carboxylicacid
C16210 4-3-Hydroxy-2-naphthyl-2-oxobut-3-enoicacid
C16262 1-Hydro-1,1a-dihydroxy-9-fluorenone
C16263 2,3-Dihydroxy-2'-carboxybiphenyl
C16264 2-Hydroxy-6-oxo-6-2-carboxyphenyl-hexa-2,4-dienoate
C16266 3-Chloro-2-hydroxymuconicsemialdehyde
C16348 cis-3-Chloroallylaldehyde
C16390 S-2-Hydroxymethylglutarate

Metabolites in cluster 3:
C00085 D-Fructose6-phosphate
C00092 D-Glucose6-phosphate
C00093 sn-Glycerol3-phosphate
C00103 D-Glucose1-phosphate
C00111 Glyceronephosphate
C00117 D-Ribose5-phosphate
C00118 2R-2-Hydroxy-3-phosphonooxy-propanal
C00199 D-Ribulose5-phosphate
C00231 D-Xylulose5-phosphate
C00275 D-Mannose6-phosphate
C00352 D-Glucosamine6-phosphate
C00354 D-Fructose1,6-bisphosphate
C00357 N-Acetyl-D-glucosamine6-phosphate
C00447 D-Sedoheptulose1,7-bisphosphate
C00455 NicotinamideD-ribonucleotide
C00620 alpha-D-Ribose1-phosphate
C00623 Glycerol1-phosphate
C00636 D-Mannose1-phosphate
C00644 D-Mannitol1-phosphate
C00663 beta-D-Glucose1-phosphate
C00665 beta-D-Fructose2,6-bisphosphate
C00668 alpha-D-Glucose6-phosphate
C00670 sn-glycero-3-Phosphocholine
C00689 alpha,alpha'-Trehalose6-phosphate
C01094 D-Fructose1-phosphate
C01099 L-Fuculose1-phosphate
C01101 L-Ribulose5-phosphate
C01112 D-Arabinose5-phosphate
C01131 L-Rhamnulose1-phosphate
C01172 beta-D-Glucose6-phosphate
C01177 Inositol1-phosphate
C01220 1D-myo-Inositol1,4-bisphosphate
C01225 sn-glycero-3-Phospho-1-inositol
C01243 1D-myo-Inositol1,3,4-trisphosphate
C01245 D-myo-Inositol1,4,5-trisphosphate
C01272 1D-myo-Inositol1,3,4,5-tetrakisphosphate
C02591 Sucrose6-phosphate
C02979 Glycerol2-phosphate
C02995 Maltose6'-phosphate
C03267 beta-D-Fructose2-phosphate
C03291 L-Xylulose5-phosphate
C03394 Erythrulose1-phosphate
C03506 Indoleglycerolphosphate
C03546 myo-Inositol4-phosphate
C03736 alpha-D-Ribose5-phosphate
C03785 D-Tagatose1,6-bisphosphate
C03947 Glycerol1,2-cyclicphosphate
C04006 1D-myo-Inositol3-phosphate
C04062 D-myo-Inositol1,3-bisphosphate
C04063 D-myo-Inositol3,4-bisphosphate
C04256 N-Acetyl-D-glucosamine1-phosphate
C04257 N-Acetyl-D-mannosamine6-phosphate
C04299 D-myo-Inositol1,2-cyclicphosphate
C04534 6-Phospho-beta-D-glucosyl-1,4-D-glucose
C04645 6-D-Glucose-1-phospho-D-mannosylglycoprotein
C05345 beta-D-Fructose6-phosphate
C05378 beta-D-Fructose1,6-bisphosphate
C05396 Lactose6-phosphate
C06019 D-arabino-3-Hexulose6-phosphate
C06156 alpha-D-Glucosamine1-phosphate
C06187 Arbutin6-phosphate
C06188 Salicin6-phosphate
C06441 L-Xylulose1-phosphate

Metabolites in cluster 4:
C00002 ATP
C00008 ADP
C00016 FAD
C00020 AMP
C00035 GDP
C00044 GTP
C00053 3'-Phosphoadenylylsulfate
C00054 Adenosine3',5'-bisphosphate
C00081 ITP
C00096 GDP-mannose
C00104 IDP
C00130 IMP
C00144 GMP
C00224 Adenylylsulfate
C00286 dGTP
C00301 ADP-ribose
C00360 dAMP
C00362 dGMP
C00394 GDP-glucose
C00498 ADP-glucose
C00575 3',5'-CyclicAMP
C00655 Xanthosine5'-phosphate
C00700 XTP
C00942 3',5'-CyclicGMP
C01201 Nomega-ADP-D-ribosyl-L-arginine
C01222 GDP-4-dehydro-6-deoxy-D-mannose
C01228 Guanosine3',5'-bisdiphosphate
C01260 P1,P4-Bis5'-adenosyltetraphosphate
C01261 P1,P4-Bis5'-guanosyltetraphosphate
C01367 3'-AMP
C02280 GDP-L-galactose
C02353 2',3'-CyclicAMP
C02739 Phosphoribosyl-ATP
C03483 Adenosinetetraphosphate
C03614 Inosine5'-tetraphosphate
C03794 N6-1,2-Dicarboxyethyl-AMP
C04307 P1,P2-Bis5'-adenosyltriphosphate
C04392 P1,P4-Bis5'-xanthosyltetraphosphate
C04494 Guanosine3'-diphosphate5'-triphosphate
C04734 1-5'-Phosphoribosyl-5-formamido-4-imidazolecarboxamide
C05922 Formamidopyrimidinenucleosidetriphosphate
C05993 Acetyladenylate
C06192 ADP-mannose
C06193 Guanosine3'-phosphate
C06194 2',3'-CyclicGMP
C06197 P1,P3-Bis5'-adenosyltriphosphate
C06433 5'-Benzoylphosphoadenosine
C06435 5'-Butyrylphosphoinosine
C14830 GDP-4-keto-6-L-deoxygalactose
C15925 GDP-L-gulose

Metabolites in cluster 5:
C00031 D-Glucose
C00089 Sucrose
C00095 D-Fructose
C00159 D-Mannose
C00185 Cellobiose
C00198 D-Glucono-1,5-lactone
C00204 2-Dehydro-3-deoxy-D-gluconate
C00208 Maltose
C00221 beta-D-Glucose
C00252 Isomaltose
C00257 D-Gluconicacid
C00267 alpha-D-Glucose
C00329 D-Glucosamine
C00392 Mannitol
C00514 D-Mannonate
C00629 2-Dehydro-D-gluconate
C00761 Coniferin
C00817 D-Altronate
C00844 R-Prunasin
C01083 alpha,alpha-Trehalose
C01093 Cellobiono-1,5-lactone
C01158 1-O-Galloyl-beta-D-glucose
C01533 Syringin
C01742 Palatinose
C01982 R-Amygdalin
C02013 Cellotetraose
C02074 Raucaffricine
C02655 6-Acetyl-D-glucose
C02779 2-Dehydro-D-glucose
C02964 D-Glucosyl-D-mannose
C03752 2-Amino-2-deoxy-D-gluconate
C03855 Cholesteryl-beta-D-glucoside
C03915 1-O-Sinapoylbeta-D-glucoside
C04218 alpha,alpha'-Trehalose6-mycolate
C05158 trans-beta-D-Glucosyl-2-hydroxycinnamate
C05403 3-Ketolactose
C05839 cis-beta-D-Glucosyl-2-hydroxycinnamate
C05855 4-Hydroxycinnamylalcohol4-D-glucoside
C06046 Salidroside
C06216 Celloheptaose
C06217 Cellohexaose
C06218 Cellopentaose
C06219 Cellotriose
C06440 2-Dehydro-D-glucono-1,5-lactone

Metabolites in cluster 6:
C00015 UDP
C00029 UDP-glucose
C00043 UDP-N-acetyl-D-glucosamine
C00052 UDP-D-galactose
C00055 CMP
C00063 CTP
C00075 UTP
C00105 UMP
C00112 CDP
C00203 UDP-N-acetyl-D-galactosamine
C00239 dCMP
C00365 dUMP
C00458 dCTP
C00460 dUTP
C00513 CDP-glycerol
C00705 dCDP
C01005 O-Phospho-L-serine
C01102 O-Phospho-L-homoserine
C01103 Orotidine5'-phosphate
C01168 Pseudouridine5'-phosphate
C01170 UDP-N-acetyl-D-mannosamine
C01233 sn-glycero-3-Phosphoethanolamine
C01302 1-2-Carboxyphenylamino-1'-deoxy-D-ribulose5'-phosphate
C01368 3'-UMP
C02305 Phosphocreatine
C02354 2',3'-CyclicCMP
C02355 2',3'-CyclicUMP
C02532 D-O-Phosphoserine
C03733 UDP-alpha-D-galacto-1,4-furanose
C03872 L-Serine-phosphoethanolamine
C04089 UDP-4-dehydro-6-deoxy-D-glucose
C04302 N-5-Phospho-D-ribosylanthranilate
C04652 UDP-2,3-bis3-hydroxytetradecanoylglucosamine
C05672 2-Amino-3-phosphonopropanoate
C05822 3'-CMP
C06198 P1,P4-Bis5'-uridyltetraphosphate
C06241 N-Acetylneuraminate9-phosphate
C11436 2-Phospho-4-cytidine5'-diphospho-2-C-methyl-D-erythritol
C11521 UDP-6-sulfoquinovose

Metabolites in cluster 7:
C00219 5Z,8Z,11Z,14Z-Icosatetraenoicacid
C00427 ProstaglandinH2
C00584 ProstaglandinE2
C00696 5Z,13E-15S-9alpha,15-Dihydroxy-11-oxoprosta-5,13-dienoate
C00909 LeukotrieneA4
C01312 ProstaglandinI2
C02165 LeukotrieneB4
C02198 ThromboxaneA2
C04822 8R-HPETE
C05356 5S-HPETE
C05953 ProstaglandinA2
C05954 ProstaglandinB2
C05955 ProstaglandinC2
C05956 ProstaglandinG2
C05957 ProstaglandinJ2
C05958 delta-12-ProstaglandinJ2
C05959 11-epi-ProstaglandinF2alpha
C05961 6-Keto-prostaglandinF1alpha
C05963 ThromboxaneB2
C05965 12S-HPETE
C05966 15S-HPETE
C14717 15-Deoxy-delta-12,14-PGJ2
C14781 15H-11,12-EETA
C14782 11,12,15-THETA
C14808 HepoxilinA3
C14809 TrioxilinA3
C14810 HepoxilinB3
C14811 TrioxilinB3
C14812 12R-HPETE
C14813 11H-14,15-EETA
C14814 11,14,15-THETA
C14820 11R-HPETE
C14821 9S-HPETE
C14823 8S-HPETE

Metabolites in cluster 8:
C00074 Phosphoenolpyruvate
C00197 3-Phospho-D-glycerate
C00236 3-Phospho-D-glyceroylphosphate
C00345 6-Phospho-D-gluconate
C00363 dTDP
C00364 dTMP
C00459 dTTP
C00631 2-Phospho-D-glycerate
C00672 2-Deoxy-D-ribose1-phosphate
C00673 2-Deoxy-D-ribose5-phosphate
C01159 2,3-Bisphospho-D-glycerate
C01182 D-Ribulose1,5-bisphosphate
C01236 D-Glucono-1,5-lactone6-phosphate
C01269 5-O-1-Carboxyvinyl-3-phosphoshikimate
C01286 2-Dehydro-3-deoxy-D-galactonate6-phosphate
C02798 3-Phosphonopyruvate
C04442 2-Dehydro-3-deoxy-6-phospho-D-gluconate
C04456 6-Phospho-5-dehydro-2-deoxy-D-gluconate
C04478 3-Deoxy-D-manno-octulosonate8-phosphate
C04691 2-Dehydro-3-deoxy-D-arabino-heptonate7-phosphate
C06893 2-Deoxy-5-keto-D-gluconicacid6-phosphate
C11536 2R-O-Phospho-3-sulfolactate
C12106 AminoDAHP

Metabolites in cluster 9:
C00011 CO2
C00019 S-Adenosyl-L-methionine
C00048 Glyoxylate
C00160 Glycolate
C00168 Hydroxypyruvate
C00183 L-Valine
C00209 Oxalate
C00237 CO
C00249 Hexadecanoicacid
C00331 Indolepyruvate
C00487 Carnitine
C00506 L-Cysteate
C00811 4-Coumarate
C00975 Dihydroxyfumarate
C01146 2-Hydroxy-3-oxopropanoate
C01353 Carbonicacid
C01838 Octadecanal
C02367 3-Oxododecanoicacid
C02657 6-Methylsalicylate
C03066 3-Hydroxy-L-glutamate
C03277 Imidazol-5-yl-pyruvate
C03459 2-Hydroxy-3-oxosuccinate

Metabolites in cluster 10:
C00024 Acetyl-CoA
C00083 Malonyl-CoA
C00091 Succinyl-CoA
C00332 Acetoacetyl-CoA
C00356 S-3-Hydroxy-3-methylglutaryl-CoA
C00406 Feruloyl-CoA
C00531 Itaconyl-CoA
C00566 3S-Citryl-CoA
C00683 S-2-Methyl-3-oxopropanoyl-CoA
C00904 Citramalyl-CoA
C01011 3S-Citramalyl-CoA
C01213 R-2-Methyl-3-oxopropanoyl-CoA
C02557 Methylmalonyl-CoA
C03231 3-Methylglutaconyl-CoA
C04316 1-Hydroxycyclohexan-1-ylacetyl-CoA
C04348 3S-3-Carboxy-3-hydroxypropanoyl-CoA
C06027 L-erythro-3-Methylmalyl-CoA
C06028 Mesaconyl-CoA
C07303 4-Hydroxy-3-methoxyphenyl-beta-hydroxypropionyl-CoA

Metabolites in cluster 11:
C05421 15-cis-Phytoene
C05432 Lycopene
C05433 alpha-Carotene
C05435 gamma-Carotene
C08586 delta-Carotene
C15857 9,9'-Di-cis-zeta-carotene
C15858 7,9,7',9'-Tetra-cis-lycopene
C15859 1'-Hydroxy-gamma-carotene
C15870 Rhodopin
C15907 1',2'-Dihydro-gamma-carotene
C16276 epsilon-Carotene

Metabolites in cluster 12:
C00129 Isopentenyldiphosphate
C00235 Dimethylallyldiphosphate
C00341 Geranyldiphosphate
C00353 Geranylgeranyldiphosphate
C00448 trans,trans-Farnesyldiphosphate
C03190 +-Bornyl-diphosphate
C06089 ent-Copalyldiphosphate
C06111 Nerolidyldiphosphate
C11901 Copalyldiphosphate
C11902 syn-Copalyldiphosphate

Metabolites in cluster 13:
C00687 dTDP-4-dehydro-6-deoxy-alpha-D-glucose
C00688 dTDP-4-dehydro-6-deoxy-L-mannose
C00842 dTDP-glucose
C02097 dTDP-galactose
C06617 dTDP-3-oxo-6-deoxy-alpha-D-glucose
C11907 4,6-Dideoxy-4-oxo-dTDP-D-glucose
C11908 3,6-Dideoxy-3-oxo-dTDP-D-glucose
C11926 dTDP-4-oxo-6-deoxy-D-allose
C11930 dTDP1-esterwith6R-5,6-dihydro-4-hydroxy-6-methyl-5-oxo-2H-pyran
C11931 dTDP1-esterwith6S-5,6-dihydro-4-hydroxy-6-methyl-5-oxo-2H-pyran

Metabolites in cluster 14:
C00072 Ascorbate
C00425 Dehydroascorbate
C00800 L-Gulonate
C01040 L-Gulono-1,4-lactone
C01041 Monodehydroascorbate
C01115 L-Galactono-1,4-lactone
C03289 L-xylo-Hexulonolactone
C04575 4R,5S-4,5,6-Trihydroxy-2,3-dioxohexanoate
C05422 L-Dehydroascorbate
C15930 L-Galactonate

Metabolites in cluster 15:
C01226 12-OPDA
C04672 9Z,15Z-13S-12,13-Epoxyoctadeca-9,11,15-trienoicacid
C04785 13S-HPOT
C06427 9Z,12Z,15Z-Octadecatrienoicacid
C16319 Etherolenicacid
C16320 Colnelenicacid
C16321 9S-HPOT
C16324 9,10-EOT
C16325 10-OPDA
